# Supplementary material for: The Temporal Expression of Global Regulator Protein CsrA Is Dually Regulated by ClpP During the Biphasic Life Cycle of Legionella pneumophila
Source: Front Microbiol. 2019 Nov 7;10:2495. doi: 10.3389/fmicb.2019.02495 (PMC6853998; doi:10.3389/fmicb.2019.02495)
Supplement: Supplementary file 16 [file Table_3.xlsx]

## Sheet: PSMs
Table S3: The peptide data of CsrA and IHFB in the RP and TP of WT and ΔclpP
Checked	Confidence	PSM Ambiguity	Annotated Sequence	Master Protein Accessions	Protein Accessions	# Missed Cleavages	Charge	DeltaScore	Search Engine Rank	m/z [Da]	MH+ [Da]	Theo. MH+ [Da]	DeltaM [ppm]	Deltam/z [Da]	Activation Type	MS Order	Isolation Interference [%]	Ion Inject Time [ms]	RT [min]	First Scan	Spectrum File	XCorr	Percolator q-Value	Percolator PEP	Precursor Abundance	Apex RT [min]
FALSE	High	Unambiguous	[K].KPGKPGVELQTIVDAADR.[A]	A0A572	A0A572	0	4	0.5068	1	474.266	1894.04	1894.04	2.16	0.00102	HCD (High Energy Collision Dissociation)	MS2	22.2626	45	32.1261	17016	WT-RP.raw	1.48	0.003327	0.1113	413841	32.51
FALSE	High	Unambiguous	[K].APVLPEISEDDSHVIR.[D]	A0A572	A0A572	0	3	0.5552	1	592.975	1776.91	1776.91	-2.06	-0.00122	HCD (High Energy Collision Dissociation)	MS2	31.2613	27.335	29.4124	15505	WT-RP.raw	3.35	0	6.133e-09	2.6236e+06	29.63
FALSE	High	Unambiguous	[K].DKLDEENPSEK.[A]	A0A572	A0A572	1	2	0.8322	1	652.304	1303.6	1303.6	0.05	3e-05	HCD (High Energy Collision Dissociation)	MS2	0	45	9.6693	2435	WT-RP.raw	2.92	0	1.232e-06	1.17411e+06	9.7
FALSE	High	Unambiguous	[R].EDTcYAGNYQLVYPIK.[V]	A0A572	A0A572	0	2	0.7818	1	967.456	1933.9	1933.9	2.24	0.00216	HCD (High Energy Collision Dissociation)	MS2	13.6237	45	42.0871	23864	WT-RP.raw	3.3	0	2.419e-07	2.82724e+06	42.24
FALSE	High	Unambiguous	[-].MNNNTLSDDNLYNIENWGEGYFR.[I]	A0A572	A0A572	0	2	0.7958	1	1390.1	2779.2	2779.21	-1.09	-0.00152	HCD (High Energy Collision Dissociation)	MS2	0	45	72.3493	44646	WT-RP.raw	2.4	0	1.856e-07	328824	72.46
FALSE	High	Unambiguous	[K].SELDIILK.[E]	A0A572	A0A572	0	2	0.5734	1	465.778	930.549	930.551	-1.64	-0.00076	HCD (High Energy Collision Dissociation)	MS2	45.255	45	33.1121	18003	WT-RP.raw	1.43	0.0006768	0.01601	677330	33.21
FALSE	High	Unambiguous	[K].KPGKPGVELQTIVDAADR.[A]	A0A572	A0A572	0	4	0.6227	1	474.265	1894.04	1894.04	-0.2	-9e-05	HCD (High Energy Collision Dissociation)	MS2	41.5912	37.805	31.973	17271	WT-RP.raw	3.26	0	1.035e-05	1.15205e+06	32.09
FALSE	High	Unambiguous	[K].LSDDGQFELDDLVSGDTVTNVLNLAHFDTK.[K]	A0A572	A0A572	0	3	0.5824	1	1093.52	3278.54	3278.57	-8.82	-0.00964	HCD (High Energy Collision Dissociation)	MS2	17.2789	45	86.583	55086	WT-RP.raw	2.73	0	7.254e-06	2.35087e+06	86.89
FALSE	High	Unambiguous	[R].TALIAQQMGHK.[V]	A0A572	A0A572	0	2	0.757	1	599.324	1197.64	1197.64	-0.77	-0.00046	HCD (High Energy Collision Dissociation)	MS2	22.6053	43.459	11.5248	3505	WT-RP.raw	3.21	0	1.001e-05	2.31135e+06	11.54
FALSE	High	Unambiguous	[K].KPGKPGVELQTIVDAADR.[A]	A0A572	A0A572	0	3	0.7458	1	632.019	1894.04	1894.04	0.95	0.0006	HCD (High Energy Collision Dissociation)	MS2	42.7557	45	34.0708	18489	WT-RP.raw	2.36	7.816e-06	7.7e-05	5.10324e+06	33.5
FALSE	High	Unambiguous	[R].TLSMHSILQDLTcDSDGTIK.[Q]	A0A572	A0A572	0	3	0.6667	1	745.694	2235.07	2235.06	2.28	0.0017	HCD (High Energy Collision Dissociation)	MS2	51.5484	39.012	59.5873	35779	WT-RP.raw	3.21	0	1.41e-05	1.40654e+06	59.88
FALSE	High	Unambiguous	[K].VFIVIEK.[K]	A0A572	A0A572	0	2	0.7326	1	424.268	847.529	847.529	0.51	0.00021	HCD (High Energy Collision Dissociation)	MS2	50.5038	27.916	21.5346	10418	WT-RP.raw	1.87	0.0001455	0.002272	2.1723e+06	21.63
FALSE	High	Unambiguous	[K].VFIVIEK.[K]	A0A572	A0A572	0	2	0.7796	1	424.268	847.529	847.529	0.67	0.00028	HCD (High Energy Collision Dissociation)	MS2	35.1271	18.457	21.5264	10726	WT-RP.raw	2.45	0.000219	0.003769	4.92603e+06	21.62
FALSE	High	Unambiguous	[K].LSDDGQFELDDLVSGDTVTNVLNLAHFDTK.[K]	A0A572	A0A572	0	3	0.572	1	1093.52	3278.56	3278.57	-4.03	-0.0044	HCD (High Energy Collision Dissociation)	MS2	12.2441	45	86.6109	54212	WT-RP.raw	2.71	0	1.297e-06	4197906	86.92
FALSE	High	Unambiguous	[R].EDTcYAGNYQLVYPIK.[V]	A0A572	A0A572	0	2	0.5431	1	967.455	1933.9	1933.9	1.3	0.00125	HCD (High Energy Collision Dissociation)	MS2	22.557	45	42.4844	24404	WT-RP.raw	2.32	0	4.519e-07	3.01816e+06	42.65
FALSE	High	Unambiguous	[R].TALIAQQMGHK.[V]	A0A572	A0A572	0	2	0.7308	1	599.325	1197.64	1197.64	2.21	0.00132	HCD (High Energy Collision Dissociation)	MS2	32.8643	28.154	11.5219	3768	WT-RP.raw	2.86	7.816e-06	1.629e-05	3298653	11.53
FALSE	High	Unambiguous	[R].TALIAQQMGHK.[V]	A0A572	A0A572	0	2	0.7518	1	599.324	1197.64	1197.64	0.36	0.00022	HCD (High Energy Collision Dissociation)	MS2	0	34.17	11.5017	3928	WT-RP.raw	2.78	7.816e-06	3.357e-05	3.31271e+06	11.53
FALSE	High	Unambiguous	[-].MNNNTLSDDNLYNIENWGEGYFR.[I]	A0A572	A0A572	0	2	0.7897	1	1390.11	2779.2	2779.21	-0.62	-0.00086	HCD (High Energy Collision Dissociation)	MS2	0	45	72.9701	45773	WT-RP.raw	2.33	0	1.615e-07
FALSE	High	Unambiguous	[R].TLSMHSILQDLTcDSDGTIK.[Q]	A0A572	A0A572	0	3	0.5564	1	745.689	2235.05	2235.06	-4.43	-0.0033	HCD (High Energy Collision Dissociation)	MS2	56.4797	16.343	59.4329	36246	WT-RP.raw	2.57	1.414e-05	0.0001002	3756911	59.67
FALSE	High	Unambiguous	[R].EDTcYAGNYQLVYPIK.[V]	A0A572	A0A572	0	2	0.6543	1	967.451	1933.9	1933.9	-2.26	-0.00219	HCD (High Energy Collision Dissociation)	MS2	15.0973	45	42.4137	23951	WT-RP.raw	3.24	0	3.889e-07	1.62409e+06	42.5
FALSE	High	Unambiguous	[K].KPGKPGVELQTIVDAADR.[A]	A0A572	A0A572	0	4	0.633	1	474.268	1894.05	1894.04	5.39	0.00255	HCD (High Energy Collision Dissociation)	MS2	80.4742	45	32.5728	17535	WT-RP.raw	1.88	0.0001566	0.002792	754265	32.79
FALSE	High	Unambiguous	[K].APVLPEISEDDSHVIR.[D]	A0A572	A0A572	0	2	0.694	1	888.961	1776.92	1776.91	1.44	0.00128	HCD (High Energy Collision Dissociation)	MS2	0	45	29.6525	15657	WT-RP.raw	1.83	0	7.777e-06	362741	29.66
FALSE	High	Unambiguous	[K].KSELDIILK.[E]	A0A572	A0A572	1	2	0.679	1	529.826	1058.65	1058.65	0.05	3e-05	HCD (High Energy Collision Dissociation)	MS2	67.791	7.315	22.5642	11353	WT-RP.raw	1.62	0.001946	0.06214	3.16311e+06	22.61
FALSE	High	Selected	[K].SELDIILK.[E]	A0A572	A0A572	0	2	0.043	1	465.778	930.548	930.551	-2.65	-0.00123	HCD (High Energy Collision Dissociation)	MS2	12.0837	16.839	43.6509	24866	WT-TP.raw	0.93	0.008645	0.2832	3.73617e+06	43.78
FALSE	High	Unambiguous	[K].SELDIILK.[E]	A0A572	A0A572	0	2	0.1928	1	465.779	930.551	930.551	0.55	0.00026	HCD (High Energy Collision Dissociation)	MS2	57.591	25.869	25.2765	12726	WT-TP.raw	0.83	0.003266	0.1088	1229633	25.29
FALSE	High	Unambiguous	[R].TLSMHSILQDLTcDSDGTIK.[Q]	A0A572	A0A572	0	3	0.6792	1	745.694	2235.07	2235.06	2.2	0.00164	HCD (High Energy Collision Dissociation)	MS2	39.2531	26.587	59.7306	35794	WT-TP.raw	2.4	7.816e-06	3.874e-05	1.47277e+06	59.74
FALSE	High	Unambiguous	[R].EDTcYAGNYQLVYPIK.[V]	A0A572	A0A572	0	2	0.7089	1	967.448	1933.89	1933.9	-5.64	-0.00545	HCD (High Energy Collision Dissociation)	MS2	19.4615	45	42.6162	23938	WT-TP.raw	2.37	0	7.7e-06	889493	42.5
FALSE	High	Unambiguous	[K].LSDDGQFELDDLVSGDTVTNVLNLAHFDTK.[K]	A0A572	A0A572	0	3	0.3125	1	1093.53	3278.58	3278.57	2.29	0.0025	HCD (High Energy Collision Dissociation)	MS2	0	45	86.8497	54469	WT-TP.raw	1.12	0.004782	0.1694	1.21431e+06	87
FALSE	High	Unambiguous	[R].TLSMHSILQDLTcDSDGTIK.[Q]	A0A572	A0A572	0	3	0.6412	1	745.691	2235.06	2235.06	-1.91	-0.00142	HCD (High Energy Collision Dissociation)	MS2	53.6069	36.865	59.5417	35967	WT-TP.raw	2.62	7.816e-06	1.861e-05	1.17005e+06	59.74
FALSE	High	Unambiguous	[K].LSDDGQFELDDLVSGDTVTNVLNLAHFDTK.[K]	A0A572	A0A572	0	3	0.7258	1	1093.53	3278.57	3278.57	0.39	0.00043	HCD (High Energy Collision Dissociation)	MS2	0	45	86.79	53632	ΔclpP-RP.raw	3.72	0	1.096e-07	1.21627e+06	86.93
FALSE	High	Unambiguous	[R].EDTcYAGNYQLVYPIK.[V]	A0A572	A0A572	0	2	0.4438	1	967.449	1933.89	1933.9	-4.64	-0.00449	HCD (High Energy Collision Dissociation)	MS2	0	45	42.5977	24018	ΔclpP-RP.raw	1.6	7.816e-06	5.44e-05	871883	42.69
FALSE	High	Unambiguous	[K].LSDDGQFELDDLVSGDTVTNVLNLAHFDTK.[K]	A0A572	A0A572	0	3	0.8053	1	1093.52	3278.55	3278.57	-6	-0.00656	HCD (High Energy Collision Dissociation)	MS2	0	45	87.0166	54099	ΔclpP-RP.raw	4.52	0	9.794e-10	1.46354e+06	87.14
FALSE	High	Unambiguous	[R].TLSMHSILQDLTcDSDGTIK.[Q]	A0A572	A0A572	0	3	0.5773	1	745.691	2235.06	2235.06	-1.71	-0.00127	HCD (High Energy Collision Dissociation)	MS2	30.6184	44.573	59.9805	35806	ΔclpP-RP.raw	2.2	0	1.13e-05	429478	60.02
FALSE	High	Unambiguous	[R].TLSMHSILQDLTcDSDGTIK.[Q]	A0A572	A0A572	0	3	0.5411	1	745.694	2235.07	2235.06	1.66	0.00124	HCD (High Energy Collision Dissociation)	MS2	52.7988	29.672	59.5831	35470	ΔclpP-RP.raw	2.31	7.816e-06	7.426e-05	805766	59.65
FALSE	High	Unambiguous	[K].KSELDIILK.[E]	A0A572	A0A572	1	2	0.7692	1	529.826	1058.65	1058.65	-0.43	-0.00023	HCD (High Energy Collision Dissociation)	MS2	57.8867	32.236	22.7157	10763	ΔclpP-TP.raw	2.34	3.47e-05	0.0002797	1.28846e+06	22.7
FALSE	High	Unambiguous	[R].EDTcYAGNYQLVYPIK.[V]	A0A572	A0A572	0	2	0.7232	1	967.455	1933.9	1933.9	1.07	0.00103	HCD (High Energy Collision Dissociation)	MS2	0	45	42.449	23294	ΔclpP-TP.raw	2.24	7.816e-06	3.091e-05	1.51454e+06	42.59
FALSE	High	Unambiguous	[K].KPGKPGVELQTIVDAADR.[A]	A0A572	A0A572	0	3	0.6345	1	632.021	1894.05	1894.04	4.64	0.00293	HCD (High Energy Collision Dissociation)	MS2	78.3117	29.723	32.0749	16676	ΔclpP-TP.raw	2.38	8.681e-05	0.001413	951628	32
FALSE	High	Unambiguous	[K].KPGKPGVELQTIVDAADR.[A]	A0A572	A0A572	0	4	0.6243	1	474.267	1894.05	1894.04	4.19	0.00198	HCD (High Energy Collision Dissociation)	MS2	46.8271	45	32.093	16690	ΔclpP-TP.raw	1.73	8.681e-05	0.001613	572114	31.91
FALSE	High	Unambiguous	[R].TLSMHSILQDLTcDSDGTIK.[Q]	A0A572	A0A572	0	3	0.51	1	745.69	2235.06	2235.06	-3.18	-0.00237	HCD (High Energy Collision Dissociation)	MS2	20.7959	45	59.6343	35847	ΔclpP-TP.raw	2	1.414e-05	0.0001113	702109	59.59
FALSE	High	Unambiguous	[K].LIPGTEFESMTLEEIIMK.[A]	P31108	P31108	0	3	0.6809	1	694.356	2081.05	2081.05	-0.75	-0.00052	HCD (High Energy Collision Dissociation)	MS2	40.0246	31.209	77.5955	48214	WT-RP.raw	2.57	7.816e-06	2.161e-05	1.99496e+06	77.77
FALSE	High	Unambiguous	[K].EQFSQTAATTFGSGWAWLVQDQSGALK.[I]	P31108	P31108	0	3	0.5271	1	972.135	2914.39	2914.4	-3.43	-0.00333	HCD (High Energy Collision Dissociation)	MS2	43.0689	45	79.5885	49591	WT-RP.raw	2.03	3.938e-05	0.0004844	1241784	79.48
FALSE	High	Unambiguous	[R].RPDYIEAFWSLVNWDFASSNLK.[-]	P31108	P31108	0	3	0.6976	1	886.769	2658.29	2658.3	-1.9	-0.00168	HCD (High Energy Collision Dissociation)	MS2	68.0922	45	104.75	65801	WT-RP.raw	2.05	0	6.13e-06	169057	104.66
FALSE	High	Unambiguous	[K].LIPGTEFESMTLEEIIMK.[A]	P31108	P31108	0	2	0.7895	1	1041.03	2081.05	2081.05	-2.24	-0.00233	HCD (High Energy Collision Dissociation)	MS2	0	45	77.7555	49058	WT-RP.raw	2.85	0	1.91e-06	809000	77.72
FALSE	High	Selected	[K].LIPGTEFESMTLEEIIMK.[A]	P31108	P31108	0	3	0.0388	1	694.358	2081.06	2081.05	2.2	0.00152	HCD (High Energy Collision Dissociation)	MS2	74.8885	45	77.6912	48811	WT-TP.raw	1.03	0.004059	0.1411
FALSE	High	Unambiguous	[K].EQFSQTAATTFGSGWAWLVQDQSGALK.[I]	P31108	P31108	0	3	0.2712	1	972.138	2914.4	2914.4	-0.08	-7e-05	HCD (High Energy Collision Dissociation)	MS2	21.9604	45	79.5894	49538	WT-TP.raw	1.18	0.003922	0.1352	1.44154e+06	79.56
FALSE	High	Unambiguous	[K].LIPGTEFESMTLEEIIMK.[A]	P31108	P31108	0	3	0.2938	1	694.354	2081.05	2081.05	-3.66	-0.00254	HCD (High Energy Collision Dissociation)	MS2	41.3471	34.798	77.608	47808	ΔclpP-RP.raw	1.77	0.0006286	0.01463	1.13834e+06	77.85
FALSE	High	Unambiguous	[K].LIPGTEFESMTLEEIIMK.[A]	P31108	P31108	0	3	0.6145	1	694.354	2081.05	2081.05	-3.31	-0.0023	HCD (High Energy Collision Dissociation)	MS2	47.0538	45	77.5926	47540	ΔclpP-RP.raw	1.79	7.816e-06	3.424e-05	652942	77.67
FALSE	High	Unambiguous	[K].LIPGTEFESMTLEEIIMK.[A]	P31108	P31108	0	2	0.6061	1	1041.02	2081.04	2081.05	-5.89	-0.00613	HCD (High Energy Collision Dissociation)	MS2	24.986	45	77.7128	47555	ΔclpP-RP.raw	1.65	0.0001227	0.001885	320778	77.59
FALSE	High	Unambiguous	[K].LIPGTEFESMTLEEIIMK.[A]	P31108	P31108	0	2	0.2955	1	1041.03	2081.05	2081.05	-0.41	-0.00043	HCD (High Energy Collision Dissociation)	MS2	23.8299	45	77.8865	47417	ΔclpP-TP.raw	0.88	0.0007247	0.01792	234151	77.79
FALSE	High	Unambiguous	[K].VLLENLLR.[F]	P37032	P37032	0	2	0.3529	1	485.308	969.609	969.609	0.19	9e-05	HCD (High Energy Collision Dissociation)	MS2	65.1151	45	41.846	23563	WT-RP.raw	0.68	0.0005851	0.01366	19598136	40.55
FALSE	High	Unambiguous	[K].TSQHEIAFRPTR.[V]	P37032	P37032	0	2	0.6625	1	721.878	1442.75	1442.75	-0.26	-0.00019	HCD (High Energy Collision Dissociation)	MS2	0	44.719	11.3783	3644	WT-RP.raw	1.6	0.001696	0.05289	6.9994e+06	11.48
FALSE	High	Unambiguous	[R].ATISNMAPEYGATcGFFPVDKETIK.[Y]	P37032	P37032	1	2	0.7824	1	1374.15	2747.3	2747.31	-1.59	-0.00219	HCD (High Energy Collision Dissociation)	MS2	0	45	46.6604	27320	WT-RP.raw	2.62	0	7.731e-06	1.76547e+06	46.87
FALSE	High	Unambiguous	[R].IRNEMTPGQEGGVTR.[Y]	P37032	P37032	1	2	0.7634	1	822.907	1644.81	1644.81	-3.78	-0.00311	HCD (High Energy Collision Dissociation)	MS2	0	45	11.4285	3685	WT-RP.raw	3.55	0	1.363e-08	41007284	11.55
FALSE	High	Unambiguous	[R].ATISNMAPEYGATcGFFPVDKETIK.[Y]	P37032	P37032	1	3	0.6577	1	916.44	2747.3	2747.31	-0.2	-0.00018	HCD (High Energy Collision Dissociation)	MS2	9.77139	45	47.3672	27394	WT-RP.raw	3.33	0	2.038e-08	22941472	46.93
FALSE	High	Unambiguous	[K].AQGMWYDKDNEEPVFTDSLHLDLGSVEPSLAGPK.[R]	P37032	P37032	1	4	0.8345	1	937.198	3745.77	3745.77	0.32	0.0003	HCD (High Energy Collision Dissociation)	MS2	0	45	65.7284	40019	WT-RP.raw	4.35	0	1.45e-07	12836589	65.32
FALSE	High	Unambiguous	[R].IRNEMTPGQEGGVTR.[Y]	P37032	P37032	1	3	0.6038	1	548.939	1644.8	1644.81	-5.53	-0.00303	HCD (High Energy Collision Dissociation)	MS2	82.644	15.043	11.414	3673	WT-RP.raw	3.13	3.47e-05	0.000269	125690632	11.55
FALSE	High	Unambiguous	[K].TSQHEIAFRPTR.[V]	P37032	P37032	0	3	0.771	1	481.588	1442.75	1442.75	0.08	4e-05	HCD (High Energy Collision Dissociation)	MS2	9.04764	1.851	11.4033	3663	WT-RP.raw	2.14	0.0002395	0.004897	47952868	11.48
FALSE	High	Unambiguous	[R].IDTADELEYYK.[N]	P37032	P37032	0	2	0.7685	1	680.319	1359.63	1359.63	-0.72	-0.00049	HCD (High Energy Collision Dissociation)	MS2	7.75001	8.523	27.1864	14103	WT-RP.raw	3.37	0	4.842e-07	36975416	27.41
FALSE	High	Unambiguous	[-].MKVGQDSLSTK.[S]	P37032	P37032	1	3	0.7298	1	398.544	1193.62	1193.62	-0.72	-0.00029	HCD (High Energy Collision Dissociation)	MS2	28.2582	26.505	10.9574	3035	WT-RP.raw	2.48	1.414e-05	0.00015	1.35411e+06	10.95
FALSE	High	Unambiguous	[K].TSQHEIAFRPTR.[V]	P37032	P37032	0	4	0.7	1	361.443	1442.75	1442.75	0.05	2e-05	HCD (High Energy Collision Dissociation)	MS2	11.5207	1.364	11.4027	3662	WT-RP.raw	1.9	0.0009259	0.02494	78062160	11.48
FALSE	High	Unambiguous	[R].NEMTPGQEGGVTR.[Y]	P37032	P37032	0	2	0.8312	1	688.317	1375.63	1375.63	0.15	0.0001	HCD (High Energy Collision Dissociation)	MS2	20.802	21.803	11.5383	3783	WT-RP.raw	3.08	0	3.47e-06	13216798	11.59
FALSE	High	Unambiguous	[K].VGQDSLSTK.[S]	P37032	P37032	0	2	0.7122	1	467.746	934.485	934.484	0.57	0.00027	HCD (High Energy Collision Dissociation)	MS2	19.9316	45	9.6366	2322	WT-RP.raw	1.39	7.816e-06	2.767e-05	526967	9.72
FALSE	High	Unambiguous	[K].FVEFYGPGLNDLPLADR.[A]	P37032	P37032	0	2	0.5359	1	961.979	1922.95	1922.96	-7.21	-0.00693	HCD (High Energy Collision Dissociation)	MS2	51.2464	45	63.2633	38337	WT-RP.raw	1.81	7.816e-06	1.994e-05
FALSE	High	Unambiguous	[K].VNLSSLPVEFNNFLIEVGKEK.[E]	P37032	P37032	1	3	0.7664	1	792.764	2376.28	2376.28	-1.7	-0.00135	HCD (High Energy Collision Dissociation)	MS2	23.1816	36.744	75.2766	46664	WT-RP.raw	3.51	0	1.277e-06	1.89048e+06	75.46
FALSE	High	Unambiguous	[K].SKGVDEKDFNSYGSR.[R]	P37032	P37032	2	2	0.754	1	844.895	1688.78	1688.79	-2.7	-0.00228	HCD (High Energy Collision Dissociation)	MS2	0	45	11.9322	4278	WT-RP.raw	3.13	0	2.05e-07	1.20637e+06	11.94
FALSE	High	Unambiguous	[K].QAYVLALFGDSITTDHISPAGSIK.[A]	P37032	P37032	0	3	0.8197	1	835.44	2504.31	2504.3	1.38	0.00115	HCD (High Energy Collision Dissociation)	MS2	16.9625	45	81.684	51761	WT-RP.raw	4.27	0	5.708e-09	1.86826e+06	81.92
FALSE	High	Unambiguous	[K].ISPLSPVDLVIDHSVMVDK.[F]	P37032	P37032	0	3	0.8128	1	688.707	2064.11	2064.1	0.73	0.0005	HCD (High Energy Collision Dissociation)	MS2	2.37533	2.423	59.347	36180	WT-RP.raw	3.74	0	9.01e-09	41792756	59.15
FALSE	High	Unambiguous	[K].QAYVLALFGDSITTDHISPAGSIK.[A]	P37032	P37032	0	3	0.7229	1	835.437	2504.3	2504.3	-2.3	-0.00192	HCD (High Energy Collision Dissociation)	MS2	51.9013	29.137	61.573	37169	WT-RP.raw	3.32	0	1.191e-07	10550391	61.85
FALSE	High	Unambiguous	[K].LKEGITATDLVLTVTQMLR.[K]	P37032	P37032	1	3	0.7109	1	701.402	2102.19	2102.19	0.96	0.00067	HCD (High Energy Collision Dissociation)	MS2	1.93779	12.003	81.6342	51727	WT-RP.raw	4.22	0	3.195e-08	7682181	81.53
FALSE	High	Unambiguous	[K].QAYVLALFGDSITTDHISPAGSIK.[A]	P37032	P37032	0	2	0.7453	1	1252.65	2504.3	2504.3	-2.44	-0.00305	HCD (High Energy Collision Dissociation)	MS2	0	45	61.7062	37262	WT-RP.raw	2.12	1.414e-05	0.0001235	555607	61.8
FALSE	High	Unambiguous	[K].AQGMWYDKDNEEPVFTDSLHLDLGSVEPSLAGPK.[R]	P37032	P37032	1	3	0.8241	1	1249.26	3745.76	3745.77	-1.12	-0.0014	HCD (High Energy Collision Dissociation)	MS2	0	45	65.1498	39630	WT-RP.raw	4.32	0	4.97e-12	2.68441e+06	65.34
FALSE	High	Unambiguous	[R].ATISNMAPEYGATcGFFPVDKETIK.[Y]	P37032	P37032	1	3	0.7487	1	916.44	2747.3	2747.31	-0.49	-0.00045	HCD (High Energy Collision Dissociation)	MS2	0	15.823	46.5111	27211	WT-RP.raw	3.82	0	2.782e-09	56995720	46.87
FALSE	High	Unambiguous	[R].IRNEMTPGQEGGVTR.[Y]	P37032	P37032	1	2	0.832	1	822.903	1644.8	1644.81	-8.06	-0.00663	HCD (High Energy Collision Dissociation)	MS2	27.1313	45	11.4893	3471	WT-RP.raw	3.69	0	6.541e-09	9743943	11.56
FALSE	High	Unambiguous	[K].GVDEKDFNSYGSR.[R]	P37032	P37032	1	3	0.6139	1	491.891	1473.66	1473.66	-0.71	-0.00035	HCD (High Energy Collision Dissociation)	MS2	47.656	1.538	13.1981	5341	WT-RP.raw	2.02	1.414e-05	0.0001481	18861864	13.22
FALSE	High	Unambiguous	[K].GTNLLGVK.[A]	P37032	P37032	0	2	0.4258	1	401.245	801.483	801.483	0.34	0.00013	HCD (High Energy Collision Dissociation)	MS2	52.1008	3.365	13.2816	5410	WT-RP.raw	1.55	0.0007885	0.02017	54559964	13.39
FALSE	High	Unambiguous	[R].NEMTPGQEGGVTR.[Y]	P37032	P37032	0	2	0.8968	1	688.318	1375.63	1375.63	1.24	0.00085	HCD (High Energy Collision Dissociation)	MS2	17.4863	13.448	11.4634	3447	WT-RP.raw	3.39	0	5.515e-07	5960731	11.49
FALSE	High	Unambiguous	[K].ISPLSPVDLVIDHSVMVDK.[F]	P37032	P37032	0	3	0.7816	1	688.706	2064.1	2064.1	-0.04	-3e-05	HCD (High Energy Collision Dissociation)	MS2	43.6877	23.406	58.5959	35644	WT-RP.raw	4.03	0	3.479e-10	41792756	59.15
FALSE	High	Unambiguous	[K].GVDEKDFNSYGSR.[R]	P37032	P37032	1	2	0.8367	1	737.335	1473.66	1473.66	1.4	0.00103	HCD (High Energy Collision Dissociation)	MS2	0	30.434	13.1227	5277	WT-RP.raw	3.49	0	1.844e-07	15085847	13.21
FALSE	High	Unambiguous	[R].IRNEMTPGQEGGVTR.[Y]	P37032	P37032	1	3	0.769	1	548.942	1644.81	1644.81	-0.46	-0.00025	HCD (High Energy Collision Dissociation)	MS2	35.1639	1.672	11.4989	3479	WT-RP.raw	3.29	7.816e-06	1.847e-05	34377252	11.55
FALSE	High	Unambiguous	[R].RGNHEVMMR.[G]	P37032	P37032	1	3	0.7338	1	377.184	1129.54	1129.54	0.74	0.00028	HCD (High Energy Collision Dissociation)	MS2	38.9408	4.839	11.5185	3497	WT-RP.raw	2.93	0.0003231	0.006975	9156588	11.54
FALSE	High	Unambiguous	[K].SKGVDEKDFNSYGSR.[R]	P37032	P37032	2	3	0.6096	1	563.6	1688.79	1688.79	-1.31	-0.00074	HCD (High Energy Collision Dissociation)	MS2	15.7122	38.716	11.8237	3758	WT-RP.raw	4.38	0	4.665e-06	3.85282e+06	11.87
FALSE	High	Unambiguous	[K].TSQHEIAFRPTR.[V]	P37032	P37032	0	2	0.701	1	721.879	1442.75	1442.75	1.21	0.00087	HCD (High Energy Collision Dissociation)	MS2	21.7487	45	11.7087	3663	WT-RP.raw	2.04	1.414e-05	0.0001388	1.80536e+06	11.75
FALSE	High	Unambiguous	[R].YVPTGETMSIYDAAMR.[Y]	P37032	P37032	0	2	0.8598	1	902.917	1804.83	1804.82	1.2	0.00108	HCD (High Energy Collision Dissociation)	MS2	0	45	42.8748	24272	WT-RP.raw	2.71	0	3.105e-07	15189089	42.39
FALSE	High	Unambiguous	[K].TSQHEIAFRPTR.[V]	P37032	P37032	0	4	0.7215	1	361.443	1442.75	1442.75	-0.25	-9e-05	HCD (High Energy Collision Dissociation)	MS2	9.71186	3.744	11.6754	3631	WT-RP.raw	2.19	5.158e-05	0.0007115	19021434	11.75
FALSE	High	Unambiguous	[K].TSQHEIAFRPTR.[V]	P37032	P37032	0	3	0.5272	1	481.588	1442.75	1442.75	0.47	0.00023	HCD (High Energy Collision Dissociation)	MS2	84.2235	18.239	11.6443	3606	WT-RP.raw	1.84	0.0005691	0.01295	12452287	11.75
FALSE	High	Unambiguous	[K].VLLENLLR.[F]	P37032	P37032	0	2	0.475	1	485.308	969.609	969.609	-0.66	-0.00032	HCD (High Energy Collision Dissociation)	MS2	23.4583	23.586	40.1713	22584	WT-RP.raw	2	1.414e-05	0.0001656	33405016	40.5
FALSE	High	Unambiguous	[K].ISPLSPVDLVIDHSVMVDK.[F]	P37032	P37032	0	3	0.8467	1	688.707	2064.11	2064.1	0.47	0.00033	HCD (High Energy Collision Dissociation)	MS2	4.66331	7.028	59.4631	35691	WT-RP.raw	4.5	0	1.287e-08	17937390	59.28
FALSE	High	Unambiguous	[K].SKGVDEKDFNSYGSR.[R]	P37032	P37032	2	2	0.6278	1	844.893	1688.78	1688.79	-5.18	-0.00438	HCD (High Energy Collision Dissociation)	MS2	0	45	11.8979	3815	WT-RP.raw	2.23	7.816e-06	2.104e-05	606860	11.89
FALSE	High	Unambiguous	[K].AQGmWYDKDNEEPVFTDSLHLDLGSVEPSLAGPK.[R]	P37032	P37032	1	4	0.7965	1	941.195	3761.76	3761.76	-1.89	-0.00178	HCD (High Energy Collision Dissociation)	MS2	32.8779	45	65.2306	40312	WT-RP.raw	5.65	0	1.411e-09	829436	65.31
FALSE	High	Unambiguous	[K].LKEGITATDLVLTVTQMLR.[K]	P37032	P37032	1	3	0.5	1	701.402	2102.19	2102.19	0.73	0.00051	HCD (High Energy Collision Dissociation)	MS2	62.9219	45	80.8835	51222	WT-RP.raw	1.24	0.0001344	0.002103	7682181	81.53
FALSE	High	Unambiguous	[R].YVPTGETMSIYDAAMR.[Y]	P37032	P37032	0	2	0.8384	1	902.919	1804.83	1804.82	3.69	0.00333	HCD (High Energy Collision Dissociation)	MS2	0	45	42.1093	23738	WT-RP.raw	3.28	0	2.627e-07	15189089	42.39
FALSE	High	Unambiguous	[K].VLLENLLR.[F]	P37032	P37032	0	2	0.5628	1	485.308	969.609	969.609	-0.31	-0.00015	HCD (High Energy Collision Dissociation)	MS2	19.5899	25.306	40.927	23072	WT-RP.raw	1.99	7.816e-06	8.232e-05	33405016	40.5
FALSE	High	Unambiguous	[K].NGGILQYVLR.[K]	P37032	P37032	0	2	0.6759	1	566.827	1132.65	1132.65	-0.01	-1e-05	HCD (High Energy Collision Dissociation)	MS2	63.2094	43.365	46.1797	26568	WT-RP.raw	2.53	7.816e-06	5.814e-05	2.62509e+06	46.5
FALSE	High	Unambiguous	[R].YQENQQDLVIIAGK.[E]	P37032	P37032	0	2	0.8957	1	809.926	1618.85	1618.84	0.94	0.00076	HCD (High Energy Collision Dissociation)	MS2	0	45	27.2927	14177	WT-RP.raw	4.22	0	4.519e-09	36801876	26.9
FALSE	High	Unambiguous	[K].ISPLSPVDLVIDHSVMVDK.[F]	P37032	P37032	0	2	0.8109	1	1032.56	2064.12	2064.1	5.17	0.00533	HCD (High Energy Collision Dissociation)	MS2	18.0743	45	58.7031	35720	WT-RP.raw	3.49	0	2.732e-08	5758678	59.16
FALSE	High	Unambiguous	[-].MKVGQDSLSTK.[S]	P37032	P37032	1	2	0.7742	1	597.314	1193.62	1193.62	1.17	0.0007	HCD (High Energy Collision Dissociation)	MS2	53.8006	4.426	10.8666	3200	WT-RP.raw	1.86	7.816e-06	3.002e-05	18401140	10.92
FALSE	High	Unambiguous	[R].EPIGQDKEGNDVYLK.[D]	P37032	P37032	1	2	0.6239	1	852.927	1704.85	1704.84	1.16	0.00098	HCD (High Energy Collision Dissociation)	MS2	58.5275	44.55	13.5415	5587	WT-RP.raw	3.43	0	4.038e-07	3.32767e+06	13.63
FALSE	High	Unambiguous	[R].EPIGQDKEGNDVYLK.[D]	P37032	P37032	1	3	0.6786	1	568.952	1704.84	1704.84	-1.54	-0.00088	HCD (High Energy Collision Dissociation)	MS2	32.0616	5.976	13.5676	5606	WT-RP.raw	2.52	7.816e-06	6.913e-05	10245680	13.61
FALSE	High	Unambiguous	[-].MKVGQDSLSTK.[S]	P37032	P37032	1	3	0.6465	1	398.544	1193.62	1193.62	-0.74	-0.0003	HCD (High Energy Collision Dissociation)	MS2	6.76433	1.284	10.9067	3230	WT-RP.raw	1.98	1.414e-05	0.0001076	30345712	10.93
FALSE	High	Unambiguous	[K].ASSPAGLYLK.[S]	P37032	P37032	0	2	0.6449	1	503.783	1006.56	1006.56	2.25	0.00113	HCD (High Energy Collision Dissociation)	MS2	42.5844	4.798	15.7647	7104	WT-RP.raw	2.14	0.0002346	0.004643	40732216	15.93
FALSE	High	Unambiguous	[R].YVPTGETMSIYDAAMR.[Y]	P37032	P37032	0	3	0.8505	1	602.281	1804.83	1804.82	1.52	0.00092	HCD (High Energy Collision Dissociation)	MS2	25.4505	10.034	42.4695	23991	WT-RP.raw	3.01	0	1.367e-05	4.19421e+06	42.38
FALSE	High	Unambiguous	[K].ISPLSPVDLVIDHSVMVDKFASADALEVNTK.[I]	P37032	P37032	1	4	0.5099	1	828.433	3310.71	3310.72	-4.1	-0.0034	HCD (High Energy Collision Dissociation)	MS2	2.98331	12.303	72.0893	45160	WT-RP.raw	2.53	1.414e-05	9.417e-05	15909835	71.45
FALSE	High	Unambiguous	[K].VLLENLLR.[F]	P37032	P37032	0	2	0.5619	1	485.308	969.609	969.609	-0.64	-0.00031	HCD (High Energy Collision Dissociation)	MS2	42.2385	45	39.9463	22712	WT-RP.raw	2.26	1.414e-05	0.0001069	30131930	40.33
FALSE	High	Unambiguous	[R].EPIGQDKEGNDVYLKDIWPSNEEIAAEVAK.[V]	P37032	P37032	2	4	0.1579	1	840.173	3357.67	3357.65	5.89	0.00494	HCD (High Energy Collision Dissociation)	MS2	75.3719	45	52.5909	30906	WT-RP.raw	1.52	0.003629	0.1214	1.24925e+06	53.03
FALSE	High	Unambiguous	[R].EPIGQDKEGNDVYLK.[D]	P37032	P37032	1	3	0.614	1	568.953	1704.84	1704.84	-0.3	-0.00017	HCD (High Energy Collision Dissociation)	MS2	35.5799	4.801	13.6508	5583	WT-RP.raw	2.28	5.158e-05	0.0007499	11169398	13.62
FALSE	High	Unambiguous	[K].DIWPSNEEIAAEVAK.[V]	P37032	P37032	0	2	0.8286	1	836.414	1671.82	1671.82	-1.12	-0.00094	HCD (High Energy Collision Dissociation)	MS2	15.1681	45	48.2864	27947	WT-RP.raw	3.15	0	9.527e-07	5.30591e+06	49.26
FALSE	High	Unambiguous	[K].EGITATDLVLTVTQMLR.[K]	P37032	P37032	0	2	0.8844	1	931.007	1861.01	1861.01	-1.31	-0.00122	HCD (High Energy Collision Dissociation)	MS2	21.2595	45	93.4931	59537	WT-RP.raw	4.41	0	1.536e-10	4474277	93.77
FALSE	High	Unambiguous	[K].EGITATDLVLTVTQMLR.[K]	P37032	P37032	0	3	0.6237	1	621.008	1861.01	1861.01	-0.59	-0.00037	HCD (High Energy Collision Dissociation)	MS2	9.97584	45	93.3599	59451	WT-RP.raw	1.86	1.414e-05	0.0001514	2.36609e+06	93.8
FALSE	High	Unambiguous	[K].EGITATDLVLTVTQMLR.[K]	P37032	P37032	0	3	0.7974	1	621.008	1861.01	1861.01	0.09	6e-05	HCD (High Energy Collision Dissociation)	MS2	9.75048	45	94.1208	59944	WT-RP.raw	3.8	0	2.064e-06	2.36609e+06	93.8
FALSE	High	Unambiguous	[R].YVPTGETMSIYDAAMR.[Y]	P37032	P37032	0	2	0.8745	1	902.916	1804.82	1804.82	-0.07	-7e-05	HCD (High Energy Collision Dissociation)	MS2	0	17.205	43.118	24855	WT-RP.raw	2.63	0	3.241e-08	50914560	42.63
FALSE	High	Unambiguous	[R].VLMQDFTGVPAVVDLAAMR.[T]	P37032	P37032	0	2	0.5806	1	1017.03	2033.05	2033.06	-4.6	-0.00468	HCD (High Energy Collision Dissociation)	MS2	21.9962	45	73.4632	45426	WT-RP.raw	1.86	3.938e-05	0.0005608	328246	73.48
FALSE	High	Unambiguous	[K].AFSNFQVVPPGTGIcHQVNLEYLGK.[T]	P37032	P37032	0	2	0.42	1	1388.2	2775.39	2775.39	-1.23	-0.00171	HCD (High Energy Collision Dissociation)	MS2	0	45	53.3033	31429	WT-RP.raw	0.5	0.00451	0.158
FALSE	High	Unambiguous	[K].FVEFYGPGLNDLPLADR.[A]	P37032	P37032	0	2	0.7816	1	961.985	1922.96	1922.96	-0.59	-0.00056	HCD (High Energy Collision Dissociation)	MS2	14.0869	37.976	60.8932	37281	WT-RP.raw	4.03	0	6.126e-08	57549568	61.25
FALSE	High	Unambiguous	[R].VLMQDFTGVPAVVDLAAMR.[T]	P37032	P37032	0	3	0.6698	1	678.358	2033.06	2033.06	1.49	0.00101	HCD (High Energy Collision Dissociation)	MS2		45	73.4175	45395	WT-RP.raw	2.15	1.414e-05	8.789e-05	7.55912e+06	72.53
FALSE	High	Unambiguous	[K].AIADWLHNK.[T]	P37032	P37032	0	3	0.7933	1	356.526	1067.56	1067.56	-0.19	-7e-05	HCD (High Energy Collision Dissociation)	MS2	38.1298	7.506	21.0287	10391	WT-RP.raw	2.08	3.938e-05	0.0005148	19078848	21.24
FALSE	High	Unambiguous	[R].QDGDIEKIETLcR.[I]	P37032	P37032	1	2	0.7426	1	788.885	1576.76	1576.76	-0.55	-0.00044	HCD (High Energy Collision Dissociation)	MS2	26.4851	45	22.0336	11001	WT-RP.raw	3.03	0	2.258e-06	3.14691e+06	22.12
FALSE	High	Unambiguous	[R].QDGDIEKIETLcR.[I]	P37032	P37032	1	3	0.6083	1	526.257	1576.76	1576.76	-3.62	-0.0019	HCD (High Energy Collision Dissociation)	MS2	21.0891	3.575	22.0498	11012	WT-RP.raw	2.17	0.0006394	0.01489	10927195	22.14
FALSE	High	Unambiguous	[K].GVDEKDFNSYGSR.[R]	P37032	P37032	1	3	0.6585	1	491.891	1473.66	1473.66	-0.41	-0.0002	HCD (High Energy Collision Dissociation)	MS2	49.8553	1.206	13.2086	5244	WT-RP.raw	2.84	1.414e-05	0.0001841	33523834	13.25
FALSE	High	Unambiguous	[K].DIWPSNEEIAAEVAK.[V]	P37032	P37032	0	2	0.8429	1	836.414	1671.82	1671.82	-0.59	-0.00049	HCD (High Energy Collision Dissociation)	MS2	9.72843	45	49.8062	28967	WT-RP.raw	2.8	0	1.051e-06	5.30591e+06	49.26
FALSE	High	Unambiguous	[K].GVDEKDFNSYGSR.[R]	P37032	P37032	1	2	0.8627	1	737.335	1473.66	1473.66	1	0.00074	HCD (High Energy Collision Dissociation)	MS2	0	28.449	13.1381	5178	WT-RP.raw	3.57	0	2.007e-07	31630030	13.25
FALSE	High	Unambiguous	[R].VLMQDFTGVPAVVDLAAMR.[T]	P37032	P37032	0	3	0.8997	1	678.357	2033.06	2033.06	0.16	0.00011	HCD (High Energy Collision Dissociation)	MS2	2.13399	5.515	72.5507	44788	WT-RP.raw	3.69	0	5.399e-06	7.55912e+06	72.53
FALSE	High	Unambiguous	[R].VLMQDFTGVPAVVDLAAMR.[T]	P37032	P37032	0	2	0.8745	1	1017.03	2033.05	2033.06	-0.56	-0.00057	HCD (High Energy Collision Dissociation)	MS2	1.09031	9.548	72.6561	44862	WT-RP.raw	4.94	0	1.867e-10	12819368	72.53
FALSE	High	Unambiguous	[K].GTNLLGVK.[A]	P37032	P37032	0	2	0.4	1	401.246	801.484	801.483	1.28	0.00051	HCD (High Energy Collision Dissociation)	MS2	58.9694	4.455	13.3042	5315	WT-RP.raw	1.65	0.0004047	0.009622	96432384	13.42
FALSE	High	Unambiguous	[K].ISPLSPVDLVIDHSVMVDKFASADALEVNTK.[I]	P37032	P37032	1	3	0.5414	1	1104.25	3310.74	3310.72	4.44	0.0049	HCD (High Energy Collision Dissociation)	MS2	14.8746	45	71.9535	44369	WT-RP.raw	1.81	7.816e-06	2.898e-05
FALSE	High	Unambiguous	[K].DIWPSNEEIAAEVAK.[V]	P37032	P37032	0	2	0.8415	1	836.414	1671.82	1671.82	-0.45	-0.00038	HCD (High Energy Collision Dissociation)	MS2	3.31557	12.955	49.0467	28449	WT-RP.raw	2.84	0	8.609e-08	5.30591e+06	49.26
FALSE	High	Unambiguous	[R].YVPTGETMSIYDAAMR.[Y]	P37032	P37032	0	3	0.8	1	602.28	1804.82	1804.82	-0.09	-5e-05	HCD (High Energy Collision Dissociation)	MS2	36.0068	6.515	42.4228	24362	WT-RP.raw	2.8	0	3.997e-06	16363152	42.64
FALSE	High	Unambiguous	[K].AIADWLHNK.[T]	P37032	P37032	0	2	0.6784	1	534.285	1067.56	1067.56	0.39	0.00021	HCD (High Energy Collision Dissociation)	MS2	19.5905	2.111	21.2349	10528	WT-RP.raw	1.99	3.47e-05	0.0002752	21992096	21.24
FALSE	High	Unambiguous	[K].VLLENLLR.[F]	P37032	P37032	0	2	0.5634	1	485.309	969.61	969.609	1.06	0.00052	HCD (High Energy Collision Dissociation)	MS2	44.767	45	42.3879	24339	WT-RP.raw	0.71	0.006423	0.2194
FALSE	High	Unambiguous	[K].FVEFYGPGLNDLPLADR.[A]	P37032	P37032	0	2	0.6286	1	961.991	1922.97	1922.96	4.99	0.0048	HCD (High Energy Collision Dissociation)	MS2	48.1834	45	62.7724	38593	WT-RP.raw	2.45	0	9.814e-06
FALSE	High	Unambiguous	[K].QAYVLALFGDSITTDHISPAGSIK.[A]	P37032	P37032	0	3	0.7705	1	835.438	2504.3	2504.3	-1.26	-0.00105	HCD (High Energy Collision Dissociation)	MS2	44.2808	10.471	61.4961	37702	WT-RP.raw	3.66	0	8.417e-09	23250206	61.82
FALSE	High	Unambiguous	[K].VLLENLLR.[F]	P37032	P37032	0	2	0.5097	1	485.308	969.609	969.609	-0.62	-0.0003	HCD (High Energy Collision Dissociation)	MS2	4.46058	16.757	40.6929	23217	WT-RP.raw	2.06	7.816e-06	5.682e-05	30131930	40.33
FALSE	High	Unambiguous	[K].ISPLSPVDLVIDHSVMVDKFASADALEVNTK.[I]	P37032	P37032	1	4	0.6176	1	828.438	3310.73	3310.72	1.29	0.00106	HCD (High Energy Collision Dissociation)	MS2	9.50466	45	71.6868	44184	WT-RP.raw	3.19	7.816e-06	3.56e-05	2.18774e+06	72
FALSE	High	Unambiguous	[R].VLMQDFTGVPAVVDLAAMR.[T]	P37032	P37032	0	3	0.5468	1	678.357	2033.06	2033.06	0.26	0.00017	HCD (High Energy Collision Dissociation)	MS2	25.4671	45	71.7962	44261	WT-RP.raw	1.39	7.816e-06	7.673e-05	7.55912e+06	72.53
FALSE	High	Unambiguous	[R].VLMQDFTGVPAVVDLAAMR.[T]	P37032	P37032	0	2	0.6333	1	1017.03	2033.06	2033.06	0.95	0.00097	HCD (High Energy Collision Dissociation)	MS2	61.0958	45	71.8983	44330	WT-RP.raw	1.8	0	5.075e-06	12819368	72.53
FALSE	High	Unambiguous	[K].VLLENLLR.[F]	P37032	P37032	0	2	0.3984	1	485.308	969.61	969.609	0.4	0.00019	HCD (High Energy Collision Dissociation)	MS2		45	43.2288	24929	WT-RP.raw	1.23	0.002614	0.08535
FALSE	High	Unambiguous	[K].NGGILQYVLR.[K]	P37032	P37032	0	2	0.7452	1	566.828	1132.65	1132.65	1.06	0.0006	HCD (High Energy Collision Dissociation)	MS2	54.2155	30.937	45.9987	26375	WT-RP.raw	3.14	0	8.377e-06	2536132	46.18
FALSE	High	Unambiguous	[R].YVPTGETMSIYDAAMR.[Y]	P37032	P37032	0	3	0.8283	1	602.28	1804.83	1804.82	1.39	0.00083	HCD (High Energy Collision Dissociation)	MS2	19.8325	4.589	42.1725	23922	WT-RP.raw	2.33	0	1.133e-05	8145840	42.19
FALSE	High	Unambiguous	[R].DKHTIALVEAYAK.[A]	P37032	P37032	1	3	0.7552	1	486.937	1458.8	1458.8	0.06	3e-05	HCD (High Energy Collision Dissociation)	MS2	30.1722	2.978	26.1281	13446	WT-RP.raw	2.86	7.816e-06	2.146e-05	13713577	26.39
FALSE	High	Unambiguous	[R].ISIEISDKLTPGAMVPVTIER.[Q]	P37032	P37032	1	2	0.8141	1	1135.13	2269.25	2269.25	-0.57	-0.00065	HCD (High Energy Collision Dissociation)	MS2	17.2108	45	54.7206	32415	WT-RP.raw	1.99	5.158e-05	0.0008323	1.17852e+06	54.94
FALSE	High	Unambiguous	[R].DKHTIALVEAYAK.[A]	P37032	P37032	1	2	0.8104	1	729.901	1458.8	1458.8	-0.01	-1e-05	HCD (High Energy Collision Dissociation)	MS2	0	45	26.0717	13416	WT-RP.raw	3.27	0	1.015e-06
FALSE	High	Unambiguous	[R].ATISNMAPEYGATcGFFPVDKETIK.[Y]	P37032	P37032	1	3	0.7304	1	916.438	2747.3	2747.31	-1.86	-0.0017	HCD (High Energy Collision Dissociation)	MS2	27.7524	45	46.522	26748	WT-RP.raw	3.19	0	4.263e-09	11443296	46.82
FALSE	High	Unambiguous	[K].SKGVDEKDFNSYGSR.[R]	P37032	P37032	2	4	0.1912	1	422.953	1688.79	1688.79	0.9	0.00038	HCD (High Energy Collision Dissociation)	MS2	61.2161	2.467	11.9047	4100	WT-RP.raw	1.36	0.007939	0.2615	5.68163e+06	11.93
FALSE	High	Unambiguous	[K].VLLENLLR.[F]	P37032	P37032	0	2	0.7114	1	485.31	969.612	969.609	2.82	0.00137	HCD (High Energy Collision Dissociation)	MS2	64.7228	45	41.7257	23622	WT-RP.raw	1.49	3.938e-05	0.0006144	33405016	40.5
FALSE	High	Unambiguous	[R].DKHTIALVEAYAK.[A]	P37032	P37032	1	4	0.5603	1	365.454	1458.79	1458.8	-0.21	-8e-05	HCD (High Energy Collision Dissociation)	MS2	32.4872	40.772	26.4523	13641	WT-RP.raw	2.57	0.0001284	0.002042	1.80368e+06	26.29
FALSE	High	Unambiguous	[R].YVPTGETMSIYDAAMR.[Y]	P37032	P37032	0	2	0.81	1	902.917	1804.83	1804.82	0.82	0.00074	HCD (High Energy Collision Dissociation)	MS2	23.2178	45	41.8722	23722	WT-RP.raw	2.79	0	5.321e-07	24928810	42.22
FALSE	High	Unambiguous	[K].SKGVDEKDFNSYGSR.[R]	P37032	P37032	2	2	0.7652	1	844.898	1688.79	1688.79	0.41	0.00035	HCD (High Energy Collision Dissociation)	MS2	0	45	11.874	4071	WT-RP.raw	3.45	0	3.082e-08	3.48154e+06	11.94
FALSE	High	Unambiguous	[K].SKGVDEKDFNSYGSR.[R]	P37032	P37032	2	2	0.7753	1	844.898	1688.79	1688.79	0.41	0.00035	HCD (High Energy Collision Dissociation)	MS2	0	42.078	11.8772	4075	WT-RP.raw	3.65	0	2.109e-09	3.48154e+06	11.94
FALSE	High	Unambiguous	[K].SKGVDEKDFNSYGSR.[R]	P37032	P37032	2	3	0.713	1	563.601	1688.79	1688.79	0.29	0.00016	HCD (High Energy Collision Dissociation)	MS2	47.2537	21.416	11.9186	4267	WT-RP.raw	3.45	0	4.789e-06	6052616	11.93
FALSE	High	Unambiguous	[K].ASSPAGLYLK.[S]	P37032	P37032	0	2	0.6324	1	503.782	1006.56	1006.56	0.83	0.00042	HCD (High Energy Collision Dissociation)	MS2	37.0921	1.245	15.8921	7207	WT-RP.raw	1.85	0.00014	0.002172	34322192	15.94
FALSE	High	Unambiguous	[K].AFSNFQVVPPGTGIcHQVNLEYLGK.[T]	P37032	P37032	0	3	0.7283	1	925.802	2775.39	2775.39	-0.34	-0.00031	HCD (High Energy Collision Dissociation)	MS2	22.4246	16.092	53.5541	31584	WT-RP.raw	3.57	0	2.201e-07	8820090	53.29
FALSE	High	Unambiguous	[K].FASADALEVNTK.[I]	P37032	P37032	0	2	0.859	1	633.323	1265.64	1265.64	0.49	0.00031	HCD (High Energy Collision Dissociation)	MS2	1.3902	2.073	17.771	8437	WT-RP.raw	3.05	0	1.117e-06	33670160	17.68
FALSE	High	Unambiguous	[R].YVPTGETMSIYDAAMR.[Y]	P37032	P37032	0	2	0.8889	1	902.914	1804.82	1804.82	-2.16	-0.00195	HCD (High Energy Collision Dissociation)	MS2	0	22.739	42.6334	24224	WT-RP.raw	2.88	0	1.214e-07	24928810	42.22
FALSE	High	Unambiguous	[K].VNLSSLPVEFNNFLIEVGK.[E]	P37032	P37032	0	2	0.8835	1	1060.08	2119.14	2119.14	-0.06	-6e-05	HCD (High Energy Collision Dissociation)	MS2	0	4.796	83.7649	53187	WT-RP.raw	4.55	0	1.474e-07	21531192	83.66
FALSE	High	Unambiguous	[K].VNLSSLPVEFNNFLIEVGK.[E]	P37032	P37032	0	3	0.7916	1	707.053	2119.14	2119.14	0.19	0.00013	HCD (High Energy Collision Dissociation)	MS2	13.4131	32.199	83.9517	53314	WT-RP.raw	4.03	0	2.492e-06	5198644	83.67
FALSE	High	Unambiguous	[K].FASADALEVNTK.[I]	P37032	P37032	0	2	0.747	1	633.322	1265.64	1265.64	0.39	0.00025	HCD (High Energy Collision Dissociation)	MS2	58.9941	22.951	17.4586	8240	WT-RP.raw	3.32	0	7.418e-06	33670160	17.68
FALSE	High	Unambiguous	[K].EGITATDLVLTVTQMLR.[K]	P37032	P37032	0	3	0.7062	1	621.008	1861.01	1861.01	-0.56	-0.00035	HCD (High Energy Collision Dissociation)	MS2	8.93845	45	93.3938	58484	WT-RP.raw	2.11	7.816e-06	1.589e-05	1.31441e+06	93.77
FALSE	High	Unambiguous	[R].QDGDIEKIETLcR.[I]	P37032	P37032	1	3	0.6762	1	526.259	1576.76	1576.76	-1.3	-0.00068	HCD (High Energy Collision Dissociation)	MS2	58.784	3.799	21.9616	10691	WT-RP.raw	2.1	0.00082	0.02156	5236801	21.99
FALSE	High	Unambiguous	[R].QDGDIEKIETLcR.[I]	P37032	P37032	1	2	0.7527	1	788.886	1576.76	1576.76	0.41	0.00032	HCD (High Energy Collision Dissociation)	MS2	16.2127	45	21.9508	10682	WT-RP.raw	2.83	0	8.594e-06	2.03257e+06	21.99
FALSE	High	Unambiguous	[R].QDGDIEKIETLcR.[I]	P37032	P37032	1	2	0.812	1	788.885	1576.76	1576.76	-0.84	-0.00066	HCD (High Energy Collision Dissociation)	MS2	25.4358	31.941	22.1743	11116	WT-RP.raw	3.83	0	1.529e-06	9946497	22.33
FALSE	High	Unambiguous	[R].QDGDIEKIETLcR.[I]	P37032	P37032	1	3	0.4497	1	526.257	1576.76	1576.76	-3.79	-0.00199	HCD (High Energy Collision Dissociation)	MS2	57.1877	5.274	22.1048	11074	WT-RP.raw	1.69	0.00262	0.08544	34532036	22.32
FALSE	High	Unambiguous	[K].VNLSSLPVEFNNFLIEVGK.[E]	P37032	P37032	0	2	0.7799	1	1060.08	2119.14	2119.14	0.49	0.00052	HCD (High Energy Collision Dissociation)	MS2		45	82.9855	51847	WT-RP.raw	2.59	7.816e-06	3.77e-05	12593012	83.51
FALSE	High	Unambiguous	[R].ATISNMAPEYGATcGFFPVDK.[E]	P37032	P37032	0	2	0.7743	1	1138.52	2276.03	2276.04	-1.21	-0.00138	HCD (High Energy Collision Dissociation)	MS2	0	45	51.1406	30435	WT-RP.raw	3.5	0	1.329e-08	3.75771e+06	51.31
FALSE	High	Unambiguous	[R].ATISNMAPEYGATcGFFPVDK.[E]	P37032	P37032	0	3	0.6906	1	759.348	2276.03	2276.04	-2.88	-0.00218	HCD (High Energy Collision Dissociation)	MS2	77.3028	45	51.1285	30427	WT-RP.raw	2.65	7.816e-06	5.773e-05	1.83717e+06	51.29
FALSE	High	Unambiguous	[K].EGNDVYLKDIWPSNEEIAAEVAK.[V]	P37032	P37032	1	3	0.5023	1	864.093	2590.27	2590.27	-0.8	-0.00069	HCD (High Energy Collision Dissociation)	MS2	10.7877	45	56.3886	33547	WT-RP.raw	2.15	2.108e-05	0.000243
FALSE	High	Unambiguous	[R].VLMQDFTGVPAVVDLAAMR.[T]	P37032	P37032	0	3	0.7934	1	678.355	2033.05	2033.06	-2.68	-0.00182	HCD (High Energy Collision Dissociation)	MS2	39.7161	45	73.0358	45097	WT-RP.raw	3.34	0	8.2e-07	6272840	72.67
FALSE	High	Unambiguous	[R].VLMQDFTGVPAVVDLAAMR.[T]	P37032	P37032	0	3	0.8314	1	678.357	2033.05	2033.06	-0.42	-0.00029	HCD (High Energy Collision Dissociation)	MS2	17.0314	26.846	72.2665	44568	WT-RP.raw	3.44	0	5.984e-06	6272840	72.67
FALSE	High	Unambiguous	[R].YQENQQDLVIIAGK.[E]	P37032	P37032	0	2	0.845	1	809.926	1618.85	1618.84	1.32	0.00107	HCD (High Energy Collision Dissociation)	MS2	9.45994	39.857	27.3401	14365	WT-RP.raw	4	0	1.456e-07	85274264	26.92
FALSE	High	Unambiguous	[K].AIADWLHNK.[T]	P37032	P37032	0	2	0.7056	1	534.285	1067.56	1067.56	-0.23	-0.00012	HCD (High Energy Collision Dissociation)	MS2	10.9978	1.47	21.3235	10589	WT-RP.raw	1.97	3.938e-05	0.0004517	36870296	21.25
FALSE	High	Unambiguous	[R].IDTADELEYYK.[N]	P37032	P37032	0	2	0.8716	1	680.32	1359.63	1359.63	0.53	0.00036	HCD (High Energy Collision Dissociation)	MS2	5.56623	0.823	27.4054	14412	WT-RP.raw	3.27	0	2.193e-06	63994068	27.42
FALSE	High	Unambiguous	[K].ISPLSPVDLVIDHSVmVDK.[F]	P37032	P37032	0	3	0.1714	1	694.035	2080.09	2080.1	-4.24	-0.00294	HCD (High Energy Collision Dissociation)	MS2		45	58.4598	34960	WT-RP.raw	1.05	0.003516	0.1173	213503	58.85
FALSE	High	Unambiguous	[K].VLLENLLR.[F]	P37032	P37032	0	2	0.5769	1	485.307	969.608	969.609	-1.51	-0.00073	HCD (High Energy Collision Dissociation)	MS2	57.8839	45	41.0038	22979	WT-RP.raw	1.82	1.414e-05	0.000139	19598136	40.55
FALSE	High	Unambiguous	[K].AIADWLHNK.[T]	P37032	P37032	0	3	0.7358	1	356.526	1067.56	1067.56	0.24	9e-05	HCD (High Energy Collision Dissociation)	MS2	39.9709	10.271	21.0374	10084	WT-RP.raw	1.93	3.938e-05	0.0003419	11640701	21.19
FALSE	High	Unambiguous	[K].AIADWLHNK.[T]	P37032	P37032	0	2	0.7072	1	534.285	1067.56	1067.56	0	0	HCD (High Energy Collision Dissociation)	MS2	33.0423	11.322	21.0288	10077	WT-RP.raw	2.22	3.938e-05	0.000501	15322787	21.2
FALSE	High	Unambiguous	[K].AIADWLHNK.[T]	P37032	P37032	0	3	0.6126	1	356.526	1067.56	1067.56	-0.25	-9e-05	HCD (High Energy Collision Dissociation)	MS2	43.2563	45	21.7389	10850	WT-RP.raw	1.91	7.816e-06	1.786e-05	34147292	21.27
FALSE	High	Unambiguous	[R].ISIEISDKLTPGAMVPVTIER.[Q]	P37032	P37032	1	2	0.7928	1	1135.13	2269.25	2269.25	-0.04	-5e-05	HCD (High Energy Collision Dissociation)	MS2	0	45	54.6552	32871	WT-RP.raw	2.22	1.414e-05	0.0001504	2.70176e+06	55.04
FALSE	High	Unambiguous	[R].VLMQDFTGVPAVVDLAAMR.[T]	P37032	P37032	0	2	0.8167	1	1017.03	2033.05	2033.06	-0.66	-0.00067	HCD (High Energy Collision Dissociation)	MS2	0	14.769	72.7188	44875	WT-RP.raw	4.2	0	2.962e-10	8502634	72.7
FALSE	High	Unambiguous	[K].VNLSSLPVEFNNFLIEVGKEK.[E]	P37032	P37032	1	3	0.8086	1	792.766	2376.28	2376.28	0.96	0.00076	HCD (High Energy Collision Dissociation)	MS2	20.6186	45	75.2207	47324	WT-RP.raw	3.5	0	8.19e-08	10887526	75.64
FALSE	High	Unambiguous	[K].EGITATDLVLTVTQMLR.[K]	P37032	P37032	0	2	0.8559	1	931.012	1861.02	1861.01	3.28	0.00305	HCD (High Energy Collision Dissociation)	MS2	7.3096	45	93.6566	58666	WT-RP.raw	4.51	0	3.037e-10	2208940	93.86
FALSE	High	Unambiguous	[K].LKEGITATDLVLTVTQMLR.[K]	P37032	P37032	1	3	0.7348	1	701.403	2102.19	2102.19	2.07	0.00145	HCD (High Energy Collision Dissociation)	MS2	18.7264	45	81.1314	50615	WT-RP.raw	3.13	0	1.032e-05	5.04434e+06	81.65
FALSE	High	Unambiguous	[K].LKEGITATDLVLTVTQMLR.[K]	P37032	P37032	1	3	0.7425	1	701.402	2102.19	2102.19	0.61	0.00043	HCD (High Energy Collision Dissociation)	MS2	0	45	81.509	50869	WT-RP.raw	3.69	0	1.322e-06	6408282	81.97
FALSE	High	Unambiguous	[R].VLMQDFTGVPAVVDLAAMR.[T]	P37032	P37032	0	2	0.625	1	1017.03	2033.05	2033.06	-1.74	-0.00177	HCD (High Energy Collision Dissociation)	MS2	40.5277	45	71.6285	44846	WT-RP.raw	1.2	0.006707	0.23	26397844	72.59
FALSE	High	Unambiguous	[K].QAYVLALFGDSITTDHISPAGSIK.[A]	P37032	P37032	0	3	0.7628	1	835.445	2504.32	2504.3	6.45	0.00539	HCD (High Energy Collision Dissociation)	MS2	39.0254	45	81.5572	50900	WT-RP.raw	3.12	0	7.034e-07	2130501	81.84
FALSE	High	Unambiguous	[K].LKEGITATDLVLTVTQMLR.[K]	P37032	P37032	1	4	0.25	1	526.302	2102.19	2102.19	-1.51	-0.00079	HCD (High Energy Collision Dissociation)	MS2	0	45	81.6653	50977	WT-RP.raw	0.72	0.0009743	0.02613	155655	81.66
FALSE	High	Unambiguous	[K].QAYVLALFGDSITTDHISPAGSIK.[A]	P37032	P37032	0	3	0.7913	1	835.443	2504.31	2504.3	4.53	0.00378	HCD (High Energy Collision Dissociation)	MS2	0	45	81.8543	51106	WT-RP.raw	3.21	0	1.575e-07	1282556	82.02
FALSE	High	Unambiguous	[K].LKEGITATDLVLTVTQMLR.[K]	P37032	P37032	1	3	0.721	1	701.401	2102.19	2102.19	-0.41	-0.00029	HCD (High Energy Collision Dissociation)	MS2	10.6515	14.954	81.8925	51130	WT-RP.raw	3.62	0	4.661e-08	5.04434e+06	81.65
FALSE	High	Unambiguous	[R].YQENQQDLVIIAGK.[E]	P37032	P37032	0	2	0.6347	1	809.927	1618.85	1618.84	1.8	0.00146	HCD (High Energy Collision Dissociation)	MS2	58.1697	45	26.5344	13471	WT-RP.raw	1.67	5.158e-05	0.0007234	23928774	26.9
FALSE	High	Unambiguous	[R].VLMQDFTGVPAVVDLAAMR.[T]	P37032	P37032	0	3	0.8758	1	678.357	2033.06	2033.06	0.39	0.00026	HCD (High Energy Collision Dissociation)	MS2	2.19489	2.171	72.6783	45566	WT-RP.raw	3.14	7.816e-06	2.907e-05	19158676	72.63
FALSE	High	Unambiguous	[R].EPIGQDKEGNDVYLKDIWPSNEEIAAEVAK.[V]	P37032	P37032	2	4	0.6819	1	840.17	3357.66	3357.65	3.1	0.0026	HCD (High Energy Collision Dissociation)	MS2	5.04873	45	53.0348	31747	WT-RP.raw	3.93	1.414e-05	0.0002279	3623754	53.56
FALSE	High	Unambiguous	[R].VLMQDFTGVPAVVDLAAMR.[T]	P37032	P37032	0	3	0.8727	1	678.357	2033.06	2033.06	1.02	0.00069	HCD (High Energy Collision Dissociation)	MS2	4.21866	45	71.9253	45045	WT-RP.raw	3.85	0	6.047e-08	19158676	72.63
FALSE	High	Unambiguous	[K].AFSNFQVVPPGTGIcHQVNLEYLGK.[T]	P37032	P37032	0	2	0.6894	1	1388.2	2775.39	2775.39	-1.78	-0.00247	HCD (High Energy Collision Dissociation)	MS2	0	45	53.187	31852	WT-RP.raw	1.32	0.0001678	0.002964	1.70933e+06	53.42
FALSE	High	Unambiguous	[R].DKHTIALVEAYAK.[A]	P37032	P37032	1	2	0.789	1	729.9	1458.79	1458.8	-1.3	-0.00095	HCD (High Energy Collision Dissociation)	MS2	15.4698	45	26.0063	13147	WT-RP.raw	2.37	0	3.555e-06	1.02995e+06	25.77
FALSE	High	Unambiguous	[R].VLMQDFTGVPAVVDLAAMR.[T]	P37032	P37032	0	2	0.8467	1	1017.03	2033.06	2033.06	-0.06	-6e-05	HCD (High Energy Collision Dissociation)	MS2	0	4.947	72.3833	45363	WT-RP.raw	4.63	0	4.51e-10	26397844	72.59
FALSE	High	Unambiguous	[K].ISPLSPVDLVIDHSVMVDKFASADALEVNTK.[I]	P37032	P37032	1	4	0.6879	1	828.441	3310.74	3310.72	5.11	0.00423	HCD (High Energy Collision Dissociation)	MS2	2.96602	8.621	71.8448	44988	WT-RP.raw	3.46	7.816e-06	3.087e-05	15909835	71.45
FALSE	High	Unambiguous	[R].YQENQQDLVIIAGK.[E]	P37032	P37032	0	2	0.8612	1	809.927	1618.85	1618.84	2.13	0.00172	HCD (High Energy Collision Dissociation)	MS2	7.79421	45	27.3145	13953	WT-RP.raw	3.17	0	2.497e-07	23928774	26.9
FALSE	High	Unambiguous	[R].IDTADELEYYK.[N]	P37032	P37032	0	2	0.7975	1	680.319	1359.63	1359.63	-0.09	-6e-05	HCD (High Energy Collision Dissociation)	MS2	13.1915	3.494	27.2912	13936	WT-RP.raw	3.26	0	1.894e-06	21629908	27.38
FALSE	High	Unambiguous	[K].ISPLSPVDLVIDHSVMVDKFASADALEVNTK.[I]	P37032	P37032	1	3	0.6807	1	1104.25	3310.73	3310.72	1.12	0.00123	HCD (High Energy Collision Dissociation)	MS2	10.7217	45	71.8516	44993	WT-RP.raw	3.79	0	2.008e-08	2.7603e+06	71.4
FALSE	High	Unambiguous	[K].AFSNFQVVPPGTGIcHQVNLEYLGK.[T]	P37032	P37032	0	3	0.713	1	925.8	2775.39	2775.39	-1.94	-0.00179	HCD (High Energy Collision Dissociation)	MS2	32.2884	7.492	53.5838	31624	WT-RP.raw	3.38	0	5.113e-07	19217728	53.29
FALSE	High	Unambiguous	[R].EPIGQDKEGNDVYLKDIWPSNEEIAAEVAK.[V]	P37032	P37032	2	4	0.6181	1	840.167	3357.65	3357.65	-0.26	-0.00022	HCD (High Energy Collision Dissociation)	MS2	74.2749	45	53.4284	31533	WT-RP.raw	2.54	7.816e-06	5.102e-05	2752942	53.06
FALSE	High	Unambiguous	[R].DKHTIALVEAYAK.[A]	P37032	P37032	1	2	0.7152	1	729.9	1458.79	1458.8	-1.32	-0.00096	HCD (High Energy Collision Dissociation)	MS2	48.1221	45	25.164	12646	WT-RP.raw	1.58	1.414e-05	0.0001539	1.02995e+06	25.77
FALSE	High	Unambiguous	[R].DKHTIALVEAYAK.[A]	P37032	P37032	1	3	0.5722	1	486.938	1458.8	1458.8	2.09	0.00102	HCD (High Energy Collision Dissociation)	MS2	65.0965	11.362	25.0062	12557	WT-RP.raw	1.87	3.938e-05	0.0004282	6.25702e+06	25.75
FALSE	High	Unambiguous	[R].DKHTIALVEAYAK.[A]	P37032	P37032	1	2	0.7976	1	729.9	1458.79	1458.8	-1.09	-0.00079	HCD (High Energy Collision Dissociation)	MS2	55.8471	13.855	25.1089	12913	WT-RP.raw	2.47	0	2.612e-06	5.57704e+06	24.9
FALSE	High	Unambiguous	[R].EPIGQDKEGNDVYLKDIWPSNEEIAAEVAK.[V]	P37032	P37032	2	4	0.6145	1	840.168	3357.65	3357.65	0.77	0.00065	HCD (High Energy Collision Dissociation)	MS2	0	45	53.7918	32264	WT-RP.raw	3.58	7.561e-05	0.001115	3623754	53.56
FALSE	High	Unambiguous	[R].DKHTIALVEAYAK.[A]	P37032	P37032	1	3	0.7203	1	486.937	1458.8	1458.8	0.32	0.00016	HCD (High Energy Collision Dissociation)	MS2	10.0322	3.646	25.2367	12993	WT-RP.raw	3.11	7.816e-06	1.928e-05	26728466	24.94
FALSE	High	Unambiguous	[K].ISPLSPVDLVIDHSVMVDKFASADALEVNTK.[I]	P37032	P37032	1	3	0.3048	1	1104.26	3310.75	3310.72	8.08	0.00892	HCD (High Energy Collision Dissociation)	MS2	0	45	71.0962	44479	WT-RP.raw	2.92	7.816e-06	3.373e-05	2.7603e+06	71.4
FALSE	High	Unambiguous	[K].ISPLSPVDLVIDHSVMVDKFASADALEVNTK.[I]	P37032	P37032	1	4	0.6667	1	828.439	3310.74	3310.72	3.56	0.00295	HCD (High Energy Collision Dissociation)	MS2	44.6536	21.638	71.0925	44476	WT-RP.raw	2.88	7.816e-06	2.213e-05	15909835	71.45
FALSE	High	Unambiguous	[R].DKHTIALVEAYAK.[A]	P37032	P37032	1	3	0.7667	1	486.936	1458.79	1458.8	-0.17	-8e-05	HCD (High Energy Collision Dissociation)	MS2	31.01	5.966	25.7883	13021	WT-RP.raw	3.3	0	4.342e-06	6.25702e+06	25.75
FALSE	High	Unambiguous	[K].VNLSSLPVEFNNFLIEVGK.[E]	P37032	P37032	0	2	0.7746	1	1060.08	2119.15	2119.14	4.01	0.00425	HCD (High Energy Collision Dissociation)	MS2	46.6419	45	83.2284	52012	WT-RP.raw	2.44	0	2.45e-06	7.91275e+06	83.69
FALSE	High	Unambiguous	[K].VNLSSLPVEFNNFLIEVGK.[E]	P37032	P37032	0	3	0.622	1	707.05	2119.13	2119.14	-4.31	-0.00305	HCD (High Energy Collision Dissociation)	MS2	62.4703	45	83.3359	52086	WT-RP.raw	2.09	7.816e-06	2.002e-05	1.29416e+06	83.63
FALSE	High	Unambiguous	[R].VLMQDFTGVPAVVDLAAMR.[T]	P37032	P37032	0	2	0.7005	1	1017.03	2033.05	2033.06	-1.98	-0.00202	HCD (High Energy Collision Dissociation)	MS2	0	45	73.1356	45886	WT-RP.raw	3.64	0	5.898e-08	26397844	72.59
FALSE	High	Unambiguous	[R].DKHTIALVEAYAK.[A]	P37032	P37032	1	4	0.5714	1	365.454	1458.79	1458.8	-0.43	-0.00016	HCD (High Energy Collision Dissociation)	MS2	37.225	45	24.6487	12643	WT-RP.raw	2.8	7.561e-05	0.00116	3.64605e+06	24.99
FALSE	High	Unambiguous	[R].DKHTIALVEAYAK.[A]	P37032	P37032	1	3	0.598	1	486.937	1458.8	1458.8	0.15	7e-05	HCD (High Energy Collision Dissociation)	MS2	56.7737	7.177	24.4693	12530	WT-RP.raw	2.04	5.158e-05	0.0007318	26728466	24.94
FALSE	High	Unambiguous	[R].VLMQDFTGVPAVVDLAAMR.[T]	P37032	P37032	0	2	0.6849	1	1017.03	2033.06	2033.06	3.36	0.00342	HCD (High Energy Collision Dissociation)	MS2	22.868	45	73.1726	45911	WT-RP.raw	2.38	0	1.121e-06	26397844	72.59
FALSE	High	Unambiguous	[R].ISIEISDKLTPGAMVPVTIER.[Q]	P37032	P37032	1	3	0.7326	1	757.087	2269.25	2269.25	-0.68	-0.00052	HCD (High Energy Collision Dissociation)	MS2	9.39016	45	55.3386	32798	WT-RP.raw	3.59	0	8.06e-08
FALSE	High	Unambiguous	[K].VNLSSLPVEFNNFLIEVGK.[E]	P37032	P37032	0	2	0.7957	1	1060.08	2119.15	2119.14	0.93	0.00099	HCD (High Energy Collision Dissociation)	MS2	7.82234	45	83.9853	52534	WT-RP.raw	3.72	0	4.636e-08	7.91275e+06	83.69
FALSE	High	Unambiguous	[K].AFSNFQVVPPGTGIcHQVNLEYLGK.[T]	P37032	P37032	0	3	0.7724	1	925.801	2775.39	2775.39	-1.26	-0.00117	HCD (High Energy Collision Dissociation)	MS2	25.0839	5.972	53.7292	32218	WT-RP.raw	3.69	0	2.452e-06	56194080	53.4
FALSE	High	Unambiguous	[K].AFSNFQVVPPGTGIcHQVNLEYLGK.[T]	P37032	P37032	0	2	0.7143	1	1388.19	2775.38	2775.39	-4.69	-0.00651	HCD (High Energy Collision Dissociation)	MS2	0	45	53.1384	31347	WT-RP.raw	1.82	0.0002395	0.004926	417216	53.21
FALSE	High	Unambiguous	[R].FEDGNTVTTK.[D]	P37032	P37032	0	2	0.7478	1	556.267	1111.53	1111.53	-0.2	-0.00011	HCD (High Energy Collision Dissociation)	MS2	39.5536	2.291	10.5779	3180	WT-RP.raw	2.26	1.414e-05	0.0001223	56935832	10.63
FALSE	High	Unambiguous	[K].EGITATDLVLTVTQMLR.[K]	P37032	P37032	0	3	0.8112	1	621.008	1861.01	1861.01	-0.15	-9e-05	HCD (High Energy Collision Dissociation)	MS2	15.0481	45	94.1528	58990	WT-RP.raw	2.33	0	6.266e-07	1.31441e+06	93.77
FALSE	High	Unambiguous	[K].QAYVLALFGDSITTDHISPAGSIK.[A]	P37032	P37032	0	3	0.8143	1	835.443	2504.31	2504.3	4.11	0.00343	HCD (High Energy Collision Dissociation)	MS2	44.4312	17.618	61.4637	37081	WT-RP.raw	5.33	0	5.998e-11	15215907	61.79
FALSE	High	Unambiguous	[K].QAYVLALFGDSITTDHISPAGSIK.[A]	P37032	P37032	0	2	0.7919	1	1252.66	2504.3	2504.3	-0.09	-0.00012	HCD (High Energy Collision Dissociation)	MS2	0	45	61.6191	37189	WT-RP.raw	2.21	0	3.511e-08	1.13378e+06	61.79
FALSE	High	Unambiguous	[K].FVEFYGPGLNDLPLADR.[A]	P37032	P37032	0	2	0.7703	1	961.987	1922.97	1922.96	0.57	0.00055	HCD (High Energy Collision Dissociation)	MS2	31.7601	45	60.8159	36617	WT-RP.raw	3.57	0	4.546e-08	26483638	61.11
FALSE	High	Unambiguous	[R].VLMQDFTGVPAVVDLAAMR.[T]	P37032	P37032	0	3	0.7331	1	678.356	2033.05	2033.06	-1.14	-0.00077	HCD (High Energy Collision Dissociation)	MS2	52.6739	45	71.9877	44384	WT-RP.raw	2.36	1.414e-05	0.0001029	6272840	72.67
FALSE	High	Unambiguous	[K].DIWPSNEEIAAEVAK.[V]	P37032	P37032	0	2	0.7076	1	836.415	1671.82	1671.82	-0.36	-0.0003	HCD (High Energy Collision Dissociation)	MS2	1.79921	7.207	48.9048	28463	WT-RP.raw	2.36	0	1.001e-06	9787341	49.16
FALSE	High	Unambiguous	[R].NEMTPGQEGGVTR.[Y]	P37032	P37032	0	2	0.8479	1	688.317	1375.63	1375.63	-0.04	-3e-05	HCD (High Energy Collision Dissociation)	MS2	38.9742	28.343	11.4826	3913	WT-RP.raw	3.09	0	8.698e-06	7.18378e+06	11.53
FALSE	High	Unambiguous	[R].IRNEMTPGQEGGVTR.[Y]	P37032	P37032	1	3	0.7023	1	548.942	1644.81	1644.81	-0.32	-0.00017	HCD (High Energy Collision Dissociation)	MS2	37.9158	2.329	11.4903	3919	WT-RP.raw	3.09	1.414e-05	9.036e-05	53271580	11.56
FALSE	High	Unambiguous	[K].VLLENLLR.[F]	P37032	P37032	0	2	0.5775	1	485.308	969.609	969.609	-0.01	0	HCD (High Energy Collision Dissociation)	MS2	30.1752	30.901	40.2389	22464	WT-RP.raw	2.13	7.816e-06	5.932e-05	19598136	40.55
FALSE	High	Unambiguous	[K].TSQHEIAFRPTR.[V]	P37032	P37032	0	3	0.4621	1	481.588	1442.75	1442.75	0.03	1e-05	HCD (High Energy Collision Dissociation)	MS2	46.1524	2.253	11.634	4039	WT-RP.raw	1.45	0.0008303	0.02205	21892054	11.69
FALSE	High	Unambiguous	[K].TSQHEIAFRPTR.[V]	P37032	P37032	0	2	0.7296	1	721.879	1442.75	1442.75	0.57	0.00041	HCD (High Energy Collision Dissociation)	MS2	51.1834	33.393	11.6351	4040	WT-RP.raw	1.59	0.0002891	0.006583
FALSE	High	Unambiguous	[K].TSQHEIAFRPTR.[V]	P37032	P37032	0	4	0.6322	1	361.443	1442.75	1442.75	0.55	0.0002	HCD (High Energy Collision Dissociation)	MS2	42.3132	1.018	11.6476	4050	WT-RP.raw	1.74	0.002122	0.06921
FALSE	High	Unambiguous	[K].FASADALEVNTK.[I]	P37032	P37032	0	2	0.7456	1	633.323	1265.64	1265.64	1.32	0.00083	HCD (High Energy Collision Dissociation)	MS2	22.4958	8.531	17.5518	8286	WT-RP.raw	3.42	0	2.56e-06	57336552	17.75
FALSE	High	Unambiguous	[K].EGITATDLVLTVTQMLR.[K]	P37032	P37032	0	2	0.8333	1	931.01	1861.01	1861.01	1.45	0.00135	HCD (High Energy Collision Dissociation)	MS2	29.1597	45	93.4003	58487	WT-RP.raw	3.54	0	3.439e-09	3390782	93.77
FALSE	High	Unambiguous	[K].GVDEKDFNSYGSR.[R]	P37032	P37032	1	3	0.7377	1	491.892	1473.66	1473.66	0.58	0.00029	HCD (High Energy Collision Dissociation)	MS2	23.3583	11.908	13.0419	4781	WT-RP.raw	3.85	0	2.135e-06	12552790	13.09
FALSE	High	Unambiguous	[K].GVDEKDFNSYGSR.[R]	P37032	P37032	1	2	0.8854	1	737.335	1473.66	1473.66	1.49	0.0011	HCD (High Energy Collision Dissociation)	MS2	0	35.324	13.0105	4753	WT-RP.raw	3.49	0	3.311e-07	10381088	13.09
FALSE	High	Unambiguous	[R].ATISNMAPEYGATcGFFPVDKETIK.[Y]	P37032	P37032	1	3	0.6384	1	916.44	2747.3	2747.31	-0.55	-0.0005	HCD (High Energy Collision Dissociation)	MS2	6.79061	18.476	47.2614	27740	WT-RP.raw	3.07	0	2.03e-08	56995720	46.87
FALSE	High	Selected	[K].LTPGAMVPVTIER.[Q]	P37032	P37032	0	2	0.0169	1	692.384	1383.76	1383.77	-3.49	-0.00241	HCD (High Energy Collision Dissociation)	MS2	57.0065	6.673	32.5265	17640	WT-RP.raw	1.18	0.009743	0.3137	66606048	32.14
FALSE	High	Unambiguous	[R].IRNEMTPGQEGGVTR.[Y]	P37032	P37032	1	2	0.7815	1	822.909	1644.81	1644.81	-0.78	-0.00065	HCD (High Energy Collision Dissociation)	MS2	0	45	11.4684	3900	WT-RP.raw	3.25	0	5.133e-07	19584748	11.56
FALSE	High	Unambiguous	[K].QAYVLALFGDSITTDHISPAGSIK.[A]	P37032	P37032	0	3	0.7042	1	835.443	2504.31	2504.3	4.5	0.00376	HCD (High Energy Collision Dissociation)	MS2	29.1316	45	62.2475	37627	WT-RP.raw	4.26	0	6.366e-08	15215907	61.79
FALSE	High	Unambiguous	[R].EPIGQDKEGNDVYLK.[D]	P37032	P37032	1	3	0.5146	1	568.954	1704.85	1704.84	2.12	0.0012	HCD (High Energy Collision Dissociation)	MS2	26.8878	45	13.408	5077	WT-RP.raw	3.09	1.414e-05	8.68e-05	7517799	13.52
FALSE	High	Unambiguous	[K].LTPGAMVPVTIER.[Q]	P37032	P37032	0	2	0.5035	1	692.389	1383.77	1383.77	3.3	0.00228	HCD (High Energy Collision Dissociation)	MS2	36.0416	16.568	31.7701	17148	WT-RP.raw	1.43	0.0009902	0.02651	66606048	32.14
FALSE	High	Unambiguous	[K].GTNLLGVK.[A]	P37032	P37032	0	2	0.3631	1	401.246	801.486	801.483	3.33	0.00134	HCD (High Energy Collision Dissociation)	MS2	58.3856	6.395	13.2678	4972	WT-RP.raw	1.57	0.0006286	0.01458	31304426	13.37
FALSE	High	Unambiguous	[K].DIWPSNEEIAAEVAK.[V]	P37032	P37032	0	2	0.736	1	836.416	1671.83	1671.82	1.83	0.00153	HCD (High Energy Collision Dissociation)	MS2	38.7914	45	48.1472	27933	WT-RP.raw	2.5	0	1.735e-06	783987	47.66
FALSE	High	Unambiguous	[R].ISIEISDKLTPGAMVPVTIER.[Q]	P37032	P37032	1	2	0.8744	1	1135.13	2269.25	2269.25	1.23	0.00139	HCD (High Energy Collision Dissociation)	MS2	0	45	55.4448	33422	WT-RP.raw	4.46	0	2.187e-10	2.70176e+06	55.04
FALSE	High	Unambiguous	[R].IDTADELEYYK.[N]	P37032	P37032	0	2	0.5876	1	680.319	1359.63	1359.63	-0.56	-0.00038	HCD (High Energy Collision Dissociation)	MS2	0	45	28.171	14891	WT-RP.raw	1.94	7.816e-06	2.603e-05	63994068	27.42
FALSE	High	Unambiguous	[K].MGGNADKISPLSPVDLVIDHSVMVDK.[F]	P37032	P37032	1	3	0.7931	1	913.134	2737.39	2737.39	-0.38	-0.00035	HCD (High Energy Collision Dissociation)	MS2	8.65961	45	55.4792	33446	WT-RP.raw	6.09	0	1.304e-11	4697962	55.19
FALSE	High	Unambiguous	[K].MGGNADKISPLSPVDLVIDHSVMVDK.[F]	P37032	P37032	1	4	0.8214	1	685.103	2737.39	2737.39	-0.56	-0.00039	HCD (High Energy Collision Dissociation)	MS2	19.2781	25.033	55.527	33480	WT-RP.raw	5.99	0	1.766e-10	8756077	55.12
FALSE	High	Unambiguous	[K].VNLSSLPVEFNNFLIEVGK.[E]	P37032	P37032	0	2	0.8589	1	1060.07	2119.14	2119.14	-0.34	-0.00036	HCD (High Energy Collision Dissociation)	MS2	0	16.422	83.7357	52350	WT-RP.raw	4.96	0	4.858e-09	12593012	83.51
FALSE	High	Unambiguous	[K].ISPLSPVDLVIDHSVMVDK.[F]	P37032	P37032	0	3	0.8165	1	688.706	2064.1	2064.1	-0.14	-9e-05	HCD (High Energy Collision Dissociation)	MS2	5.22825	3.793	59.5472	35723	WT-RP.raw	3.16	0	1.752e-08	24721578	59.27
FALSE	High	Unambiguous	[R].ATISNMAPEYGATcGFFPVDK.[E]	P37032	P37032	0	3	0.5283	1	759.349	2276.03	2276.04	-1.53	-0.00116	HCD (High Energy Collision Dissociation)	MS2	20.9113	45	50.9057	29840	WT-RP.raw	1.59	0.00014	0.002163	899311	51.09
FALSE	High	Unambiguous	[R].ISIEISDKLTPGAMVPVTIER.[Q]	P37032	P37032	1	3	0.6576	1	757.087	2269.25	2269.25	-0.46	-0.00035	HCD (High Energy Collision Dissociation)	MS2	30.7789	5.724	54.9931	33112	WT-RP.raw	2.57	0	3.12e-06
FALSE	High	Unambiguous	[K].ISPLSPVDLVIDHSVMVDK.[F]	P37032	P37032	0	3	0.7314	1	688.706	2064.1	2064.1	-0.31	-0.00022	HCD (High Energy Collision Dissociation)	MS2	38.5605	44.358	58.7905	35193	WT-RP.raw	3.76	0	3.287e-10	24721578	59.27
FALSE	High	Unambiguous	[R].ATISNMAPEYGATcGFFPVDK.[E]	P37032	P37032	0	2	0.7252	1	1138.52	2276.03	2276.04	-2.97	-0.00338	HCD (High Energy Collision Dissociation)	MS2	0	45	50.8318	29794	WT-RP.raw	1.31	7.816e-06	1.854e-05	2.62615e+06	51.08
FALSE	High	Unambiguous	[K].VNLSSLPVEFNNFLIEVGK.[E]	P37032	P37032	0	3	0.7085	1	707.052	2119.14	2119.14	-0.66	-0.00047	HCD (High Energy Collision Dissociation)	MS2	37.3965	45	83.8796	52450	WT-RP.raw	2.47	7.816e-06	2.639e-05	2.12237e+06	83.49
FALSE	High	Unambiguous	[K].AIADWLHNK.[T]	P37032	P37032	0	3	0.7805	1	356.526	1067.56	1067.56	-1.19	-0.00042	HCD (High Energy Collision Dissociation)	MS2	36.4188	13.221	20.9704	10366	WT-RP.raw	2.05	3.938e-05	0.0006287	34147292	21.27
FALSE	High	Unambiguous	[R].ISIEISDKLTPGAMVPVTIER.[Q]	P37032	P37032	1	3	0.7876	1	757.085	2269.24	2269.25	-2.48	-0.00188	HCD (High Energy Collision Dissociation)	MS2	20.6351	19.964	55.2141	33260	WT-RP.raw	3.72	0	7.69e-07
FALSE	High	Unambiguous	[K].VNLSSLPVEFNNFLIEVGKEK.[E]	P37032	P37032	1	3	0.8271	1	792.764	2376.28	2376.28	-0.91	-0.00072	HCD (High Energy Collision Dissociation)	MS2	4.51575	19.845	75.9777	47853	WT-RP.raw	4.51	0	4.247e-09	10887526	75.64
FALSE	High	Unambiguous	[R].ISIEISDKLTPGAMVPVTIER.[Q]	P37032	P37032	1	3	0.619	1	757.088	2269.25	2269.25	0.72	0.00055	HCD (High Energy Collision Dissociation)	MS2	9.68893	45	55.9633	33795	WT-RP.raw	1.68	0.001289	0.03711
FALSE	High	Unambiguous	[K].DIWPSNEEIAAEVAK.[V]	P37032	P37032	0	2	0.8147	1	836.414	1671.82	1671.82	-0.72	-0.0006	HCD (High Energy Collision Dissociation)	MS2	0	43.68	49.6543	28985	WT-RP.raw	2.59	0	2.976e-06	9787341	49.16
FALSE	High	Unambiguous	[K].DIWPSNEEIAAEVAK.[V]	P37032	P37032	0	2	0.7115	1	836.416	1671.82	1671.82	0.98	0.00082	HCD (High Energy Collision Dissociation)	MS2	0	6.13	49.1136	29038	WT-RP.raw	2.53	0	3.867e-07	11836756	49.23
FALSE	High	Unambiguous	[K].ASSPAGLYLK.[S]	P37032	P37032	0	2	0.6316	1	503.783	1006.56	1006.56	1.22	0.00061	HCD (High Energy Collision Dissociation)	MS2	38.88	3.325	15.8051	6741	WT-RP.raw	2.09	0.0001174	0.001709	24462874	15.94
FALSE	High	Unambiguous	[K].VNLSSLPVEFNNFLIEVGK.[E]	P37032	P37032	0	2	0.7994	1	1060.07	2119.14	2119.14	-0.63	-0.00067	HCD (High Energy Collision Dissociation)	MS2	40.2449	45	83.0004	51857	WT-TP.raw	3.59	0	5.024e-08	23022692	83.6
FALSE	High	Unambiguous	[K].MGGNADKISPLSPVDLVIDHSVMVDK.[F]	P37032	P37032	1	3	0.7387	1	913.13	2737.38	2737.39	-4.97	-0.00453	HCD (High Energy Collision Dissociation)	MS2	75.0841	41.673	54.5522	32449	WT-TP.raw	3.75	0	1.606e-10	3.26614e+06	54.74
FALSE	High	Unambiguous	[K].VNLSSLPVEFNNFLIEVGK.[E]	P37032	P37032	0	2	0.8401	1	1060.07	2119.14	2119.14	-0.8	-0.00084	HCD (High Energy Collision Dissociation)	MS2	7.35067	5.85	83.7503	52374	WT-TP.raw	3.94	0	2.711e-08	23022692	83.6
FALSE	High	Unambiguous	[R].ISIEISDKLTPGAMVPVTIER.[Q]	P37032	P37032	1	3	0.7575	1	757.088	2269.25	2269.25	0.52	0.00039	HCD (High Energy Collision Dissociation)	MS2	27.3608	9.638	54.9159	32381	WT-TP.raw	3.67	0	1.573e-06
FALSE	High	Unambiguous	[K].EGITATDLVLTVTQMLR.[K]	P37032	P37032	0	2	0.6186	1	931.009	1861.01	1861.01	0.13	0.00012	HCD (High Energy Collision Dissociation)	MS2	9.33382	45	94.0456	59513	WT-TP.raw	1.18	0.000634	0.01477	4520837	93.82
FALSE	High	Unambiguous	[K].MGGNADKISPLSPVDLVIDHSVMVDK.[F]	P37032	P37032	1	4	0.7616	1	685.103	2737.39	2737.39	0.39	0.00026	HCD (High Energy Collision Dissociation)	MS2	8.77346	24.584	55.2179	32590	WT-TP.raw	5.58	0	4.66e-13	8478683	54.98
FALSE	High	Unambiguous	[K].DIWPSNEEIAAEVAK.[V]	P37032	P37032	0	2	0.749	1	836.415	1671.82	1671.82	0.25	0.00021	HCD (High Energy Collision Dissociation)	MS2	13.7732	7.539	48.9776	28610	WT-TP.raw	2.59	0	8.668e-07	14118509	49.44
FALSE	High	Unambiguous	[K].VNLSSLPVEFNNFLIEVGK.[E]	P37032	P37032	0	3	0.7134	1	707.053	2119.14	2119.14	0.16	0.00011	HCD (High Energy Collision Dissociation)	MS2	51.6243	45	83.1479	51957	WT-TP.raw	3.28	0	1.94e-06	4.62865e+06	83.59
FALSE	High	Unambiguous	[K].EGITATDLVLTVTQMLR.[K]	P37032	P37032	0	2	0.4706	1	931.012	1861.02	1861.01	3.44	0.0032	HCD (High Energy Collision Dissociation)	MS2	60.4653	45	93.2903	59011	WT-TP.raw	1.19	0.0007885	0.02012	4520837	93.82
FALSE	High	Unambiguous	[K].EGNDVYLKDIWPSNEEIAAEVAK.[V]	P37032	P37032	1	3	0.7591	1	864.092	2590.26	2590.27	-2.49	-0.00215	HCD (High Energy Collision Dissociation)	MS2	14.7272	36.673	56.7445	33688	WT-TP.raw	3.57	0	1.116e-06	1.0813e+06	56.91
FALSE	High	Unambiguous	[R].ISIEISDKLTPGAMVPVTIER.[Q]	P37032	P37032	1	3	0.503	1	757.086	2269.24	2269.25	-1.01	-0.00076	HCD (High Energy Collision Dissociation)	MS2		45	55.4206	33064	WT-TP.raw	1.67	2.108e-05	0.000245
FALSE	High	Unambiguous	[R].ATISNMAPEYGATcGFFPVDK.[E]	P37032	P37032	0	3	0.6635	1	759.348	2276.03	2276.04	-3.15	-0.00239	HCD (High Energy Collision Dissociation)	MS2	39.1556	45	51.009	29706	WT-TP.raw	2.11	7.816e-06	7.425e-05	2.03498e+06	51.22
FALSE	High	Unambiguous	[R].ISIEISDKLTPGAMVPVTIER.[Q]	P37032	P37032	1	2	0.7991	1	1135.12	2269.24	2269.25	-3.2	-0.00364	HCD (High Energy Collision Dissociation)	MS2	16.0776	45	55.3107	32657	WT-TP.raw	4.58	0	6.353e-09	1136464	55.38
FALSE	High	Unambiguous	[R].ATISNMAPEYGATcGFFPVDK.[E]	P37032	P37032	0	2	0.5906	1	1138.52	2276.04	2276.04	0.43	0.00048	HCD (High Energy Collision Dissociation)	MS2		45	50.9089	29630	WT-TP.raw	1.27	0.0002346	0.004648	4.12751e+06	51.23
FALSE	High	Unambiguous	[R].ISIEISDKLTPGAMVPVTIER.[Q]	P37032	P37032	1	3	0.211	1	757.087	2269.25	2269.25	-0.57	-0.00043	HCD (High Energy Collision Dissociation)	MS2	42.8286	11.903	54.8956	32690	WT-TP.raw	1.09	0.004772	0.1684
FALSE	High	Unambiguous	[K].VNLSSLPVEFNNFLIEVGK.[E]	P37032	P37032	0	3	0.7681	1	707.053	2119.14	2119.14	0.46	0.00032	HCD (High Energy Collision Dissociation)	MS2	24.0196	45	83.8967	52478	WT-TP.raw	4.14	0	1.77e-06	4.62865e+06	83.59
FALSE	High	Unambiguous	[R].ISIEISDKLTPGAMVPVTIER.[Q]	P37032	P37032	1	2	0.7972	1	1135.13	2269.25	2269.25	-0.8	-0.00091	HCD (High Energy Collision Dissociation)	MS2	15.5198	44.069	55.1944	32904	WT-TP.raw	4.29	0	5.883e-09	1.10769e+06	55.19
FALSE	High	Unambiguous	[R].EPIGQDKEGNDVYLKDIWPSNEEIAAEVAK.[V]	P37032	P37032	2	4	0.7276	1	840.168	3357.65	3357.65	-0.06	-5e-05	HCD (High Energy Collision Dissociation)	MS2	17.1487	15.871	53.3388	31617	WT-TP.raw	2.9	0	1.574e-06	4.27983e+06	53.32
FALSE	High	Unambiguous	[K].AFSNFQVVPPGTGIcHQVNLEYLGK.[T]	P37032	P37032	0	3	0.6821	1	925.801	2775.39	2775.39	-1.23	-0.00114	HCD (High Energy Collision Dissociation)	MS2	23.6912	4.316	53.5732	31477	WT-TP.raw	3.02	0	4.485e-06	58061632	53.27
FALSE	High	Unambiguous	[R].EPIGQDKEGNDVYLKDIWPSNEEIAAEVAK.[V]	P37032	P37032	2	4	0.7411	1	840.167	3357.65	3357.65	-0.11	-9e-05	HCD (High Energy Collision Dissociation)	MS2	0	45	53.6422	31521	WT-TP.raw	4.79	0	1.255e-06	4.58857e+06	53.33
FALSE	High	Unambiguous	[R].EPIGQDKEGNDVYLKDIWPSNEEIAAEVAK.[V]	P37032	P37032	2	4	0.3939	1	840.165	3357.64	3357.65	-2.8	-0.00235	HCD (High Energy Collision Dissociation)	MS2	75.4478	45	52.5887	31074	WT-TP.raw	2.31	0.00014	0.00224	4.27983e+06	53.32
FALSE	High	Unambiguous	[K].LKEGITATDLVLTVTQMLR.[K]	P37032	P37032	1	3	0.7077	1	701.401	2102.19	2102.19	0.2	0.00014	HCD (High Energy Collision Dissociation)	MS2	54.1721	45	80.6537	50271	WT-TP.raw	3.25	7.816e-06	6.22e-05	5.66015e+06	81.19
FALSE	High	Unambiguous	[R].ATISNMAPEYGATcGFFPVDK.[E]	P37032	P37032	0	3	0.6882	1	759.352	2276.04	2276.04	1.72	0.0013	HCD (High Energy Collision Dissociation)	MS2	22.9012	45	51.2323	30117	WT-TP.raw	2.63	0	2.612e-06	1.95041e+06	51.47
FALSE	High	Unambiguous	[K].DIWPSNEEIAAEVAK.[V]	P37032	P37032	0	2	0.4978	1	836.415	1671.82	1671.82	-0.18	-0.00015	HCD (High Energy Collision Dissociation)	MS2	19.4338	3.882	49.7321	29111	WT-TP.raw	2.27	0	6.133e-07	14118509	49.44
FALSE	High	Unambiguous	[K].AFSNFQVVPPGTGIcHQVNLEYLGK.[T]	P37032	P37032	0	3	0.7607	1	925.802	2775.39	2775.39	-0.15	-0.00014	HCD (High Energy Collision Dissociation)	MS2	1.89744	2.292	53.2665	31564	WT-TP.raw	3.97	0	4.07e-08	47228868	53.26
FALSE	High	Unambiguous	[K].EGITATDLVLTVTQMLR.[K]	P37032	P37032	0	3	0.8396	1	621.008	1861.01	1861.01	-1.06	-0.00066	HCD (High Energy Collision Dissociation)	MS2	36.1587	45	94.1198	59564	WT-TP.raw	2.93	0	4.17e-07	2.19161e+06	93.83
FALSE	High	Unambiguous	[R].EPIGQDKEGNDVYLKDIWPSNEEIAAEVAK.[V]	P37032	P37032	2	4	0.6973	1	840.17	3357.66	3357.65	3.32	0.00279	HCD (High Energy Collision Dissociation)	MS2	10.2065	44.179	52.8914	31000	WT-TP.raw	4.13	1.414e-05	0.0001493	4.58857e+06	53.33
FALSE	High	Unambiguous	[R].ATISNMAPEYGATcGFFPVDK.[E]	P37032	P37032	0	2	0.6082	1	1138.52	2276.03	2276.04	-1.6	-0.00182	HCD (High Energy Collision Dissociation)	MS2	0	45	51.1591	30065	WT-TP.raw	1.71	7.816e-06	2.529e-05	4294704	51.43
FALSE	High	Unambiguous	[K].AFSNFQVVPPGTGIcHQVNLEYLGK.[T]	P37032	P37032	0	2	0.7155	1	1388.2	2775.39	2775.39	-0.89	-0.00123	HCD (High Energy Collision Dissociation)	MS2	0	45	53.0626	31412	WT-TP.raw	2.32	6.417e-05	0.0008827	1.11744e+06	53.28
FALSE	High	Unambiguous	[R].EPIGQDKEGNDVYLKDIWPSNEEIAAEVAK.[V]	P37032	P37032	2	3	0.5309	1	1119.89	3357.66	3357.65	2.95	0.0033	HCD (High Energy Collision Dissociation)	MS2	23.1491	45	53.1209	31457	WT-TP.raw	1.94	0.0002732	0.00582	905240	53.46
FALSE	High	Unambiguous	[K].LKEGITATDLVLTVTQMLR.[K]	P37032	P37032	1	3	0.7548	1	701.402	2102.19	2102.19	0.78	0.00054	HCD (High Energy Collision Dissociation)	MS2	7.00636	45	81.4035	50778	WT-TP.raw	4.16	0	1.679e-07	5.66015e+06	81.19
FALSE	High	Unambiguous	[R].ISIEISDKLTPGAMVPVTIER.[Q]	P37032	P37032	1	2	0.7267	1	1135.12	2269.24	2269.25	-3.61	-0.00409	HCD (High Energy Collision Dissociation)	MS2	10.6483	45	54.4649	32082	WT-TP.raw	1.61	0.0003555	0.008202	5.17282e+06	54.94
FALSE	High	Unambiguous	[K].QAYVLALFGDSITTDHISPAGSIK.[A]	P37032	P37032	0	3	0.6944	1	835.433	2504.28	2504.3	-7.47	-0.00624	HCD (High Energy Collision Dissociation)	MS2	28.7097	45	81.8108	51509	WT-TP.raw	3.37	0	6.363e-09	1.1855e+06	81.94
FALSE	High	Unambiguous	[K].LKEGITATDLVLTVTQMLR.[K]	P37032	P37032	1	3	0.771	1	701.402	2102.19	2102.19	1.69	0.00119	HCD (High Energy Collision Dissociation)	MS2	6.68731	17.039	81.4933	51300	WT-TP.raw	4.28	0	4.971e-07	4116926	81.31
FALSE	High	Unambiguous	[K].LKEGITATDLVLTVTQMLR.[K]	P37032	P37032	1	3	0.6643	1	701.401	2102.19	2102.19	0.15	0.0001	HCD (High Energy Collision Dissociation)	MS2	79.1525	45	80.7423	50803	WT-TP.raw	1.43	1.414e-05	8.817e-05	4116926	81.31
FALSE	High	Unambiguous	[K].QAYVLALFGDSITTDHISPAGSIK.[A]	P37032	P37032	0	3	0.7817	1	835.444	2504.32	2504.3	5.31	0.00443	HCD (High Energy Collision Dissociation)	MS2	47.7093	15.404	61.2719	36890	WT-TP.raw	3.39	0	3.337e-08	16330656	61.58
FALSE	High	Unambiguous	[R].VLMQDFTGVPAVVDLAAMR.[T]	P37032	P37032	0	3	0.7839	1	678.356	2033.05	2033.06	-1.15	-0.00078	HCD (High Energy Collision Dissociation)	MS2	26.3595	45	71.6888	44548	WT-TP.raw	3.1	0	3.139e-06	14297521	72.52
FALSE	High	Unambiguous	[K].ISPLSPVDLVIDHSVMVDKFASADALEVNTK.[I]	P37032	P37032	1	4	0.5421	1	828.433	3310.71	3310.72	-4.2	-0.00348	HCD (High Energy Collision Dissociation)	MS2	0	19.837	71.7161	44567	WT-TP.raw	3.21	7.816e-06	3.082e-05	7.04456e+06	71.29
FALSE	High	Unambiguous	[K].FVEFYGPGLNDLPLADR.[A]	P37032	P37032	0	2	0.7107	1	961.986	1922.96	1922.96	-0.02	-2e-05	HCD (High Energy Collision Dissociation)	MS2	41.7224	18.114	61.536	37077	WT-TP.raw	3.18	0	2.488e-06	51815060	61.11
FALSE	High	Unambiguous	[K].QAYVLALFGDSITTDHISPAGSIK.[A]	P37032	P37032	0	2	0.8069	1	1252.66	2504.3	2504.3	0.44	0.00055	HCD (High Energy Collision Dissociation)	MS2	0	45	61.5511	37088	WT-TP.raw	4.04	0	1.261e-11	765133	61.53
FALSE	High	Unambiguous	[R].VLMQDFTGVPAVVDLAAMR.[T]	P37032	P37032	0	2	0.8388	1	1017.03	2033.06	2033.06	-0.29	-0.0003	HCD (High Energy Collision Dissociation)	MS2	0	8.107	72.2554	44946	WT-TP.raw	4.28	0	1.087e-10	22705088	72.51
FALSE	High	Unambiguous	[R].VLMQDFTGVPAVVDLAAMR.[T]	P37032	P37032	0	3	0.8591	1	678.357	2033.06	2033.06	0.9	0.00061	HCD (High Energy Collision Dissociation)	MS2	1.1649	3.143	72.4425	45074	WT-TP.raw	2.91	0	1.467e-05	14297521	72.52
FALSE	High	Unambiguous	[R].VLMQDFTGVPAVVDLAAMR.[T]	P37032	P37032	0	3	0.7512	1	678.359	2033.06	2033.06	3.29	0.00223	HCD (High Energy Collision Dissociation)	MS2	55.8689	45	73.1965	45607	WT-TP.raw	2.09	1.414e-05	0.0001242	14297521	72.52
FALSE	High	Unambiguous	[K].ISPLSPVDLVIDHSVMVDKFASADALEVNTK.[I]	P37032	P37032	1	4	0.6168	1	828.438	3310.73	3310.72	2.15	0.00178	HCD (High Energy Collision Dissociation)	MS2	41.4859	7.682	70.8992	43518	WT-TP.raw	2.14	7.816e-06	5.246e-05	15821120	71.17
FALSE	High	Unambiguous	[K].MGGNADKISPLSPVDLVIDHSVMVDKFASADALEVNTK.[I]	P37032	P37032	2	5	0.3176	1	797.61	3984.02	3984.01	2.3	0.00183	HCD (High Energy Collision Dissociation)	MS2	57.0402	45	67.0817	40878	WT-TP.raw	2.55	0.000383	0.008713	682388	67.28
FALSE	High	Unambiguous	[K].VNLSSLPVEFNNFLIEVGKEK.[E]	P37032	P37032	1	3	0.8177	1	792.765	2376.28	2376.28	-0.59	-0.00047	HCD (High Energy Collision Dissociation)	MS2	1.71327	16.197	75.7638	47398	WT-TP.raw	3.62	0	5.242e-08	5500007	75.62
FALSE	High	Unambiguous	[K].VNLSSLPVEFNNFLIEVGKEK.[E]	P37032	P37032	1	2	0.7716	1	1188.64	2376.28	2376.28	0.26	0.00031	HCD (High Energy Collision Dissociation)	MS2	0	45	75.4363	47169	WT-TP.raw	2.32	7.816e-06	5.354e-05
FALSE	High	Unambiguous	[K].AQGMWYDKDNEEPVFTDSLHLDLGSVEPSLAGPK.[R]	P37032	P37032	1	3	0.8739	1	1249.26	3745.76	3745.77	-2.25	-0.00281	HCD (High Energy Collision Dissociation)	MS2	0	28.413	65.2279	39599	WT-TP.raw	6.74	0	6.801e-17	9757419	65.27
FALSE	High	Unambiguous	[K].AQGMWYDKDNEEPVFTDSLHLDLGSVEPSLAGPK.[R]	P37032	P37032	1	4	0.8647	1	937.197	3745.77	3745.77	-0.69	-0.00064	HCD (High Energy Collision Dissociation)	MS2	0	7.919	65.4535	39759	WT-TP.raw	5.84	0	2.815e-13	59785680	65.28
FALSE	High	Unambiguous	[K].VNLSSLPVEFNNFLIEVGK.[E]	P37032	P37032	0	2	0.7491	1	1060.08	2119.15	2119.14	1.38	0.00146	HCD (High Energy Collision Dissociation)	MS2	7.50808	45	83.1472	52412	WT-TP.raw	2.83	0	7.697e-07	23079450	83.74
FALSE	High	Unambiguous	[K].ISPLSPVDLVIDHSVMVDK.[F]	P37032	P37032	0	3	0.7926	1	688.707	2064.11	2064.1	0.8	0.00055	HCD (High Energy Collision Dissociation)	MS2	2.99077	2.184	59.1318	35684	WT-TP.raw	3.52	0	2.717e-08	48392028	58.88
FALSE	High	Unambiguous	[K].ISPLSPVDLVIDHSVmVDK.[F]	P37032	P37032	0	3	0.4355	1	694.037	2080.1	2080.1	-1.5	-0.00104	HCD (High Energy Collision Dissociation)	MS2	76.0544	45	58.5802	34983	WT-TP.raw	1.24	0.0003444	0.007822	329241	58.57
FALSE	High	Unambiguous	[K].ISPLSPVDLVIDHSVMVDK.[F]	P37032	P37032	0	2	0.822	1	1032.56	2064.1	2064.1	-0.03	-3e-05	HCD (High Energy Collision Dissociation)	MS2	39.2648	41.122	58.641	35028	WT-TP.raw	3.82	0	8.664e-08	5.32207e+06	58.9
FALSE	High	Unambiguous	[K].QAYVLALFGDSITTDHISPAGSIK.[A]	P37032	P37032	0	3	0.8161	1	835.441	2504.31	2504.3	1.76	0.00147	HCD (High Energy Collision Dissociation)	MS2	43.2446	14.023	61.4958	37344	WT-TP.raw	4.84	0	1.52e-09	13001220	61.73
FALSE	High	Unambiguous	[K].QAYVLALFGDSITTDHISPAGSIK.[A]	P37032	P37032	0	2	0.7957	1	1252.66	2504.31	2504.3	3.01	0.00376	HCD (High Energy Collision Dissociation)	MS2	0	45	61.5468	37382	WT-TP.raw	2.3	0	3.478e-06	548400	61.8
FALSE	High	Unambiguous	[K].ISPLSPVDLVIDHSVMVDK.[F]	P37032	P37032	0	3	0.8177	1	688.707	2064.11	2064.1	1.35	0.00093	HCD (High Energy Collision Dissociation)	MS2	4.26649	7.332	59.2552	35451	WT-TP.raw	3.95	0	2.292e-09	53890152	58.9
FALSE	High	Unambiguous	[K].ISPLSPVDLVIDHSVMVDK.[F]	P37032	P37032	0	2	0.8	1	1032.56	2064.1	2064.1	-0.2	-0.00021	HCD (High Energy Collision Dissociation)	MS2	54.3835	45	58.5079	35258	WT-TP.raw	2.7	0	2.621e-08	3.63252e+06	58.9
FALSE	High	Unambiguous	[K].ISPLSPVDLVIDHSVMVDK.[F]	P37032	P37032	0	3	0.6964	1	688.707	2064.11	2064.1	0.95	0.00065	HCD (High Energy Collision Dissociation)	MS2	42.2377	5.462	58.5001	34925	WT-TP.raw	3.59	0	1.052e-08	53890152	58.9
FALSE	High	Unambiguous	[K].ISPLSPVDLVIDHSVMVDK.[F]	P37032	P37032	0	3	0.6491	1	688.707	2064.11	2064.1	1.54	0.00106	HCD (High Energy Collision Dissociation)	MS2	53.2125	12.097	58.3773	35170	WT-TP.raw	2.85	0	3.817e-08	48392028	58.88
FALSE	High	Unambiguous	[K].VNLSSLPVEFNNFLIEVGKEK.[E]	P37032	P37032	1	3	0.8134	1	792.765	2376.28	2376.28	0.02	1e-05	HCD (High Energy Collision Dissociation)	MS2	8.57084	18.353	76.0415	47072	WT-TP.raw	4.18	0	3.308e-08	8526614	75.79
FALSE	High	Unambiguous	[K].EGNDVYLKDIWPSNEEIAAEVAK.[V]	P37032	P37032	1	3	0.7929	1	864.095	2590.27	2590.27	1.31	0.00114	HCD (High Energy Collision Dissociation)	MS2	26.6454	43.721	56.4712	33827	WT-TP.raw	3.96	0	2.457e-06	1.69929e+06	56.56
FALSE	High	Unambiguous	[K].FVEFYGPGLNDLPLADR.[A]	P37032	P37032	0	2	0.7115	1	961.987	1922.97	1922.96	1.4	0.00134	HCD (High Energy Collision Dissociation)	MS2	33.5586	19.871	61.6655	37464	WT-TP.raw	3.05	0	3.486e-07	44531068	61.19
FALSE	High	Unambiguous	[K].VNLSSLPVEFNNFLIEVGKEK.[E]	P37032	P37032	1	3	0.7264	1	792.767	2376.29	2376.28	1.85	0.00147	HCD (High Energy Collision Dissociation)	MS2	25.0583	45	75.29	46561	WT-TP.raw	3.29	0	2.034e-06	8526614	75.79
FALSE	High	Unambiguous	[K].VNLSSLPVEFNNFLIEVGK.[E]	P37032	P37032	0	3	0.7289	1	707.053	2119.15	2119.14	0.97	0.00069	HCD (High Energy Collision Dissociation)	MS2	56.8646	45	84.1032	53056	WT-TP.raw	2.73	0	5.495e-06	4734662	83.67
FALSE	High	Unambiguous	[K].VNLSSLPVEFNNFLIEVGK.[E]	P37032	P37032	0	2	0.8676	1	1060.08	2119.14	2119.14	0.23	0.00024	HCD (High Energy Collision Dissociation)	MS2	0	6.193	83.899	52917	WT-TP.raw	4.38	0	6.779e-08	23079450	83.74
FALSE	High	Unambiguous	[K].ISPLSPVDLVIDHSVMVDK.[F]	P37032	P37032	0	3	0.5119	1	688.704	2064.1	2064.1	-3.44	-0.00237	HCD (High Energy Collision Dissociation)	MS2	63.705	45	60.5914	36405	WT-TP.raw	1.68	3.47e-05	0.0002879	53890152	58.9
FALSE	High	Unambiguous	[K].FVEFYGPGLNDLPLADR.[A]	P37032	P37032	0	2	0.7874	1	961.986	1922.96	1922.96	-0.35	-0.00034	HCD (High Energy Collision Dissociation)	MS2	33.1937	40.002	60.7621	36527	WT-TP.raw	3.81	0	7.808e-08	51815060	61.11
FALSE	High	Unambiguous	[K].VNLSSLPVEFNNFLIEVGK.[E]	P37032	P37032	0	3	0.5434	1	707.052	2119.14	2119.14	-0.84	-0.0006	HCD (High Energy Collision Dissociation)	MS2	36.3552	45	83.3542	52548	WT-TP.raw	2.19	3.938e-05	0.0004849	4734662	83.67
FALSE	High	Unambiguous	[R].VLMQDFTGVPAVVDLAAMR.[T]	P37032	P37032	0	3	0.5444	1	678.355	2033.05	2033.06	-2.14	-0.00145	HCD (High Energy Collision Dissociation)	MS2	62.1027	45	71.5499	43972	WT-TP.raw	1.8	7.816e-06	3.017e-05	19335106	72.51
FALSE	High	Unambiguous	[R].ANWLASPPLVVAYALcGTTcSDLSREPIGQDKEGNDVYLK.[D]	P37032	P37032	2	4	0.6713	1	1102.8	4408.16	4408.16	1.07	0.00118	HCD (High Energy Collision Dissociation)	MS2	0	45	72.6061	44700	WT-TP.raw	2.16	0	2.394e-07	1.9276e+06	72.51
FALSE	High	Unambiguous	[R].VLMQDFTGVPAVVDLAAMR.[T]	P37032	P37032	0	2	0.8355	1	1017.03	2033.06	2033.06	0.15	0.00015	HCD (High Energy Collision Dissociation)	MS2	0	5.471	72.3795	44545	WT-TP.raw	4.68	0	2.549e-10	27033430	72.51
FALSE	High	Unambiguous	[K].AQGMWYDKDNEEPVFTDSLHLDLGSVEPSLAGPK.[R]	P37032	P37032	1	4	0.789	1	937.194	3745.75	3745.77	-3.94	-0.00369	HCD (High Energy Collision Dissociation)	MS2	10.9154	45	64.8884	39751	WT-TP.raw	5.45	0	2.29e-12	27946076	65.17
FALSE	High	Unambiguous	[K].AQGMWYDKDNEEPVFTDSLHLDLGSVEPSLAGPK.[R]	P37032	P37032	1	3	0.8409	1	1249.26	3745.77	3745.77	-0.66	-0.00082	HCD (High Energy Collision Dissociation)	MS2	7.88444	45	64.9395	39784	WT-TP.raw	5.28	0	1.024e-10	6817544	65.14
FALSE	High	Unambiguous	[R].VLMQDFTGVPAVVDLAAMR.[T]	P37032	P37032	0	3	0.8908	1	678.358	2033.06	2033.06	1.1	0.00075	HCD (High Energy Collision Dissociation)	MS2	0.373779	3.241	72.3122	44495	WT-TP.raw	3.48	0	2.14e-06	19335106	72.51
FALSE	High	Unambiguous	[R].RGNHEVMMR.[G]	P37032	P37032	1	3	0.7992	1	377.183	1129.54	1129.54	-0.22	-8e-05	HCD (High Energy Collision Dissociation)	MS2	57.5512	18.164	11.2223	3233	WT-TP.raw	2.49	0.0002024	0.003441	18109856	11.44
FALSE	High	Unambiguous	[K].TSQHEIAFRPTR.[V]	P37032	P37032	0	4	0.6154	1	361.443	1442.75	1442.75	0.27	0.0001	HCD (High Energy Collision Dissociation)	MS2	13.181	2.698	11.5613	3518	WT-TP.raw	1.43	0.002418	0.07832	60788480	11.67
FALSE	High	Unambiguous	[R].YQENQQDLVIIAGK.[E]	P37032	P37032	0	2	0.7647	1	809.927	1618.85	1618.84	2.55	0.00206	HCD (High Energy Collision Dissociation)	MS2	52.0106	45	26.6552	13447	WT-TP.raw	2.38	0	4.605e-06	88718832	27
FALSE	High	Unambiguous	[R].YQENQQDLVIIAGK.[E]	P37032	P37032	0	3	0.5753	1	540.286	1618.84	1618.84	0.21	0.00011	HCD (High Energy Collision Dissociation)	MS2	16.9315	36.433	26.8492	13695	WT-TP.raw	1.86	1.414e-05	0.0001475	1.5783e+06	26.9
FALSE	High	Unambiguous	[R].NEMTPGQEGGVTR.[Y]	P37032	P37032	0	2	0.8765	1	688.318	1375.63	1375.63	0.99	0.00068	HCD (High Energy Collision Dissociation)	MS2	20.745	25.759	11.4828	3467	WT-TP.raw	3.4	0	2.147e-06	16369252	11.55
FALSE	High	Unambiguous	[R].IRNEMTPGQEGGVTR.[Y]	P37032	P37032	1	3	0.7413	1	548.941	1644.81	1644.81	-1.56	-0.00086	HCD (High Energy Collision Dissociation)	MS2	14.7107	5.948	11.4001	3397	WT-TP.raw	3.75	7.816e-06	7.669e-05	140251808	11.51
FALSE	High	Unambiguous	[R].YQENQQDLVIIAGK.[E]	P37032	P37032	0	2	0.8809	1	809.926	1618.84	1618.84	0.68	0.00055	HCD (High Energy Collision Dissociation)	MS2	6.31622	8.944	27.3094	13988	WT-TP.raw	2.35	0	5.789e-08	82520240	26.95
FALSE	High	Unambiguous	[R].IDTADELEYYK.[N]	P37032	P37032	0	2	0.7708	1	680.319	1359.63	1359.63	-0.13	-9e-05	HCD (High Energy Collision Dissociation)	MS2	3.39744	2.954	27.4619	14089	WT-TP.raw	3.49	0	7.901e-07	63381980	27.64
FALSE	High	Unambiguous	[R].IRNEMTPGQEGGVTR.[Y]	P37032	P37032	1	2	0.8063	1	822.909	1644.81	1644.81	-1.44	-0.00118	HCD (High Energy Collision Dissociation)	MS2	0	45	11.3917	3391	WT-TP.raw	2.53	0	1.426e-05	29069220	11.51
FALSE	High	Unambiguous	[K].TSQHEIAFRPTR.[V]	P37032	P37032	0	4	0.638	1	361.443	1442.75	1442.75	-0.47	-0.00017	HCD (High Energy Collision Dissociation)	MS2	19.7097	2.893	11.371	3376	WT-TP.raw	1.63	0.0005533	0.0124	56860820	11.47
FALSE	High	Unambiguous	[R].EPIGQDKEGNDVYLK.[D]	P37032	P37032	1	2	0.4363	1	852.924	1704.84	1704.84	-1.6	-0.00136	HCD (High Energy Collision Dissociation)	MS2	15.1127	44.098	13.5214	5316	WT-TP.raw	2.04	1.414e-05	9.162e-05
FALSE	High	Unambiguous	[R].LPYSLK.[V]	P37032	P37032	0	2	0.4072	1	360.718	720.428	720.429	-1.13	-0.00041	HCD (High Energy Collision Dissociation)	MS2	35.3822	7.661	13.4405	5261	WT-TP.raw	1.67	0.002614	0.0853	21926706	13.53
FALSE	High	Unambiguous	[K].SKGVDEKDFNSYGSR.[R]	P37032	P37032	2	2	0.8085	1	844.898	1688.79	1688.79	0.4	0.00033	HCD (High Energy Collision Dissociation)	MS2	0	45	11.8218	3756	WT-TP.raw	3.76	0	3.096e-09	2.59629e+06	11.87
FALSE	High	Unambiguous	[R].DKHTIALVEAYAK.[A]	P37032	P37032	1	4	0.4609	1	365.454	1458.79	1458.8	-0.12	-4e-05	HCD (High Energy Collision Dissociation)	MS2	32.4356	45	23.9034	11840	WT-TP.raw	2.43	0.001074	0.02998	4.19748e+06	24.29
FALSE	High	Unambiguous	[R].DKHTIALVEAYAK.[A]	P37032	P37032	1	2	0.7406	1	729.903	1458.8	1458.8	1.99	0.00145	HCD (High Energy Collision Dissociation)	MS2	46.5925	45	23.9046	11841	WT-TP.raw	2.39	0	1.375e-05	5149391	24.28
FALSE	High	Unambiguous	[R].DKHTIALVEAYAK.[A]	P37032	P37032	1	3	0.7912	1	486.937	1458.8	1458.8	0.12	6e-05	HCD (High Energy Collision Dissociation)	MS2	44.8448	3.465	23.9396	11866	WT-TP.raw	2.73	1.414e-05	8.738e-05	26646014	24.35
FALSE	High	Unambiguous	[R].QDGDIEKIETLcR.[I]	P37032	P37032	1	2	0.6518	1	788.887	1576.77	1576.76	1.74	0.00137	HCD (High Energy Collision Dissociation)	MS2	54.5168	45	22.1863	10888	WT-TP.raw	2.47	7.816e-06	7.107e-05	1.15995e+06	22.28
FALSE	High	Unambiguous	[K].GTNLLGVK.[A]	P37032	P37032	0	2	0.4398	1	401.245	801.484	801.483	0.95	0.00038	HCD (High Energy Collision Dissociation)	MS2	34.209	1.938	13.2916	5156	WT-TP.raw	2.16	0.0005423	0.01235	16549409	13.31
FALSE	High	Unambiguous	[R].YQENQQDLVIIAGK.[E]	P37032	P37032	0	2	0.8886	1	809.925	1618.84	1618.84	-0.67	-0.00054	HCD (High Energy Collision Dissociation)	MS2	5.60377	45	27.4225	13950	WT-TP.raw	3.86	0	9.987e-08	88718832	27
FALSE	High	Unambiguous	[R].IDTADELEYYK.[N]	P37032	P37032	0	2	0.6765	1	680.317	1359.63	1359.63	-3.71	-0.00252	HCD (High Energy Collision Dissociation)	MS2	16.1922	26.706	27.3664	13913	WT-TP.raw	3.06	0	9.378e-06	71682872	27.64
FALSE	High	Unambiguous	[K].ISPLSPVDLVIDHSVMVDK.[F]	P37032	P37032	0	3	0.8034	1	688.707	2064.11	2064.1	0.28	0.00019	HCD (High Energy Collision Dissociation)	MS2	13.3104	36.93	58.9967	35590	WT-TP.raw	4.17	0	4.051e-10	2.32963e+06	59.23
FALSE	High	Unambiguous	[K].FASADALEVNTK.[I]	P37032	P37032	0	2	0.6035	1	633.322	1265.64	1265.64	-0.5	-0.00032	HCD (High Energy Collision Dissociation)	MS2	29.1914	20.122	17.6874	8093	WT-TP.raw	2.27	0	1.226e-05	2.85277e+06	17.8
FALSE	High	Unambiguous	[R].YQENQQDLVIIAGK.[E]	P37032	P37032	0	3	0.8102	1	540.286	1618.84	1618.84	0.07	4e-05	HCD (High Energy Collision Dissociation)	MS2	6.58727	42.002	26.9606	13649	WT-TP.raw	4.11	0	2.54e-06	927034	26.98
FALSE	High	Unambiguous	[R].DKHTIALVEAYAK.[A]	P37032	P37032	1	4	0.5575	1	365.454	1458.79	1458.8	-0.57	-0.00021	HCD (High Energy Collision Dissociation)	MS2	17.1824	11.41	24.6698	12334	WT-TP.raw	1.74	0.0002395	0.004862	4.19748e+06	24.29
FALSE	High	Unambiguous	[R].YQENQQDLVIIAGK.[E]	P37032	P37032	0	2	0.8075	1	809.927	1618.85	1618.84	1.76	0.00143	HCD (High Energy Collision Dissociation)	MS2	47.0177	45	28.1216	14507	WT-TP.raw	2.13	0	6.074e-07	82520240	26.95
FALSE	High	Unambiguous	[R].RGNHEVMMR.[G]	P37032	P37032	1	3	0.8092	1	377.183	1129.54	1129.54	-0.16	-6e-05	HCD (High Energy Collision Dissociation)	MS2	23.8971	3.748	11.0161	3092	WT-TP.raw	2.62	0.00014	0.002158	12399294	11.09
FALSE	High	Unambiguous	[K].LTPGAMVPVTIER.[Q]	P37032	P37032	0	2	0.6454	1	692.387	1383.77	1383.77	-0.38	-0.00026	HCD (High Energy Collision Dissociation)	MS2	15.2272	0.843	31.9896	16980	WT-TP.raw	1.41	0.0002732	0.005815	57387824	32
FALSE	High	Unambiguous	[R].QDGDIEKIETLcR.[I]	P37032	P37032	1	3	0.4813	1	526.258	1576.76	1576.76	-2.51	-0.00132	HCD (High Energy Collision Dissociation)	MS2	59.5336	31.188	22.8766	11132	WT-TP.raw	2.14	0.0002732	0.005759	33350364	22.47
FALSE	High	Unambiguous	[R].QDGDIEKIETLcR.[I]	P37032	P37032	1	2	0.7417	1	788.886	1576.76	1576.76	0.77	0.00061	HCD (High Energy Collision Dissociation)	MS2	32.5354	45	22.2336	10752	WT-TP.raw	2.71	0	4.492e-06	6.77577e+06	22.48
FALSE	High	Unambiguous	[K].VLLENLLR.[F]	P37032	P37032	0	2	0.5562	1	485.307	969.608	969.609	-1.63	-0.00079	HCD (High Energy Collision Dissociation)	MS2	20.0606	45	39.931	22119	WT-TP.raw	1.6	3.938e-05	0.0004109	8549271	40.25
FALSE	High	Unambiguous	[R].IDTADELEYYK.[N]	P37032	P37032	0	2	0.7428	1	680.317	1359.63	1359.63	-3.94	-0.00268	HCD (High Energy Collision Dissociation)	MS2	25.8061	45	28.1404	14433	WT-TP.raw	3.11	0	3.297e-06	71682872	27.64
FALSE	High	Unambiguous	[R].NEMTPGQEGGVTR.[Y]	P37032	P37032	0	2	0.8262	1	688.317	1375.63	1375.63	-0.75	-0.00051	HCD (High Energy Collision Dissociation)	MS2	18.7563	44.448	11.4248	3560	WT-TP.raw	3.05	7.816e-06	2.505e-05	4.19303e+06	11.48
FALSE	High	Unambiguous	[R].DKHTIALVEAYAK.[A]	P37032	P37032	1	2	0.5705	1	729.901	1458.79	1458.8	-0.46	-0.00034	HCD (High Energy Collision Dissociation)	MS2	0	17.387	25.9095	12952	WT-TP.raw	1.49	0.000306	0.006747	4.13994e+06	25.17
FALSE	High	Unambiguous	[K].AQGMWYDKDNEEPVFTDSLHLDLGSVEPSLAGPK.[R]	P37032	P37032	1	4	0.2277	1	937.197	3745.77	3745.77	-0.49	-0.00046	HCD (High Energy Collision Dissociation)	MS2	7.42438	45	64.9518	39790	WT-TP.raw	2.02	7.816e-06	7.696e-05	10166268	65.3
FALSE	High	Unambiguous	[R].DKHTIALVEAYAK.[A]	P37032	P37032	1	3	0.7287	1	486.936	1458.79	1458.8	-0.27	-0.00013	HCD (High Energy Collision Dissociation)	MS2	18.1069	4.621	25.6928	12822	WT-TP.raw	3.17	7.816e-06	4.255e-05	24382956	25.17
FALSE	High	Unambiguous	[R].DKHTIALVEAYAK.[A]	P37032	P37032	1	4	0.5902	1	365.454	1458.79	1458.8	-0.8	-0.00029	HCD (High Energy Collision Dissociation)	MS2	31.4118	45	25.6585	12803	WT-TP.raw	3.05	7.561e-05	0.00119	3.79326e+06	25.06
FALSE	High	Unambiguous	[R].IRNEmTPGQEGGVTR.[Y]	P37032	P37032	1	3	0.7222	1	554.272	1660.8	1660.81	-3.87	-0.00214	HCD (High Energy Collision Dissociation)	MS2	40.9596	45	10.7451	2874	WT-TP.raw	3.24	7.816e-06	2.129e-05	1004111	10.82
FALSE	High	Unambiguous	[K].VGQDSLSTK.[S]	P37032	P37032	0	2	0.7469	1	467.746	934.485	934.484	1.14	0.00053	HCD (High Energy Collision Dissociation)	MS2	32.6326	45	9.9462	2337	WT-TP.raw	1.62	1.414e-05	0.0001022	226321	9.98
FALSE	High	Unambiguous	[R].DKHTIALVEAYAK.[A]	P37032	P37032	1	2	0.7711	1	729.901	1458.79	1458.8	-0.68	-0.0005	HCD (High Energy Collision Dissociation)	MS2	52.0585	5.904	25.1452	12492	WT-TP.raw	1.66	7.816e-06	3.843e-05	4.13994e+06	25.17
FALSE	High	Unambiguous	[R].DKHTIALVEAYAK.[A]	P37032	P37032	1	3	0.7782	1	486.935	1458.79	1458.8	-3.64	-0.00177	HCD (High Energy Collision Dissociation)	MS2	33.7331	1.74	24.9262	12368	WT-TP.raw	2.48	3.938e-05	0.0006353	24382956	25.17
FALSE	High	Unambiguous	[R].DKHTIALVEAYAK.[A]	P37032	P37032	1	4	0.489	1	365.455	1458.8	1458.8	0.81	0.0003	HCD (High Energy Collision Dissociation)	MS2	36.473	34.538	24.8393	12316	WT-TP.raw	2.27	0.0002891	0.006095	3.79326e+06	25.06
FALSE	High	Unambiguous	[R].IRNEMTPGQEGGVTR.[Y]	P37032	P37032	1	2	0.7675	1	822.91	1644.81	1644.81	0.74	0.00061	HCD (High Energy Collision Dissociation)	MS2	13.33	45	11.5709	3687	WT-TP.raw	2.71	0	5.862e-06	4264660	11.62
FALSE	High	Unambiguous	[R].IDTADELEYYK.[N]	P37032	P37032	0	2	0.7203	1	680.321	1359.63	1359.63	2.25	0.00153	HCD (High Energy Collision Dissociation)	MS2	0	45	28.2257	14583	WT-TP.raw	2.86	0	2.639e-06	63381980	27.64
FALSE	High	Unambiguous	[R].YQENQQDLVIIAGK.[E]	P37032	P37032	0	2	0.6962	1	809.924	1618.84	1618.84	-1.62	-0.00131	HCD (High Energy Collision Dissociation)	MS2	63.3968	45	28.1873	14462	WT-TP.raw	1.58	7.561e-05	0.001207	88718832	27
FALSE	High	Unambiguous	[K].LTPGAMVPVTIER.[Q]	P37032	P37032	0	3	0.5321	1	461.927	1383.77	1383.77	-0.14	-7e-05	HCD (High Energy Collision Dissociation)	MS2	27.4174	12.179	31.9202	16786	WT-TP.raw	1.56	0.000383	0.008921	1.98688e+06	31.91
FALSE	High	Unambiguous	[K].LTPGAMVPVTIER.[Q]	P37032	P37032	0	2	0.7153	1	692.387	1383.77	1383.77	0.08	5e-05	HCD (High Energy Collision Dissociation)	MS2	52.7523	10.441	31.5949	16589	WT-TP.raw	1.44	0.0002619	0.005672	65046400	31.93
FALSE	High	Unambiguous	[K].DIWPSNEEIAAEVAK.[V]	P37032	P37032	0	2	0.8269	1	836.415	1671.82	1671.82	-0.33	-0.00028	HCD (High Energy Collision Dissociation)	MS2	0	28.462	49.3122	28766	WT-TP.raw	2.83	0	2.893e-07	3.38774e+06	49.4
FALSE	High	Unambiguous	[K].ASSPAGLYLK.[S]	P37032	P37032	0	2	0.6452	1	503.786	1006.56	1006.56	7.2	0.00362	HCD (High Energy Collision Dissociation)	MS2	33.6773	3.93	15.8034	6764	WT-TP.raw	1.55	0.0005641	0.01262	20703136	15.96
FALSE	High	Unambiguous	[R].YVPTGETMSIYDAAMR.[Y]	P37032	P37032	0	3	0.4366	1	602.279	1804.82	1804.82	-0.45	-0.00027	HCD (High Energy Collision Dissociation)	MS2	74.9384	45	42.3429	23979	WT-TP.raw	1.42	0.0002395	0.004859	174396	42.31
FALSE	High	Unambiguous	[R].YVPTGETMSIYDAAMR.[Y]	P37032	P37032	0	2	0.7078	1	902.914	1804.82	1804.82	-1.86	-0.00168	HCD (High Energy Collision Dissociation)	MS2	39.4486	45	42.311	23959	WT-TP.raw	2.19	0	1.076e-05	457322	42.31
FALSE	High	Unambiguous	[R].ISIEISDK.[L]	P37032	P37032	0	2	0.5368	1	452.752	904.497	904.499	-1.25	-0.00056	HCD (High Energy Collision Dissociation)	MS2	23.1181	3.174	16.2189	7052	WT-TP.raw	2.31	7.561e-05	0.001152	15428634	16.24
FALSE	High	Unambiguous	[K].AIADWLHNK.[T]	P37032	P37032	0	3	0.7232	1	356.526	1067.56	1067.56	-0.99	-0.00035	HCD (High Energy Collision Dissociation)	MS2	36.9105	45	21.1003	10058	WT-TP.raw	1.77	3.47e-05	0.000262	26216886	21.42
FALSE	High	Unambiguous	[K].AIADWLHNK.[T]	P37032	P37032	0	2	0.7094	1	534.286	1067.56	1067.56	0.8	0.00043	HCD (High Energy Collision Dissociation)	MS2	29.8135	2.622	21.3246	10209	WT-TP.raw	2.03	5.158e-05	0.0008316	26570594	21.41
FALSE	High	Unambiguous	[R].IDTADELEYYK.[N]	P37032	P37032	0	2	0.7248	1	680.32	1359.63	1359.63	0.94	0.00064	HCD (High Energy Collision Dissociation)	MS2	43.5572	13.426	27.6729	14258	WT-TP.raw	2.98	0	4.757e-06	3.71144e+06	27.6
FALSE	High	Unambiguous	[R].EPIGQDKEGNDVYLK.[D]	P37032	P37032	1	3	0.7275	1	568.953	1704.85	1704.84	0.78	0.00044	HCD (High Energy Collision Dissociation)	MS2	6.05936	24.428	13.4142	5102	WT-TP.raw	3.67	0	1.322e-05	18392244	13.53
FALSE	High	Unambiguous	[K].GVDEKDFNSYGSR.[R]	P37032	P37032	1	3	0.7625	1	491.891	1473.66	1473.66	-0.38	-0.00019	HCD (High Energy Collision Dissociation)	MS2	75.458	2.236	13.0915	4848	WT-TP.raw	3.2	7.816e-06	5.293e-05	43127212	13.17
FALSE	High	Unambiguous	[R].QDGDIEKIETLcR.[I]	P37032	P37032	1	2	0.7605	1	788.886	1576.76	1576.76	0.64	0.0005	HCD (High Energy Collision Dissociation)	MS2	21.4426	45	22.1961	10781	WT-TP.raw	3.09	7.816e-06	1.634e-05	8270135	22.41
FALSE	High	Unambiguous	[R].YQENQQDLVIIAGK.[E]	P37032	P37032	0	2	0.8938	1	809.927	1618.85	1618.84	1.38	0.00112	HCD (High Energy Collision Dissociation)	MS2	0	45	26.702	13638	WT-TP.raw	3.86	0	1.024e-08	8754198	26.93
FALSE	High	Unambiguous	[R].EPIGQDKEGNDVYLKDIWPSNEEIAAEVAK.[V]	P37032	P37032	2	4	0.4279	1	840.173	3357.67	3357.65	5.99	0.00503	HCD (High Energy Collision Dissociation)	MS2	57.5441	45	52.7359	31211	WT-TP.raw	2.08	7.816e-06	5.58e-05	1.24086e+06	53.26
FALSE	High	Unambiguous	[R].LPYSLK.[V]	P37032	P37032	0	2	0.4721	1	360.719	720.43	720.429	1.13	0.00041	HCD (High Energy Collision Dissociation)	MS2	32.3243	45	14.0682	5584	WT-TP.raw	1.97	0.002081	0.06741	1.59162e+06	14.11
FALSE	High	Unambiguous	[K].HTIALVEAYAK.[A]	P37032	P37032	0	3	0.678	1	405.895	1215.67	1215.67	-1.14	-0.00046	HCD (High Energy Collision Dissociation)	MS2	56.7331	38.691	20.4302	9645	WT-TP.raw	2.36	0.000191	0.003309	905106	20.41
FALSE	High	Unambiguous	[K].AIADWLHNK.[T]	P37032	P37032	0	3	0.8095	1	356.526	1067.56	1067.56	0.02	1e-05	HCD (High Energy Collision Dissociation)	MS2	18.3402	45	21.7245	10445	WT-TP.raw	2.1	1.414e-05	0.0001154	27559546	21.29
FALSE	High	Unambiguous	[K].EGITATDLVLTVTQMLR.[K]	P37032	P37032	0	3	0.6847	1	621.008	1861.01	1861.01	0.22	0.00014	HCD (High Energy Collision Dissociation)	MS2	31.7303	45	93.3715	58582	WT-TP.raw	2.22	7.816e-06	4.108e-05	2.8628e+06	93.72
FALSE	High	Unambiguous	[R].EPIGQDKEGNDVYLK.[D]	P37032	P37032	1	2	0.6026	1	852.923	1704.84	1704.84	-2.78	-0.00237	HCD (High Energy Collision Dissociation)	MS2	0	45	13.5221	5118	WT-TP.raw	2.29	2.108e-05	0.000244	4941195	13.65
FALSE	High	Unambiguous	[R].EPIGQDKEGNDVYLK.[D]	P37032	P37032	1	3	0.5649	1	568.953	1704.84	1704.84	-0.42	-0.00024	HCD (High Energy Collision Dissociation)	MS2	22.9933	41.443	13.4866	5093	WT-TP.raw	2.62	3.47e-05	0.0002592	18689814	13.65
FALSE	High	Unambiguous	[K].GVDEKDFNSYGSR.[R]	P37032	P37032	1	3	0.698	1	491.892	1473.66	1473.66	-0.04	-2e-05	HCD (High Energy Collision Dissociation)	MS2	3.99596	0.789	13.3289	4979	WT-TP.raw	2.55	3.938e-05	0.0003749	48231656	13.32
FALSE	High	Unambiguous	[K].GVDEKDFNSYGSR.[R]	P37032	P37032	1	2	0.9154	1	737.334	1473.66	1473.66	0.21	0.00015	HCD (High Energy Collision Dissociation)	MS2	0	1.932	13.308	4965	WT-TP.raw	3.19	0	5.626e-08	27108858	13.31
FALSE	High	Unambiguous	[K].GTNLLGVK.[A]	P37032	P37032	0	2	0.5381	1	401.245	801.484	801.483	0.92	0.00037	HCD (High Energy Collision Dissociation)	MS2	41.7177	2.045	13.2699	4937	WT-TP.raw	2.23	0.0003334	0.007559	79417136	13.36
FALSE	High	Unambiguous	[K].EGITATDLVLTVTQMLR.[K]	P37032	P37032	0	2	0.7877	1	931.012	1861.02	1861.01	3.14	0.00293	HCD (High Energy Collision Dissociation)	MS2	14.4443	45	93.3125	58540	WT-TP.raw	2.12	0	7.181e-06	5.49998e+06	93.72
FALSE	High	Unambiguous	[R].YVPTGETMSIYDAAMR.[Y]	P37032	P37032	0	2	0.747	1	902.914	1804.82	1804.82	-2.12	-0.00191	HCD (High Energy Collision Dissociation)	MS2	9.41293	28.654	43.1998	24603	WT-TP.raw	2.53	0	1.586e-06	52223260	42.75
FALSE	High	Unambiguous	[R].ATISNMAPEYGATcGFFPVDKETIK.[Y]	P37032	P37032	1	3	0.7249	1	916.441	2747.31	2747.31	1	0.00091	HCD (High Energy Collision Dissociation)	MS2	26.693	45	46.4362	26483	WT-TP.raw	3.89	0	2.066e-09	56515304	46.84
FALSE	High	Unambiguous	[R].YVPTGETMSIYDAAMR.[Y]	P37032	P37032	0	3	0.8048	1	602.28	1804.83	1804.82	0.36	0.00022	HCD (High Energy Collision Dissociation)	MS2	40.4752	9.449	42.5131	24111	WT-TP.raw	2.51	0	1.403e-05	15070269	42.73
FALSE	High	Unambiguous	[K].EGITATDLVLTVTQMLR.[K]	P37032	P37032	0	2	0.8728	1	931.009	1861.01	1861.01	0.46	0.00042	HCD (High Energy Collision Dissociation)	MS2	21.2474	45	94.071	59036	WT-TP.raw	5.03	0	2.849e-11	5.49998e+06	93.72
FALSE	High	Unambiguous	[K].SKGVDEKDFNSYGSR.[R]	P37032	P37032	2	2	0.8433	1	844.9	1688.79	1688.79	2.78	0.00235	HCD (High Energy Collision Dissociation)	MS2	17.7008	45	11.8755	3780	WT-TP.raw	3.19	0	8.188e-08	2.98888e+06	11.95
FALSE	High	Unambiguous	[K].SKGVDEKDFNSYGSR.[R]	P37032	P37032	2	3	0.6528	1	563.601	1688.79	1688.79	0.17	0.0001	HCD (High Energy Collision Dissociation)	MS2	35.4359	14.84	11.8652	3772	WT-TP.raw	3.37	0	1.594e-06	18423294	11.94
FALSE	High	Unambiguous	[R].ATISNMAPEYGATcGFFPVDKETIK.[Y]	P37032	P37032	1	3	0.7276	1	916.442	2747.31	2747.31	2.09	0.00191	HCD (High Energy Collision Dissociation)	MS2	18.8548	3.677	47.0318	27245	WT-TP.raw	2.57	7.816e-06	2.204e-05	54601244	46.7
FALSE	High	Unambiguous	[K].TSQHEIAFRPTR.[V]	P37032	P37032	0	3	0.6481	1	481.588	1442.75	1442.75	-0.14	-7e-05	HCD (High Energy Collision Dissociation)	MS2	51.2846	3.91	11.5394	3500	WT-TP.raw	1.62	0.0001678	0.002987	34030048	11.67
FALSE	High	Unambiguous	[R].NEMTPGQEGGVTR.[Y]	P37032	P37032	0	2	0.8428	1	688.317	1375.63	1375.63	0.49	0.00034	HCD (High Energy Collision Dissociation)	MS2	22.9448	6.366	11.5	3464	WT-TP.raw	2.99	0	1.042e-06	16509880	11.55
FALSE	High	Unambiguous	[R].IRNEMTPGQEGGVTR.[Y]	P37032	P37032	1	3	0.7562	1	548.942	1644.81	1644.81	0.32	0.00018	HCD (High Energy Collision Dissociation)	MS2	13.5158	3.587	11.455	3426	WT-TP.raw	3.24	0	2.852e-06	138431472	11.57
FALSE	High	Unambiguous	[R].IRNEMTPGQEGGVTR.[Y]	P37032	P37032	1	2	0.7352	1	822.907	1644.81	1644.81	-3.11	-0.00256	HCD (High Energy Collision Dissociation)	MS2	0	45	11.4269	3402	WT-TP.raw	2.19	1.414e-05	0.0001476	29839428	11.58
FALSE	High	Unambiguous	[R].ATISNMAPEYGATcGFFPVDKETIK.[Y]	P37032	P37032	1	2	0.7099	1	1374.15	2747.3	2747.31	-1.37	-0.00188	HCD (High Energy Collision Dissociation)	MS2	0	45	46.661	26639	WT-TP.raw	1.62	0	2.212e-06	1790259	46.83
FALSE	High	Unambiguous	[R].ATISNMAPEYGATcGFFPVDKETIK.[Y]	P37032	P37032	1	3	0.7568	1	916.441	2747.31	2747.31	0.54	0.0005	HCD (High Energy Collision Dissociation)	MS2	9.17334	9.93	47.1927	27008	WT-TP.raw	4.07	0	6.76e-09	56515304	46.84
FALSE	High	Unambiguous	[K].DIWPSNEEIAAEVAK.[V]	P37032	P37032	0	2	0.7519	1	836.42	1671.83	1671.82	6.27	0.00524	HCD (High Energy Collision Dissociation)	MS2	23.1202	45	48.1204	27672	WT-TP.raw	2.7	0	1.9e-06	1.05035e+06	47.71
FALSE	High	Unambiguous	[R].ATISNMAPEYGATcGFFPVDKETIK.[Y]	P37032	P37032	1	2	0.7817	1	1374.15	2747.3	2747.31	-1.38	-0.0019	HCD (High Energy Collision Dissociation)	MS2	0	45	46.484	26879	WT-TP.raw	2.29	2.108e-05	0.0002479	1628732	46.68
FALSE	High	Unambiguous	[K].DIWPSNEEIAAEVAK.[V]	P37032	P37032	0	2	0.8641	1	836.416	1671.83	1671.82	1.68	0.00141	HCD (High Energy Collision Dissociation)	MS2	7.09769	3.801	49.1784	28429	WT-TP.raw	2.87	0	1.986e-06	16399569	49.51
FALSE	High	Unambiguous	[K].VLLENLLR.[F]	P37032	P37032	0	2	0.4345	1	485.308	969.608	969.609	-1.06	-0.00051	HCD (High Energy Collision Dissociation)	MS2	33.4329	45	39.9748	22389	WT-TP.raw	1.68	3.938e-05	0.0004205	10305599	40.27
FALSE	High	Unambiguous	[R].VLMQDFTGVPAVVDLAAMR.[T]	P37032	P37032	0	3	0.8272	1	678.358	2033.06	2033.06	1.59	0.00108	HCD (High Energy Collision Dissociation)	MS2	17.3882	42.512	72.4572	45128	WT-TP.raw	3.53	0	2.549e-06
FALSE	High	Unambiguous	[K].VLLENLLR.[F]	P37032	P37032	0	2	0.7638	1	485.308	969.609	969.609	0.19	9e-05	HCD (High Energy Collision Dissociation)	MS2	36.0776	45	40.7361	22661	WT-TP.raw	1.27	0.0005208	0.0116	8549271	40.25
FALSE	High	Unambiguous	[K].AIADWLHNK.[T]	P37032	P37032	0	2	0.7641	1	534.285	1067.56	1067.56	-0.03	-2e-05	HCD (High Energy Collision Dissociation)	MS2	17.9363	3.993	21.4633	10285	WT-TP.raw	1.95	1.414e-05	0.0001689	24791840	21.28
FALSE	High	Unambiguous	[K].AIADWLHNK.[T]	P37032	P37032	0	3	0.7461	1	356.526	1067.56	1067.56	-0.26	-9e-05	HCD (High Energy Collision Dissociation)	MS2	30.3945	45	20.9582	9971	WT-TP.raw	1.93	7.816e-06	5.3e-05	27559546	21.29
FALSE	High	Unambiguous	[K].ISPLSPVDLVIDHSVMVDKFASADALEVNTK.[I]	P37032	P37032	1	4	0.6013	1	828.435	3310.72	3310.72	-1.49	-0.00124	HCD (High Energy Collision Dissociation)	MS2	39.9217	45	71.9971	44805	WT-TP.raw	3.11	0	2.019e-06	912143	72.25
FALSE	High	Unambiguous	[R].ISIEISDK.[L]	P37032	P37032	0	2	0.5872	1	452.752	904.498	904.499	-1.12	-0.00051	HCD (High Energy Collision Dissociation)	MS2	42.8176	2.937	16.1771	6993	WT-TP.raw	2.35	3.938e-05	0.0005	16348590	16.22
FALSE	High	Unambiguous	[R].YVPTGETMSIYDAAMR.[Y]	P37032	P37032	0	3	0.793	1	602.28	1804.82	1804.82	0.2	0.00012	HCD (High Energy Collision Dissociation)	MS2	19.9052	2.878	42.3441	23749	WT-TP.raw	2.27	7.816e-06	3.598e-05	17082186	42.45
FALSE	High	Unambiguous	[R].YVPTGETMSIYDAAMR.[Y]	P37032	P37032	0	2	0.8678	1	902.916	1804.82	1804.82	-0.14	-0.00012	HCD (High Energy Collision Dissociation)	MS2	0	7.86	42.8298	24081	WT-TP.raw	2.27	0	9.689e-09	50804540	42.45
FALSE	High	Unambiguous	[K].FASADALEVNTK.[I]	P37032	P37032	0	2	0.7477	1	633.324	1265.64	1265.64	3.07	0.00194	HCD (High Energy Collision Dissociation)	MS2	27.433	18.525	17.5058	7874	WT-TP.raw	3.21	0	3.202e-06	62768644	17.73
FALSE	High	Unambiguous	[K].ASSPAGLYLK.[S]	P37032	P37032	0	2	0.6905	1	503.784	1006.56	1006.56	3.64	0.00183	HCD (High Energy Collision Dissociation)	MS2	27.0034	2.91	15.8617	6773	WT-TP.raw	2.1	1.414e-05	0.0001829	19614588	15.95
FALSE	High	Unambiguous	[K].ASSPAGLYLK.[S]	P37032	P37032	0	2	0.6019	1	503.783	1006.56	1006.56	1.11	0.00056	HCD (High Energy Collision Dissociation)	MS2	21.2713	2.142	15.9023	6794	ΔclpP-RP.raw	2.11	9.901e-05	0.001645	28254100	15.98
FALSE	High	Unambiguous	[R].EPIGQDKEGNDVYLKDIWPSNEEIAAEVAK.[V]	P37032	P37032	2	3	0.739	1	1119.89	3357.65	3357.65	-0.24	-0.00027	HCD (High Energy Collision Dissociation)	MS2	23.1407	45	53.3065	31227	ΔclpP-RP.raw	3.87	0	3.314e-07	1.25735e+06	53.48
FALSE	High	Unambiguous	[K].SKGVDEKDFNSYGSR.[R]	P37032	P37032	2	3	0.7117	1	563.6	1688.78	1688.79	-1.74	-0.00098	HCD (High Energy Collision Dissociation)	MS2	36.5039	22.651	11.8002	3708	ΔclpP-RP.raw	4.44	0	3.271e-07	28537078	11.88
FALSE	High	Unambiguous	[K].AQGMWYDKDNEEPVFTDSLHLDLGSVEPSLAGPK.[R]	P37032	P37032	1	4	0.563	1	937.201	3745.78	3745.77	3.21	0.003	HCD (High Energy Collision Dissociation)	MS2	15.9346	45	65.888	39721	ΔclpP-RP.raw	2.38	0	1.769e-06	64909208	65.12
FALSE	High	Unambiguous	[R].ANWLASPPLVVAYALcGTTcSDLSREPIGQDKEGNDVYLK.[D]	P37032	P37032	2	4	0.5478	1	1102.79	4408.15	4408.16	-2.98	-0.00329	HCD (High Energy Collision Dissociation)	MS2	29.0067	45	71.9951	44038	ΔclpP-RP.raw	2.3	0.0004159	0.009883	1938695	72.34
FALSE	High	Unambiguous	[K].VNLSSLPVEFNNFLIEVGK.[E]	P37032	P37032	0	2	0.8648	1	1060.08	2119.14	2119.14	0	0	HCD (High Energy Collision Dissociation)	MS2	0	19.423	83.911	51673	ΔclpP-RP.raw	4.29	0	5.21e-08	11994668	83.69
FALSE	High	Unambiguous	[R].DKHTIALVEAYAK.[A]	P37032	P37032	1	4	0.6488	1	365.454	1458.79	1458.8	-0.16	-6e-05	HCD (High Energy Collision Dissociation)	MS2	11.8529	7.856	24.2657	11948	ΔclpP-RP.raw	2.42	0.0007031	0.01738
FALSE	High	Unambiguous	[K].VNLSSLPVEFNNFLIEVGKEK.[E]	P37032	P37032	1	3	0.7507	1	792.765	2376.28	2376.28	0.31	0.00025	HCD (High Energy Collision Dissociation)	MS2	27.1465	27.685	75.0128	46079	ΔclpP-RP.raw	3.65	0	2.403e-07	7068304	75.42
FALSE	High	Unambiguous	[R].ISIEISDK.[L]	P37032	P37032	0	2	0.4785	1	452.752	904.497	904.499	-1.23	-0.00055	HCD (High Energy Collision Dissociation)	MS2	50.341	1.964	16.3021	7067	ΔclpP-RP.raw	2.09	5.158e-05	0.0008152	22064214	16.31
FALSE	High	Unambiguous	[K].AFSNFQVVPPGTGIcHQVNLEYLGK.[T]	P37032	P37032	0	3	0.5404	1	925.798	2775.38	2775.39	-4.31	-0.00399	HCD (High Energy Collision Dissociation)	MS2	10.9678	45	54.0539	31740	ΔclpP-RP.raw	2.35	0.0001284	0.002038	57507140	53.24
FALSE	High	Unambiguous	[K].VNLSSLPVEFNNFLIEVGK.[E]	P37032	P37032	0	3	0.7287	1	707.057	2119.16	2119.14	5.9	0.00417	HCD (High Energy Collision Dissociation)	MS2	53.2106	45	83.3708	51310	ΔclpP-RP.raw	2.47	0	1.051e-05	1.04855e+06	83.69
FALSE	High	Unambiguous	[K].DIWPSNEEIAAEVAK.[V]	P37032	P37032	0	2	0.679	1	836.414	1671.82	1671.82	-0.58	-0.00048	HCD (High Energy Collision Dissociation)	MS2	7.46551	8.6	49.8533	29046	ΔclpP-RP.raw	2.43	0	2.159e-07	7272481	49.52
FALSE	High	Unambiguous	[K].MGGNADKISPLSPVDLVIDHSVMVDK.[F]	P37032	P37032	1	4	0.6753	1	685.103	2737.39	2737.39	0.15	0.0001	HCD (High Energy Collision Dissociation)	MS2	38.7614	12.184	54.7514	32309	ΔclpP-RP.raw	3.88	0	4.776e-08	9918665	54.97
FALSE	High	Unambiguous	[R].ISIEISDKLTPGAMVPVTIER.[Q]	P37032	P37032	1	2	0.8222	1	1135.13	2269.25	2269.25	0.71	0.0008	HCD (High Energy Collision Dissociation)	MS2	0	45	55.34	32693	ΔclpP-RP.raw	3.88	0	6.427e-10	4.07873e+06	54.93
FALSE	High	Unambiguous	[K].LKEGITATDLVLTVTQMLR.[K]	P37032	P37032	1	3	0.7514	1	701.401	2102.19	2102.19	0.28	0.0002	HCD (High Energy Collision Dissociation)	MS2	22.1117	31.594	81.4248	50063	ΔclpP-RP.raw	3.58	0	1.735e-07	2.78757e+06	81.33
FALSE	High	Unambiguous	[R].DKHTIALVEAYAK.[A]	P37032	P37032	1	2	0.728	1	729.903	1458.8	1458.8	1.95	0.00142	HCD (High Energy Collision Dissociation)	MS2	30.6832	16.717	24.4469	12065	ΔclpP-RP.raw	2.61	0	3.638e-06	7554426	24.12
FALSE	High	Unambiguous	[K].AFSNFQVVPPGTGIcHQVNLEYLGK.[T]	P37032	P37032	0	3	0.8074	1	925.802	2775.39	2775.39	0.05	5e-05	HCD (High Energy Collision Dissociation)	MS2	0.914369	1.89	53.2257	31164	ΔclpP-RP.raw	4.05	0	4.609e-07	57507140	53.24
FALSE	High	Unambiguous	[K].AQGmWYDKDNEEPVFTDSLHLDLGSVEPSLAGPK.[R]	P37032	P37032	1	4	0.2353	1	941.195	3761.76	3761.76	-1.52	-0.00143	HCD (High Energy Collision Dissociation)	MS2	30.3741	45	63.6218	38347	ΔclpP-RP.raw	2.04	0.005278	0.1852	675294	63.73
FALSE	High	Unambiguous	[R].EPIGQDKEGNDVYLK.[D]	P37032	P37032	1	2	0.7206	1	852.926	1704.84	1704.84	0.61	0.00052	HCD (High Energy Collision Dissociation)	MS2	44.8787	36.454	13.494	5142	ΔclpP-RP.raw	3.15	0	1.048e-05	7987724	13.62
FALSE	High	Unambiguous	[R].ATISNMAPEYGATcGFFPVDKETIK.[Y]	P37032	P37032	1	3	0.8071	1	916.441	2747.31	2747.31	0.61	0.00056	HCD (High Energy Collision Dissociation)	MS2	5.90626	16.675	47.0462	27196	ΔclpP-RP.raw	3.68	0	5.288e-08	16447383	46.71
FALSE	High	Unambiguous	[K].ASSPAGLYLK.[S]	P37032	P37032	0	2	0.5949	1	503.783	1006.56	1006.56	1.01	0.00051	HCD (High Energy Collision Dissociation)	MS2	18.0764	2.413	15.8447	6947	ΔclpP-RP.raw	1.95	7.561e-05	0.001205	24217046	15.94
FALSE	High	Unambiguous	[R].EPIGQDKEGNDVYLK.[D]	P37032	P37032	1	3	0.6337	1	568.952	1704.84	1704.84	-1.08	-0.00061	HCD (High Energy Collision Dissociation)	MS2	0	28.026	13.4737	5127	ΔclpP-RP.raw	2.73	1.414e-05	0.000188	22171620	13.62
FALSE	High	Unambiguous	[R].ISIEISDK.[L]	P37032	P37032	0	2	0.5684	1	452.752	904.498	904.499	-1.15	-0.00052	HCD (High Energy Collision Dissociation)	MS2	47.5627	4.408	16.1271	7132	ΔclpP-RP.raw	2.34	3.47e-05	0.0002952	11199498	16.18
FALSE	High	Unambiguous	[R].DKHTIALVEAYAK.[A]	P37032	P37032	1	3	0.756	1	486.937	1458.8	1458.8	1.39	0.00067	HCD (High Energy Collision Dissociation)	MS2	27.2775	5.355	25.0141	12723	ΔclpP-RP.raw	2.5	1.414e-05	0.0002326	11038786	25.27
FALSE	High	Unambiguous	[R].DKHTIALVEAYAK.[A]	P37032	P37032	1	4	0.5827	1	365.454	1458.79	1458.8	-1.11	-0.00041	HCD (High Energy Collision Dissociation)	MS2	44.7532	40.87	24.9983	12714	ΔclpP-RP.raw	2.78	0.0001227	0.001821	2.78781e+06	25.22
FALSE	High	Unambiguous	[R].DKHTIALVEAYAK.[A]	P37032	P37032	1	2	0.6403	1	729.896	1458.79	1458.8	-6.61	-0.00482	HCD (High Energy Collision Dissociation)	MS2	55.598	45	24.9618	12690	ΔclpP-RP.raw	2.53	0	4.749e-07	2598180	25.22
FALSE	High	Unambiguous	[R].DKHTIALVEAYAK.[A]	P37032	P37032	1	3	0.6945	1	486.937	1458.8	1458.8	0.56	0.00027	HCD (High Energy Collision Dissociation)	MS2	40.331	5.957	25.7852	13171	ΔclpP-RP.raw	2.75	7.816e-06	3.731e-05	11038786	25.27
FALSE	High	Unambiguous	[K].VNLSSLPVEFNNFLIEVGK.[E]	P37032	P37032	0	3	0.7552	1	707.053	2119.14	2119.14	0.27	0.00019	HCD (High Energy Collision Dissociation)	MS2	10.7358	21.953	84.0118	51797	ΔclpP-RP.raw	3.88	0	6.822e-07	5934839	83.85
FALSE	High	Unambiguous	[K].VNLSSLPVEFNNFLIEVGK.[E]	P37032	P37032	0	2	0.8643	1	1060.08	2119.15	2119.14	0.97	0.00102	HCD (High Energy Collision Dissociation)	MS2	0	3.681	83.7793	51633	ΔclpP-RP.raw	3.98	0	4.96e-07	28333638	83.77
FALSE	High	Unambiguous	[R].ATISNMAPEYGATcGFFPVDKETIK.[Y]	P37032	P37032	1	2	0.7704	1	1374.16	2747.3	2747.31	-0.68	-0.00093	HCD (High Energy Collision Dissociation)	MS2	0	45	46.7162	26979	ΔclpP-RP.raw	1.96	7.816e-06	3.514e-05	578684	46.7
FALSE	High	Unambiguous	[R].VLMQDFTGVPAVVDLAAMR.[T]	P37032	P37032	0	2	0.8247	1	1017.04	2033.07	2033.06	6.56	0.00667	HCD (High Energy Collision Dissociation)	MS2	0	45	73.1184	44791	ΔclpP-RP.raw	2.91	0	2.709e-08	22345098	72.47
FALSE	High	Unambiguous	[K].VNLSSLPVEFNNFLIEVGK.[E]	P37032	P37032	0	3	0.677	1	707.054	2119.15	2119.14	1.49	0.00105	HCD (High Energy Collision Dissociation)	MS2	43.9088	42.239	83.2586	51287	ΔclpP-RP.raw	2.91	0	3.005e-06	5934839	83.85
FALSE	High	Unambiguous	[K].FASADALEVNTK.[I]	P37032	P37032	0	2	0.7363	1	633.326	1265.65	1265.64	6.38	0.00404	HCD (High Energy Collision Dissociation)	MS2	42.4537	20.56	17.4854	7824	ΔclpP-RP.raw	2.01	0	1.066e-05	108188512	17.78
FALSE	High	Unambiguous	[K].EYAEVFK.[G]	P37032	P37032	0	2	0.637	1	443.221	885.434	885.435	-1.6	-0.00071	HCD (High Energy Collision Dissociation)	MS2	53.4681	3.208	15.1625	6323	ΔclpP-RP.raw	1.35	0.008407	0.2738	55234344	15.29
FALSE	High	Unambiguous	[K].EGITATDLVLTVTQMLR.[K]	P37032	P37032	0	3	0.7524	1	621.008	1861.01	1861.01	0.4	0.00025	HCD (High Energy Collision Dissociation)	MS2	43.8846	45	93.5057	57601	ΔclpP-RP.raw	2.06	1.414e-05	0.0001012	723753	93.84
FALSE	High	Unambiguous	[K].EGITATDLVLTVTQMLR.[K]	P37032	P37032	0	2	0.833	1	931.009	1861.01	1861.01	0.34	0.00032	HCD (High Energy Collision Dissociation)	MS2	8.7551	45	93.4759	57583	ΔclpP-RP.raw	4.67	0	3.615e-09	2.84853e+06	93.88
FALSE	High	Unambiguous	[K].DIWPSNEEIAAEVAK.[V]	P37032	P37032	0	2	0.8456	1	836.415	1671.82	1671.82	0.74	0.00062	HCD (High Energy Collision Dissociation)	MS2	0	45	48.321	28030	ΔclpP-RP.raw	2.72	0	9.994e-08	7272481	49.52
FALSE	High	Unambiguous	[K].DIWPSNEEIAAEVAK.[V]	P37032	P37032	0	2	0.8339	1	836.414	1671.82	1671.82	-0.9	-0.00075	HCD (High Energy Collision Dissociation)	MS2	20.2897	39.624	48.5963	28118	ΔclpP-RP.raw	3.07	0	8.675e-07	19961272	49.34
FALSE	High	Unambiguous	[R].DKHTIALVEAYAK.[A]	P37032	P37032	1	4	0.5763	1	365.454	1458.8	1458.8	0.47	0.00017	HCD (High Energy Collision Dissociation)	MS2	43.4315	32.327	25.7701	13161	ΔclpP-RP.raw	2.62	6.417e-05	0.0008991	2.78781e+06	25.22
FALSE	High	Unambiguous	[K].AVITESFER.[I]	P37032	P37032	0	2	0.7833	1	526.275	1051.54	1051.54	0.05	2e-05	HCD (High Energy Collision Dissociation)	MS2	12.5373	3.27	16.6665	7486	ΔclpP-RP.raw	2.03	1.414e-05	0.0001231	63034124	16.5
FALSE	High	Unambiguous	[R].ISIEISDKLTPGAMVPVTIER.[Q]	P37032	P37032	1	3	0.8713	1	757.087	2269.25	2269.25	-0.33	-0.00025	HCD (High Energy Collision Dissociation)	MS2	6.98874	2.098	54.8957	32408	ΔclpP-RP.raw	3.73	0	1.473e-07
FALSE	High	Unambiguous	[K].GVDEKDFNSYGSR.[R]	P37032	P37032	1	3	0.7292	1	491.892	1473.66	1473.66	-0.07	-3e-05	HCD (High Energy Collision Dissociation)	MS2	9.14547	0.636	13.2595	4958	ΔclpP-RP.raw	2.77	7.816e-06	8.111e-05	49784532	13.29
FALSE	High	Unambiguous	[K].LTPGAMVPVTIER.[Q]	P37032	P37032	0	2	0.7391	1	692.386	1383.77	1383.77	-0.95	-0.00066	HCD (High Energy Collision Dissociation)	MS2	59.1921	8.349	31.6177	16611	ΔclpP-RP.raw	1.61	0.0002235	0.004337	90935288	31.96
FALSE	High	Unambiguous	[K].LTPGAMVPVTIER.[Q]	P37032	P37032	0	3	0.6524	1	461.927	1383.77	1383.77	-0.12	-6e-05	HCD (High Energy Collision Dissociation)	MS2	36.4079	7.557	31.8753	16781	ΔclpP-RP.raw	2.1	7.816e-06	2.631e-05	4727683	31.97
FALSE	High	Unambiguous	[K].VNLSSLPVEFNNFLIEVGKEK.[E]	P37032	P37032	1	3	0.8042	1	792.767	2376.29	2376.28	1.98	0.00157	HCD (High Energy Collision Dissociation)	MS2	13.5184	18.965	75.8008	46611	ΔclpP-RP.raw	2.4	0	2.084e-06	7068304	75.42
FALSE	High	Unambiguous	[K].DIWPSNEEIAAEVAK.[V]	P37032	P37032	0	2	0.7403	1	836.415	1671.82	1671.82	-0.03	-3e-05	HCD (High Energy Collision Dissociation)	MS2	5.61362	2.833	49.3541	28631	ΔclpP-RP.raw	2.58	0	1.578e-07	19961272	49.34
FALSE	High	Unambiguous	[K].GVDEKDFNSYGSR.[R]	P37032	P37032	1	2	0.8997	1	737.334	1473.66	1473.66	0.08	6e-05	HCD (High Energy Collision Dissociation)	MS2	0	1.648	13.3192	5009	ΔclpP-RP.raw	2.89	0	6.425e-08	40044156	13.29
FALSE	High	Unambiguous	[R].DKHTIALVEAYAK.[A]	P37032	P37032	1	4	0.6216	1	365.454	1458.79	1458.8	-0.84	-0.00031	HCD (High Energy Collision Dissociation)	MS2	12.5424	28.13	24.7264	12288	ΔclpP-RP.raw	2.59	0.0005423	0.01226	5.38958e+06	24.32
FALSE	High	Unambiguous	[R].DKHTIALVEAYAK.[A]	P37032	P37032	1	2	0.7717	1	729.9	1458.79	1458.8	-1.02	-0.00074	HCD (High Energy Collision Dissociation)	MS2	17.4313	45	25.7361	13142	ΔclpP-RP.raw	2.76	0	5.281e-07	2598180	25.22
FALSE	High	Unambiguous	[K].ISPLSPVDLVIDHSVMVDK.[F]	P37032	P37032	0	2	0.7676	1	1032.56	2064.11	2064.1	2.8	0.00289	HCD (High Energy Collision Dissociation)	MS2	38.2116	45	58.621	34916	ΔclpP-RP.raw	4.26	0	1.596e-07	7091596	58.9
FALSE	High	Unambiguous	[K].AQGMWYDKDNEEPVFTDSLHLDLGSVEPSLAGPK.[R]	P37032	P37032	1	4	0.8054	1	937.197	3745.77	3745.77	-0.42	-0.00039	HCD (High Energy Collision Dissociation)	MS2	16.7861	45	64.68	38946	ΔclpP-RP.raw	4.06	0	3.15e-09	20701638	64.98
FALSE	High	Unambiguous	[R].ISIEISDKLTPGAMVPVTIER.[Q]	P37032	P37032	1	3	0.6404	1	757.086	2269.24	2269.25	-1.86	-0.00141	HCD (High Energy Collision Dissociation)	MS2	40.3739	45	55.5076	32831	ΔclpP-RP.raw	2.28	7.816e-06	3.717e-05
FALSE	High	Unambiguous	[R].EPIGQDKEGNDVYLKDIWPSNEEIAAEVAK.[V]	P37032	P37032	2	4	0.5471	1	840.165	3357.64	3357.65	-2.68	-0.00225	HCD (High Energy Collision Dissociation)	MS2	10.4044	45	53.7291	31632	ΔclpP-RP.raw	2.23	5.158e-05	0.0008297	6.95424e+06	53.03
FALSE	High	Unambiguous	[R].VLMQDFTGVPAVVDLAAMR.[T]	P37032	P37032	0	3	0.7702	1	678.359	2033.06	2033.06	2.54	0.00172	HCD (High Energy Collision Dissociation)	MS2		45	73.2628	44672	ΔclpP-RP.raw	2.48	0	1.277e-05	13804196	72.48
FALSE	High	Unambiguous	[R].VLMQDFTGVPAVVDLAAMR.[T]	P37032	P37032	0	2	0.7833	1	1017.03	2033.06	2033.06	0.57	0.00058	HCD (High Energy Collision Dissociation)	MS2	53.07	45	73.117	44576	ΔclpP-RP.raw	2.63	0	4.141e-06	18888410	72.48
FALSE	High	Unambiguous	[K].VNLSSLPVEFNNFLIEVGK.[E]	P37032	P37032	0	2	0.8089	1	1060.07	2119.14	2119.14	-1.27	-0.00135	HCD (High Energy Collision Dissociation)	MS2	46.7075	45	82.9379	51379	ΔclpP-RP.raw	3.82	0	4.178e-07	36483240	83.47
FALSE	High	Unambiguous	[K].AFSNFQVVPPGTGIcHQVNLEYLGK.[T]	P37032	P37032	0	2	0.7734	1	1388.2	2775.39	2775.39	0.97	0.00134	HCD (High Energy Collision Dissociation)	MS2	0	45	52.9347	31086	ΔclpP-RP.raw	2.56	0	1.456e-05	2.47074e+06	53.04
FALSE	High	Unambiguous	[R].EPIGQDKEGNDVYLKDIWPSNEEIAAEVAK.[V]	P37032	P37032	2	4	0.6733	1	840.168	3357.65	3357.65	0.76	0.00064	HCD (High Energy Collision Dissociation)	MS2	3.84314	13.304	52.9676	31110	ΔclpP-RP.raw	2.51	0	5.234e-06	6.95424e+06	53.03
FALSE	High	Unambiguous	[K].MGGNADKISPLSPVDLVIDHSVMVDK.[F]	P37032	P37032	1	3	0.7515	1	913.142	2737.41	2737.39	8.05	0.00735	HCD (High Energy Collision Dissociation)	MS2	36.2262	45	55.0074	32506	ΔclpP-RP.raw	3.34	0	7.086e-08	770152	54.96
FALSE	High	Unambiguous	[R].YVPTGETMSIYDAAMR.[Y]	P37032	P37032	0	3	0.7944	1	602.28	1804.82	1804.82	-0.22	-0.00013	HCD (High Energy Collision Dissociation)	MS2	12.4382	4.766	42.4433	23920	ΔclpP-RP.raw	2.48	1.414e-05	9.879e-05	26767046	42.65
FALSE	High	Unambiguous	[R].EPIGQDKEGNDVYLKDIWPSNEEIAAEVAK.[V]	P37032	P37032	2	3	0.5063	1	1119.88	3357.64	3357.65	-2.73	-0.00305	HCD (High Energy Collision Dissociation)	MS2	34.7249	45	52.4627	30749	ΔclpP-RP.raw	1.58	0.000383	0.00884	1.6167e+06	53
FALSE	High	Unambiguous	[R].ISIEISDKLTPGAMVPVTIER.[Q]	P37032	P37032	1	3	0.6208	1	757.087	2269.25	2269.25	-0.8	-0.0006	HCD (High Energy Collision Dissociation)	MS2	23.2312	8.684	54.7386	32336	ΔclpP-RP.raw	2.98	0	7.536e-06
FALSE	High	Unambiguous	[R].VLMQDFTGVPAVVDLAAMR.[T]	P37032	P37032	0	3	0.8684	1	678.357	2033.06	2033.06	0.66	0.00045	HCD (High Energy Collision Dissociation)	MS2	3.47117	2.364	72.5154	44388	ΔclpP-RP.raw	3.04	0	9.791e-06	16276990	72.49
FALSE	High	Unambiguous	[R].ISIEISDKLTPGAMVPVTIER.[Q]	P37032	P37032	1	3	0.7878	1	757.087	2269.25	2269.25	0.01	0	HCD (High Energy Collision Dissociation)	MS2	10.9083	2.562	54.8497	32258	ΔclpP-RP.raw	3.44	0	3.773e-06
FALSE	High	Unambiguous	[K].AIADWLHNK.[T]	P37032	P37032	0	2	0.8208	1	534.282	1067.56	1067.56	-6.88	-0.00367	HCD (High Energy Collision Dissociation)	MS2	62.9895	12.215	20.5827	9715	ΔclpP-RP.raw	2.4	7.002e-05	0.001	61438948	20.88
FALSE	High	Unambiguous	[R].QDGDIEKIETLcR.[I]	P37032	P37032	1	2	0.7421	1	788.887	1576.77	1576.76	1.45	0.00114	HCD (High Energy Collision Dissociation)	MS2	16.1244	42.718	21.8067	10472	ΔclpP-RP.raw	3.49	0	2.738e-06	16767823	22.05
FALSE	High	Unambiguous	[K].ISPLSPVDLVIDHSVMVDKFASADALEVNTK.[I]	P37032	P37032	1	4	0.5473	1	828.432	3310.7	3310.72	-5.88	-0.00487	HCD (High Energy Collision Dissociation)	MS2	8.34207	9.975	71.741	43664	ΔclpP-RP.raw	2.43	0	9.236e-06	15665702	71.18
FALSE	High	Unambiguous	[K].ISPLSPVDLVIDHSVMVDK.[F]	P37032	P37032	0	3	0.8612	1	688.707	2064.11	2064.1	0.5	0.00035	HCD (High Energy Collision Dissociation)	MS2	6.05249	7.364	59.1718	35252	ΔclpP-RP.raw	4.61	0	1.19e-10	26042758	58.85
FALSE	High	Unambiguous	[K].ISPLSPVDLVIDHSVMVDK.[F]	P37032	P37032	0	2	0.8198	1	1032.56	2064.1	2064.1	0.19	0.00019	HCD (High Energy Collision Dissociation)	MS2	23.1207	45	58.8128	35022	ΔclpP-RP.raw	4.55	0	2.235e-08	2427985	58.79
FALSE	High	Unambiguous	[R].VLMQDFTGVPAVVDLAAMR.[T]	P37032	P37032	0	3	0.8095	1	678.358	2033.06	2033.06	1.38	0.00094	HCD (High Energy Collision Dissociation)	MS2	0	45	71.7038	43641	ΔclpP-RP.raw	2.52	0	8.396e-06	13804196	72.48
FALSE	High	Unambiguous	[R].VLMQDFTGVPAVVDLAAMR.[T]	P37032	P37032	0	2	0.5849	1	1017.03	2033.05	2033.06	-1.16	-0.00118	HCD (High Energy Collision Dissociation)	MS2	0	45	71.5837	43559	ΔclpP-RP.raw	1.59	7.816e-06	3.366e-05	18888410	72.48
FALSE	High	Unambiguous	[R].ISIEISDKLTPGAMVPVTIER.[Q]	P37032	P37032	1	2	0.7371	1	1135.13	2269.24	2269.25	-1.28	-0.00146	HCD (High Energy Collision Dissociation)	MS2	30.5927	45	55.4939	32693	ΔclpP-RP.raw	2.13	7.816e-06	3.019e-05	3.25437e+06	54.91
FALSE	High	Unambiguous	[K].MGGNADKISPLSPVDLVIDHSVMVDK.[F]	P37032	P37032	1	3	0.6163	1	913.135	2737.39	2737.39	0.44	0.0004	HCD (High Energy Collision Dissociation)	MS2	32.6561	45	55.5161	32707	ΔclpP-RP.raw	1.72	3.47e-05	0.0002742	3.45282e+06	55.16
FALSE	High	Unambiguous	[K].ISPLSPVDLVIDHSVMVDK.[F]	P37032	P37032	0	3	0.4809	1	688.707	2064.11	2064.1	0.24	0.00017	HCD (High Energy Collision Dissociation)	MS2	80.3779	6.073	58.4195	34763	ΔclpP-RP.raw	1.83	7.816e-06	2.93e-05	26042758	58.85
FALSE	High	Unambiguous	[K].AIADWLHNK.[T]	P37032	P37032	0	3	0.5825	1	356.526	1067.56	1067.56	-0.71	-0.00025	HCD (High Energy Collision Dissociation)	MS2	53.9091	45	21.5654	10319	ΔclpP-RP.raw	1.03	0.001546	0.0461	5476693	21.91
FALSE	High	Unambiguous	[K].AFSNFQVVPPGTGIcHQVNLEYLGK.[T]	P37032	P37032	0	3	0.6209	1	925.802	2775.39	2775.39	-0.77	-0.00072	HCD (High Energy Collision Dissociation)	MS2	31.4774	8.863	53.4951	31472	ΔclpP-RP.raw	3.64	0	2.758e-07	63191168	53.04
FALSE	High	Unambiguous	[K].AIADWLHNK.[T]	P37032	P37032	0	3	0.6149	1	356.526	1067.56	1067.56	-0.01	0	HCD (High Energy Collision Dissociation)	MS2	48.7893	38.817	20.9113	10181	ΔclpP-RP.raw	1.74	1.414e-05	0.0001201	18841610	21.29
FALSE	High	Unambiguous	[K].EGITATDLVLTVTQMLR.[K]	P37032	P37032	0	2	0.9032	1	931.009	1861.01	1861.01	0.55	0.00051	HCD (High Energy Collision Dissociation)	MS2	2.21199	10.118	93.651	58339	ΔclpP-RP.raw	4.75	0	1.687e-10	6.24845e+06	93.69
FALSE	High	Unambiguous	[K].AIADWLHNK.[T]	P37032	P37032	0	3	0.8228	1	356.526	1067.56	1067.56	-0.55	-0.00019	HCD (High Energy Collision Dissociation)	MS2	33.736	35.752	20.6256	9740	ΔclpP-RP.raw	2.37	7.816e-06	7.021e-05	44727028	20.89
FALSE	High	Unambiguous	[K].QAYVLALFGDSITTDHISPAGSIK.[A]	P37032	P37032	0	2	0.9211	1	1252.65	2504.29	2504.3	-7.23	-0.00905	HCD (High Energy Collision Dissociation)	MS2	0	45	61.6894	36956	ΔclpP-RP.raw	3.04	0	1.396e-08	500260	61.68
FALSE	High	Unambiguous	[R].VLMQDFTGVPAVVDLAAMR.[T]	P37032	P37032	0	3	0.8928	1	678.357	2033.06	2033.06	0.48	0.00032	HCD (High Energy Collision Dissociation)	MS2	0.812698	2.839	72.4709	44152	ΔclpP-RP.raw	3.45	0	1.826e-06	13804196	72.48
FALSE	High	Unambiguous	[R].VLMQDFTGVPAVVDLAAMR.[T]	P37032	P37032	0	2	0.8428	1	1017.03	2033.06	2033.06	0.27	0.00028	HCD (High Energy Collision Dissociation)	MS2	1.21799	7.121	72.3463	44071	ΔclpP-RP.raw	3.88	0	1.09e-09	18888410	72.48
FALSE	High	Unambiguous	[R].ANWLASPPLVVAYALcGTTcSDLSREPIGQDKEGNDVYLK.[D]	P37032	P37032	2	4	0.5723	1	1102.79	4408.15	4408.16	-1.15	-0.00126	HCD (High Energy Collision Dissociation)	MS2	34.9344	45	72.2088	43978	ΔclpP-RP.raw	1.66	0.006507	0.2232	1.33776e+06	72.48
FALSE	High	Unambiguous	[R].EPIGQDKEGNDVYLKDIWPSNEEIAAEVAK.[V]	P37032	P37032	2	3	0.6816	1	1119.88	3357.62	3357.65	-7.55	-0.00845	HCD (High Energy Collision Dissociation)	MS2	15.2186	45	53.2227	31288	ΔclpP-RP.raw	2.67	0	4.944e-06	1.6167e+06	53
FALSE	High	Unambiguous	[R].ANWLASPPLVVAYALcGTTcSDLSREPIGQDKEGNDVYLK.[D]	P37032	P37032	2	4	0.6371	1	1102.8	4408.18	4408.16	5.83	0.00642	HCD (High Energy Collision Dissociation)	MS2	25.1793	45	72.3793	44092	ΔclpP-RP.raw	2.59	0.0001227	0.001832	1.33776e+06	72.48
FALSE	High	Unambiguous	[K].VNLSSLPVEFNNFLIEVGK.[E]	P37032	P37032	0	3	0.6785	1	707.055	2119.15	2119.14	3.49	0.00246	HCD (High Energy Collision Dissociation)	MS2	49.3793	41.454	83.1869	51547	ΔclpP-RP.raw	3.39	0	2.462e-06	5.83898e+06	83.49
FALSE	High	Unambiguous	[R].YVPTGETMSIYDAAMR.[Y]	P37032	P37032	0	2	0.9031	1	902.915	1804.82	1804.82	-0.75	-0.00068	HCD (High Energy Collision Dissociation)	MS2	7.567	20.061	43.1273	24376	ΔclpP-RP.raw	3.2	0	1.296e-07	70912728	42.67
FALSE	High	Unambiguous	[R].ATISNMAPEYGATcGFFPVDK.[E]	P37032	P37032	0	3	0.5708	1	759.352	2276.04	2276.04	2.29	0.00173	HCD (High Energy Collision Dissociation)	MS2	71.7095	45	51.4982	30151	ΔclpP-RP.raw	2.4	7.816e-06	2.079e-05	1.33056e+06	51.32
FALSE	High	Unambiguous	[R].DKHTIALVEAYAK.[A]	P37032	P37032	1	2	0.7752	1	729.901	1458.79	1458.8	-0.31	-0.00023	HCD (High Energy Collision Dissociation)	MS2	39.7006	9.858	23.6717	11574	ΔclpP-RP.raw	3.07	0	1.989e-06	7554426	24.12
FALSE	High	Unambiguous	[K].FASADALEVNTK.[I]	P37032	P37032	0	2	0.8535	1	633.321	1265.63	1265.64	-2.57	-0.00163	HCD (High Energy Collision Dissociation)	MS2	61.0183	15.167	17.552	7857	ΔclpP-RP.raw	2.73	0	4.129e-06	97929232	17.79
FALSE	High	Unambiguous	[R].ISIEISDKLTPGAMVPVTIER.[Q]	P37032	P37032	1	2	0.8478	1	1135.12	2269.24	2269.25	-2.61	-0.00296	HCD (High Energy Collision Dissociation)	MS2	36.8056	45	54.5928	32193	ΔclpP-RP.raw	3.22	0	2.731e-07	4.07873e+06	54.93
FALSE	High	Unambiguous	[K].QAYVLALFGDSITTDHISPAGSIK.[A]	P37032	P37032	0	3	0.8082	1	835.437	2504.3	2504.3	-2.19	-0.00182	HCD (High Energy Collision Dissociation)	MS2	31.7104	45	81.8151	50268	ΔclpP-RP.raw	3.91	0	7.168e-08	1.01331e+06	81.88
FALSE	High	Unambiguous	[K].LKEGITATDLVLTVTQMLR.[K]	P37032	P37032	1	3	0.6769	1	701.401	2102.19	2102.19	0.36	0.00026	HCD (High Energy Collision Dissociation)	MS2	77.4106	45	80.6568	49560	ΔclpP-RP.raw	1.95	8.681e-05	0.001509	2.78757e+06	81.33
FALSE	High	Unambiguous	[K].EGNDVYLKDIWPSNEEIAAEVAK.[V]	P37032	P37032	1	3	0.7642	1	864.091	2590.26	2590.27	-3.31	-0.00286	HCD (High Energy Collision Dissociation)	MS2	44.9055	36.055	56.6885	33509	ΔclpP-RP.raw	4.24	0	1.174e-07
FALSE	High	Unambiguous	[K].FASADALEVNTK.[I]	P37032	P37032	0	2	0.76	1	633.322	1265.64	1265.64	-0.53	-0.00033	HCD (High Energy Collision Dissociation)	MS2	50.5788	1.466	17.6353	8078	ΔclpP-RP.raw	2.25	0	4.81e-06	39590860	17.75
FALSE	High	Unambiguous	[K].LKEGITATDLVLTVTQMLR.[K]	P37032	P37032	1	3	0.7393	1	701.402	2102.19	2102.19	0.62	0.00044	HCD (High Energy Collision Dissociation)	MS2	2.39018	14.803	81.3409	49940	ΔclpP-RP.raw	4.22	0	1.093e-06	4.6021e+06	81.28
FALSE	High	Unambiguous	[K].LKEGITATDLVLTVTQMLR.[K]	P37032	P37032	1	2	0.8099	1	1051.6	2102.19	2102.19	2.85	0.003	HCD (High Energy Collision Dissociation)	MS2	39.3868	45	81.0398	49738	ΔclpP-RP.raw	2.42	0	4.779e-06	416796	81.28
FALSE	High	Unambiguous	[K].LKEGITATDLVLTVTQMLR.[K]	P37032	P37032	1	3	0.6316	1	701.404	2102.2	2102.19	3.8	0.00266	HCD (High Energy Collision Dissociation)	MS2	52.3349	45	80.5871	49442	ΔclpP-RP.raw	1.14	0.001373	0.04003	4.6021e+06	81.28
FALSE	High	Unambiguous	[R].DKHTIALVEAYAK.[A]	P37032	P37032	1	3	0.6958	1	486.936	1458.79	1458.8	-0.49	-0.00024	HCD (High Energy Collision Dissociation)	MS2	6.03089	1.577	24.0116	11788	ΔclpP-RP.raw	2.86	1.414e-05	0.0001484	28313452	24.23
FALSE	High	Unambiguous	[K].FASADALEVNTK.[I]	P37032	P37032	0	2	0.3918	1	633.322	1265.64	1265.64	-0.14	-9e-05	HCD (High Energy Collision Dissociation)	MS2	53.0578	45	18.5754	8719	ΔclpP-RP.raw	0.97	7.561e-05	0.00113	18540650	18.82
FALSE	High	Unambiguous	[K].FASADALEVNTK.[I]	P37032	P37032	0	2	0.7432	1	633.324	1265.64	1265.64	2.05	0.0013	HCD (High Energy Collision Dissociation)	MS2	51.9065	45	18.3815	8385	ΔclpP-RP.raw	2.57	0	9.316e-06	97929232	17.79
FALSE	High	Unambiguous	[K].ISPLSPVDLVIDHSVMVDK.[F]	P37032	P37032	0	3	0.7789	1	688.707	2064.11	2064.1	0.99	0.00068	HCD (High Energy Collision Dissociation)	MS2	38.8681	4.316	58.5393	34860	ΔclpP-RP.raw	2.94	0	2.465e-07	61719940	58.9
FALSE	High	Unambiguous	[K].ISPLSPVDLVIDHSVMVDK.[F]	P37032	P37032	0	3	0.7534	1	688.707	2064.11	2064.1	1.09	0.00075	HCD (High Energy Collision Dissociation)	MS2	12.8401	3.809	59.2923	35371	ΔclpP-RP.raw	3.69	0	6.931e-09	61719940	58.9
FALSE	High	Unambiguous	[R].VLMQDFTGVPAVVDLAAMR.[T]	P37032	P37032	0	3	0.8416	1	678.357	2033.06	2033.06	0.15	0.0001	HCD (High Energy Collision Dissociation)	MS2	1.46781	6.424	72.3984	44099	ΔclpP-RP.raw	3.41	7.816e-06	1.754e-05	7134671	72.44
FALSE	High	Unambiguous	[K].AQGMWYDKDNEEPVFTDSLHLDLGSVEPSLAGPK.[R]	P37032	P37032	1	4	0.7773	1	937.196	3745.76	3745.77	-1.98	-0.00185	HCD (High Energy Collision Dissociation)	MS2	20.2428	45	64.8032	39136	ΔclpP-RP.raw	4.4	0	2.496e-09	70199128	65.2
FALSE	High	Unambiguous	[R].VLMQDFTGVPAVVDLAAMR.[T]	P37032	P37032	0	2	0.8924	1	1017.03	2033.06	2033.06	0.06	6e-05	HCD (High Energy Collision Dissociation)	MS2	4.26231	15.718	72.2609	44004	ΔclpP-RP.raw	4.46	0	7.917e-11	8808860	72.45
FALSE	High	Unambiguous	[K].VNLSSLPVEFNNFLIEVGKEK.[E]	P37032	P37032	1	3	0.7508	1	792.765	2376.28	2376.28	0.18	0.00014	HCD (High Energy Collision Dissociation)	MS2	21.6113	37.022	75.2177	45966	ΔclpP-RP.raw	2.97	0	4.02e-06	5.85969e+06	75.57
FALSE	High	Unambiguous	[R].VLMQDFTGVPAVVDLAAMR.[T]	P37032	P37032	0	3	0.7874	1	678.357	2033.06	2033.06	0.04	3e-05	HCD (High Energy Collision Dissociation)	MS2	33.2	45	71.6289	43580	ΔclpP-RP.raw	2.54	0	1.475e-05	7134671	72.44
FALSE	High	Unambiguous	[R].VLMQDFTGVPAVVDLAAMR.[T]	P37032	P37032	0	2	0.7942	1	1017.03	2033.06	2033.06	-0.32	-0.00032	HCD (High Energy Collision Dissociation)	MS2	0	45	71.5973	43558	ΔclpP-RP.raw	2.43	0	9.536e-06	8808860	72.45
FALSE	High	Unambiguous	[K].VNLSSLPVEFNNFLIEVGKEK.[E]	P37032	P37032	1	3	0.776	1	792.766	2376.28	2376.28	1.11	0.00088	HCD (High Energy Collision Dissociation)	MS2	17.5149	31.819	75.9791	46475	ΔclpP-RP.raw	3.17	0	2.931e-07	5.85969e+06	75.57
FALSE	High	Unambiguous	[R].VLMQDFTGVPAVVDLAAMR.[T]	P37032	P37032	0	2	0.68	1	1017.03	2033.06	2033.06	1.53	0.00155	HCD (High Energy Collision Dissociation)	MS2	0	45	73.1032	44561	ΔclpP-RP.raw	2	7.816e-06	7.678e-05	8808860	72.45
FALSE	High	Unambiguous	[R].DKHTIALVEAYAK.[A]	P37032	P37032	1	3	0.709	1	486.938	1458.8	1458.8	2.34	0.00114	HCD (High Energy Collision Dissociation)	MS2	54.8765	31.863	23.1714	11280	ΔclpP-RP.raw	3.23	4.581e-05	0.0006488	28313452	24.23
FALSE	High	Unambiguous	[K].MGGNADKISPLSPVDLVIDHSVMVDK.[F]	P37032	P37032	1	3	0.42	1	913.135	2737.39	2737.39	0.71	0.00065	HCD (High Energy Collision Dissociation)	MS2	45.0195	45	54.5651	32069	ΔclpP-RP.raw	1.5	3.938e-05	0.0003783	3.45282e+06	55.16
FALSE	High	Unambiguous	[R].DKHTIALVEAYAK.[A]	P37032	P37032	1	4	0.5887	1	365.454	1458.79	1458.8	-1	-0.00036	HCD (High Energy Collision Dissociation)	MS2	19.4299	45	23.4918	11472	ΔclpP-RP.raw	2.82	0.001263	0.03606
FALSE	High	Unambiguous	[R].ATISNMAPEYGATcGFFPVDK.[E]	P37032	P37032	0	2	0.3846	1	1138.52	2276.03	2276.04	-0.86	-0.00098	HCD (High Energy Collision Dissociation)	MS2	0	45	50.9658	29733	ΔclpP-RP.raw	0.39	0.003629	0.1214	5702703	51.25
FALSE	High	Unambiguous	[R].ATISNMAPEYGATcGFFPVDK.[E]	P37032	P37032	0	3	0.6491	1	759.348	2276.03	2276.04	-2.8	-0.00212	HCD (High Energy Collision Dissociation)	MS2	47.4992	45	51.0258	29767	ΔclpP-RP.raw	2.65	7.816e-06	3.118e-05	3.36664e+06	51.24
FALSE	High	Unambiguous	[K].VNLSSLPVEFNNFLIEVGKEK.[E]	P37032	P37032	1	3	0.7969	1	792.765	2376.28	2376.28	-0.01	-1e-05	HCD (High Energy Collision Dissociation)	MS2	11.1234	45	75.3166	46006	ΔclpP-RP.raw	3.84	0	3.135e-08	1.36852e+06	75.31
FALSE	High	Unambiguous	[R].ISIEISDK.[L]	P37032	P37032	0	2	0.1519	1	452.755	904.503	904.499	5.2	0.00235	HCD (High Energy Collision Dissociation)	MS2	13.4877	4.626	17.836	8043	ΔclpP-RP.raw	0.79	0.006202	0.2126	4.24661e+06	18.75
FALSE	High	Unambiguous	[K].EGITATDLVLTVTQMLR.[K]	P37032	P37032	0	3	0.8208	1	621.008	1861.01	1861.01	0.31	0.00019	HCD (High Energy Collision Dissociation)	MS2	30.3904	38.509	93.5511	58269	ΔclpP-RP.raw	3.18	0	5.156e-06	2.63828e+06	93.78
FALSE	High	Unambiguous	[R].ISIEISDKLTPGAMVPVTIER.[Q]	P37032	P37032	1	3	0.7294	1	757.088	2269.25	2269.25	1.12	0.00085	HCD (High Energy Collision Dissociation)	MS2	70.4661	45	56.342	33275	ΔclpP-RP.raw	2.55	7.816e-06	4.895e-05
FALSE	High	Unambiguous	[R].EPIGQDKEGNDVYLKDIWPSNEEIAAEVAK.[V]	P37032	P37032	2	4	0.5792	1	840.17	3357.66	3357.65	3.17	0.00266	HCD (High Energy Collision Dissociation)	MS2	37.4718	45	52.6624	30970	ΔclpP-RP.raw	2.21	3.938e-05	0.0004957	2.0649e+06	53.12
FALSE	High	Unambiguous	[R].VLMQDFTGVPAVVDLAAMR.[T]	P37032	P37032	0	2	0.8881	1	1017.03	2033.06	2033.06	0.58	0.00059	HCD (High Energy Collision Dissociation)	MS2	0	5.225	72.3593	44285	ΔclpP-RP.raw	4.02	0	4.082e-10	22345098	72.47
FALSE	High	Unambiguous	[K].FVEFYGPGLNDLPLADR.[A]	P37032	P37032	0	2	0.7877	1	961.99	1922.97	1922.96	3.85	0.0037	HCD (High Energy Collision Dissociation)	MS2	12.8062	27.88	60.8902	36471	ΔclpP-RP.raw	3.58	0	2.189e-08	72303416	61.2
FALSE	High	Unambiguous	[K].LTPGAMVPVTIER.[Q]	P37032	P37032	0	2	0.7804	1	692.387	1383.77	1383.77	0.36	0.00025	HCD (High Energy Collision Dissociation)	MS2	52.9537	5.87	31.5596	16879	ΔclpP-RP.raw	2.14	3.938e-05	0.0005128	37043028	31.81
FALSE	High	Unambiguous	[K].VLLENLLR.[F]	P37032	P37032	0	2	0.5962	1	485.308	969.609	969.609	-0.22	-0.00011	HCD (High Energy Collision Dissociation)	MS2	17.0833	4.63	39.9271	22262	ΔclpP-RP.raw	2.13	1.414e-05	0.0001704	15475629	40.02
FALSE	High	Unambiguous	[K].FVEFYGPGLNDLPLADR.[A]	P37032	P37032	0	2	0.5354	1	961.989	1922.97	1922.96	2.66	0.00256	HCD (High Energy Collision Dissociation)	MS2	50.192	45	62.5276	37433	ΔclpP-RP.raw	2.26	7.816e-06	1.682e-05	62878616	61.15
FALSE	High	Unambiguous	[R].QDGDIEKIETLcR.[I]	P37032	P37032	1	2	0.7187	1	788.885	1576.76	1576.76	-0.37	-0.00029	HCD (High Energy Collision Dissociation)	MS2	23.9423	40.184	22.303	10793	ΔclpP-RP.raw	3.27	0	5.282e-07	13232731	22.45
FALSE	High	Unambiguous	[R].ISIEISDKLTPGAMVPVTIER.[Q]	P37032	P37032	1	3	0.7153	1	757.089	2269.25	2269.25	1.88	0.00143	HCD (High Energy Collision Dissociation)	MS2	31.9793	45	56.3912	33419	ΔclpP-RP.raw	2.81	0	5.761e-07
FALSE	High	Unambiguous	[R].RGNHEVMMR.[G]	P37032	P37032	1	3	0.8	1	377.183	1129.53	1129.54	-0.77	-0.00029	HCD (High Energy Collision Dissociation)	MS2	7.39175	4.034	11.0477	3100	ΔclpP-RP.raw	2.2	0.0002346	0.004745	10248526	11.16
FALSE	High	Unambiguous	[R].YQENQQDLVIIAGK.[E]	P37032	P37032	0	2	0.6882	1	809.923	1618.84	1618.84	-2.85	-0.00231	HCD (High Energy Collision Dissociation)	MS2	76.716	45	28.3201	14498	ΔclpP-RP.raw	1.7	7.816e-06	5.273e-05	117778384	27.18
FALSE	High	Unambiguous	[K].AIADWLHNK.[T]	P37032	P37032	0	3	0.7602	1	356.526	1067.56	1067.56	-0.51	-0.00018	HCD (High Energy Collision Dissociation)	MS2	54.9544	32.843	21.8138	10476	ΔclpP-RP.raw	1.71	0.0001455	0.002285	57233820	21.34
FALSE	High	Unambiguous	[R].ATISNMAPEYGATcGFFPVDK.[E]	P37032	P37032	0	2	0.7926	1	1138.52	2276.03	2276.04	-1.67	-0.0019	HCD (High Energy Collision Dissociation)	MS2	0	45	50.9977	29695	ΔclpP-RP.raw	1.35	5.158e-05	0.0007263	5107960	51.32
FALSE	High	Unambiguous	[K].TSQHEIAFRPTR.[V]	P37032	P37032	0	3	0.6368	1	481.588	1442.75	1442.75	-0.49	-0.00024	HCD (High Energy Collision Dissociation)	MS2	50.9926	4.485	11.3303	3316	ΔclpP-RP.raw	1.9	0.0001624	0.002824	61389672	11.45
FALSE	High	Unambiguous	[R].IDTADELEYYK.[N]	P37032	P37032	0	2	0.7138	1	680.318	1359.63	1359.63	-2.54	-0.00172	HCD (High Energy Collision Dissociation)	MS2	48.0831	45	28.4207	14555	ΔclpP-RP.raw	3.04	0	5.92e-06	117972496	27.77
FALSE	High	Unambiguous	[R].ATISNMAPEYGATcGFFPVDK.[E]	P37032	P37032	0	3	1	1	759.349	2276.03	2276.04	-1.27	-0.00096	HCD (High Energy Collision Dissociation)	MS2	74.8735	45	51.0003	29697	ΔclpP-RP.raw	1.28	0.0005423	0.01229	4.3046e+06	51.3
FALSE	High	Unambiguous	[R].IRNEmTPGQEGGVTR.[Y]	P37032	P37032	1	3	0.7434	1	554.275	1660.81	1660.81	1.49	0.00082	HCD (High Energy Collision Dissociation)	MS2	42.8545	45	11.3356	3320	ΔclpP-RP.raw	3.04	3.938e-05	0.0003367	1.25716e+06	10.81
FALSE	High	Unambiguous	[R].IRNEMTPGQEGGVTR.[Y]	P37032	P37032	1	3	0.7354	1	548.941	1644.81	1644.81	-2.52	-0.00138	HCD (High Energy Collision Dissociation)	MS2	38.0676	5.249	11.4242	3559	ΔclpP-RP.raw	3.25	7.816e-06	2.452e-05	63816592	11.52
FALSE	High	Unambiguous	[R].IRNEMTPGQEGGVTR.[Y]	P37032	P37032	1	2	0.7101	1	822.91	1644.81	1644.81	0.34	0.00028	HCD (High Energy Collision Dissociation)	MS2	0	45	11.3542	3335	ΔclpP-RP.raw	2.07	7.816e-06	7.203e-05	43397624	11.49
FALSE	High	Unambiguous	[K].TSQHEIAFRPTR.[V]	P37032	P37032	0	2	0.4048	1	721.88	1442.75	1442.75	1.58	0.00114	HCD (High Energy Collision Dissociation)	MS2	32.1	45	11.3604	3341	ΔclpP-RP.raw	1.26	0.005085	0.1807	9823628	11.42
FALSE	High	Unambiguous	[R].IRNEMTPGQEGGVTR.[Y]	P37032	P37032	1	2	0.796	1	822.908	1644.81	1644.81	-2.37	-0.00195	HCD (High Energy Collision Dissociation)	MS2	0	45	11.4277	3562	ΔclpP-RP.raw	2.99	0	4.082e-07	16425073	11.52
FALSE	High	Unambiguous	[R].EPIGQDKEGNDVYLK.[D]	P37032	P37032	1	2	0.7416	1	852.925	1704.84	1704.84	-0.55	-0.00047	HCD (High Energy Collision Dissociation)	MS2	38.5376	42.495	13.4588	5069	ΔclpP-RP.raw	2.98	7.816e-06	2.803e-05	8549032	13.59
FALSE	High	Unambiguous	[K].VNLSSLPVEFNNFLIEVGK.[E]	P37032	P37032	0	3	0.4688	1	707.052	2119.14	2119.14	-0.28	-0.0002	HCD (High Energy Collision Dissociation)	MS2	31.5055	45	83.9386	52072	ΔclpP-RP.raw	2.24	7.816e-06	4.783e-05	5.83898e+06	83.49
FALSE	High	Unambiguous	[R].NEMTPGQEGGVTR.[Y]	P37032	P37032	0	2	0.8994	1	688.318	1375.63	1375.63	1.23	0.00085	HCD (High Energy Collision Dissociation)	MS2	22.0009	33.8	11.4542	3584	ΔclpP-RP.raw	3.28	0	4.853e-06	9845185	11.51
FALSE	High	Unambiguous	[K].GVDEKDFNSYGSR.[R]	P37032	P37032	1	2	0.8559	1	737.334	1473.66	1473.66	0.43	0.00032	HCD (High Energy Collision Dissociation)	MS2	6.57426	15.669	13.33	4969	ΔclpP-RP.raw	3.54	0	2.781e-07	44726904	13.23
FALSE	High	Unambiguous	[K].FVEFYGPGLNDLPLADR.[A]	P37032	P37032	0	2	0.7953	1	961.987	1922.97	1922.96	1.21	0.00116	HCD (High Energy Collision Dissociation)	MS2	51.9309	19.03	61.6465	36992	ΔclpP-RP.raw	3.42	0	1.471e-07	72303416	61.2
FALSE	High	Unambiguous	[K].QAYVLALFGDSITTDHISPAGSIK.[A]	P37032	P37032	0	3	0.8285	1	835.441	2504.31	2504.3	2.3	0.00192	HCD (High Energy Collision Dissociation)	MS2	31.5571	13.883	61.4766	36748	ΔclpP-RP.raw	4.78	0	4.716e-11	8421592	61.68
FALSE	High	Unambiguous	[R].IRNEmTPGQEGGVTR.[Y]	P37032	P37032	1	3	0.7556	1	554.273	1660.8	1660.81	-1.63	-0.0009	HCD (High Energy Collision Dissociation)	MS2	27.0716	45	10.651	2800	ΔclpP-RP.raw	2.7	0	1.244e-05	1.25716e+06	10.81
FALSE	High	Unambiguous	[R].ISIEISDK.[L]	P37032	P37032	0	2	0.5148	1	452.753	904.498	904.499	-0.75	-0.00034	HCD (High Energy Collision Dissociation)	MS2	49.9035	1.832	16.2201	7025	ΔclpP-RP.raw	2.37	3.938e-05	0.0004192	23274612	16.16
FALSE	High	Unambiguous	[K].ISPLSPVDLVIDHSVMVDK.[F]	P37032	P37032	0	3	0.4682	1	688.707	2064.11	2064.1	0.85	0.00059	HCD (High Energy Collision Dissociation)	MS2	54.1509	45	60.603	36157	ΔclpP-RP.raw	1.73	7.816e-06	7.89e-05	68259984	58.91
FALSE	High	Unambiguous	[K].FVEFYGPGLNDLPLADR.[A]	P37032	P37032	0	2	0.772	1	961.986	1922.96	1922.96	0.07	6e-05	HCD (High Energy Collision Dissociation)	MS2	46.7645	15.37	61.5547	36803	ΔclpP-RP.raw	3.29	0	7.486e-07	62878616	61.15
FALSE	High	Unambiguous	[K].QAYVLALFGDSITTDHISPAGSIK.[A]	P37032	P37032	0	2	0.8716	1	1252.65	2504.29	2504.3	-4.77	-0.00597	HCD (High Energy Collision Dissociation)	MS2		45	61.4258	36844	ΔclpP-RP.raw	2.96	0	1.008e-07	480979	61.51
FALSE	High	Unambiguous	[K].FVEFYGPGLNDLPLADR.[A]	P37032	P37032	0	2	0.7792	1	961.986	1922.96	1922.96	-0.12	-0.00011	HCD (High Energy Collision Dissociation)	MS2	24.0004	25.379	60.8028	36296	ΔclpP-RP.raw	3.17	0	2.32e-07	62878616	61.15
FALSE	High	Unambiguous	[R].YVPTGETMSIYDAAMR.[Y]	P37032	P37032	0	2	0.8246	1	902.921	1804.83	1804.82	5.8	0.00523	HCD (High Energy Collision Dissociation)	MS2	44.7844	8.272	41.9882	23688	ΔclpP-RP.raw	2.11	7.816e-06	2.608e-05	82851984	42.31
FALSE	High	Unambiguous	[K].FVEFYGPGLNDLPLADR.[A]	P37032	P37032	0	3	0.5155	1	641.66	1922.97	1922.96	0.25	0.00016	HCD (High Energy Collision Dissociation)	MS2	66.85	6.209	61.1123	36493	ΔclpP-RP.raw	2.58	3.938e-05	0.0004552	9838053	61.12
FALSE	High	Unambiguous	[R].YVPTGETMSIYDAAMR.[Y]	P37032	P37032	0	3	0.6356	1	602.28	1804.83	1804.82	1.16	0.0007	HCD (High Energy Collision Dissociation)	MS2	14.6547	5.178	42.0891	23765	ΔclpP-RP.raw	1.18	0.001084	0.03036	32006248	42.32
FALSE	High	Unambiguous	[K].DIWPSNEEIAAEVAK.[V]	P37032	P37032	0	2	0.8333	1	836.415	1671.82	1671.82	-0.06	-5e-05	HCD (High Energy Collision Dissociation)	MS2	7.1253	3.35	49.159	28455	ΔclpP-RP.raw	2.88	0	7.294e-08	19099478	49.19
FALSE	High	Unambiguous	[K].LKEGITATDLVLTVTQMLR.[K]	P37032	P37032	1	3	0.7048	1	701.401	2102.19	2102.19	0.07	5e-05	HCD (High Energy Collision Dissociation)	MS2	23.477	45	80.5918	49799	ΔclpP-RP.raw	2.71	7.816e-06	6.878e-05	3.99268e+06	81.1
FALSE	High	Unambiguous	[K].DIWPSNEEIAAEVAK.[V]	P37032	P37032	0	2	0.4383	1	836.415	1671.82	1671.82	-0.29	-0.00024	HCD (High Energy Collision Dissociation)	MS2	57.6696	13.087	49.9094	28964	ΔclpP-RP.raw	1.62	0	1.832e-06	21075196	49.39
FALSE	High	Unambiguous	[K].QAYVLALFGDSITTDHISPAGSIK.[A]	P37032	P37032	0	3	0.7471	1	835.442	2504.31	2504.3	3.15	0.00263	HCD (High Energy Collision Dissociation)	MS2	45.4948	9.651	61.313	36762	ΔclpP-RP.raw	2.61	0	2.594e-06	8922987	61.57
FALSE	High	Unambiguous	[K].DIWPSNEEIAAEVAK.[V]	P37032	P37032	0	2	0.8182	1	836.415	1671.82	1671.82	0.47	0.00039	HCD (High Energy Collision Dissociation)	MS2	0	20.073	48.4062	27953	ΔclpP-RP.raw	2.86	0	3.871e-07	19099478	49.19
FALSE	High	Unambiguous	[K].GVDEKDFNSYGSR.[R]	P37032	P37032	1	3	0.7052	1	491.892	1473.66	1473.66	0.21	0.00011	HCD (High Energy Collision Dissociation)	MS2	18.8623	3.42	13.331	4970	ΔclpP-RP.raw	2.51	1.414e-05	0.0001008	58361416	13.24
FALSE	High	Unambiguous	[K].DIWPSNEEIAAEVAK.[V]	P37032	P37032	0	3	0.1441	1	557.947	1671.83	1671.82	2.02	0.00113	HCD (High Energy Collision Dissociation)	MS2	39.3114	45	48.8193	28227	ΔclpP-RP.raw	1.18	0.0001968	0.003351	194472	48.56
FALSE	High	Unambiguous	[R].YVPTGETMSIYDAAMR.[Y]	P37032	P37032	0	2	1	1	902.916	1804.82	1804.82	-0.36	-0.00033	HCD (High Energy Collision Dissociation)	MS2	8.34295	15.647	42.7399	24216	ΔclpP-RP.raw	2.66	0	8.694e-08	82851984	42.31
FALSE	High	Unambiguous	[K].FASADALEVNTK.[I]	P37032	P37032	0	2	0.7115	1	633.324	1265.64	1265.64	2.17	0.00137	HCD (High Energy Collision Dissociation)	MS2	32.4143	36.087	18.249	8319	ΔclpP-RP.raw	3.05	0	5.197e-06	108188512	17.78
FALSE	High	Unambiguous	[K].ISPLSPVDLVIDHSVMVDKFASADALEVNTK.[I]	P37032	P37032	1	4	0.4549	1	828.44	3310.74	3310.72	4.85	0.00401	HCD (High Energy Collision Dissociation)	MS2	45.8421	4.374	70.9663	43331	ΔclpP-RP.raw	2.88	3.938e-05	0.0005371	17456158	71.16
FALSE	High	Unambiguous	[R].EPIGQDKEGNDVYLK.[D]	P37032	P37032	1	3	0.5993	1	568.953	1704.84	1704.84	0.06	3e-05	HCD (High Energy Collision Dissociation)	MS2	70.2724	31.896	13.4289	5042	ΔclpP-RP.raw	2.77	7.816e-06	5.952e-05	27173380	13.59
FALSE	High	Unambiguous	[K].AIADWLHNK.[T]	P37032	P37032	0	2	0.7353	1	534.286	1067.57	1067.56	1.73	0.00092	HCD (High Energy Collision Dissociation)	MS2	39.1182	12.42	21.6901	10409	ΔclpP-RP.raw	2.38	3.47e-05	0.0002703	50930992	21.36
FALSE	High	Unambiguous	[K].GVDEKDFNSYGSR.[R]	P37032	P37032	1	2	0.8873	1	737.334	1473.66	1473.66	-0.23	-0.00017	HCD (High Energy Collision Dissociation)	MS2	0	34.881	13.0976	4986	ΔclpP-RP.raw	3.55	0	2.081e-07	12179209	13.18
FALSE	High	Unambiguous	[K].AIADWLHNK.[T]	P37032	P37032	0	3	0.772	1	356.526	1067.56	1067.56	-0.54	-0.00019	HCD (High Energy Collision Dissociation)	MS2	48.9761	12.639	21.0471	10005	ΔclpP-RP.raw	1.93	3.938e-05	0.0004165	57233820	21.34
FALSE	High	Unambiguous	[K].LTPGAMVPVTIER.[Q]	P37032	P37032	0	2	0.5642	1	692.39	1383.77	1383.77	4.47	0.00309	HCD (High Energy Collision Dissociation)	MS2	56.9591	8.761	31.7191	16758	ΔclpP-RP.raw	1.79	0.0004381	0.01014	97219048	32.04
FALSE	High	Unambiguous	[R].YVPTGETMSIYDAAMR.[Y]	P37032	P37032	0	2	0.6538	1	902.92	1804.83	1804.82	4.62	0.00417	HCD (High Energy Collision Dissociation)	MS2	45.8627	45	43.2407	24669	ΔclpP-RP.raw	1.3	7.561e-05	0.001089	26976204	42.4
FALSE	High	Unambiguous	[R].VLMQDFTGVPAVVDLAAMR.[T]	P37032	P37032	0	2	0.6014	1	1017.03	2033.05	2033.06	-3.72	-0.00378	HCD (High Energy Collision Dissociation)	MS2	28.494	45	71.6003	43771	ΔclpP-RP.raw	1.43	0.0006179	0.01427	22345098	72.47
FALSE	High	Unambiguous	[K].AQGMWYDKDNEEPVFTDSLHLDLGSVEPSLAGPK.[R]	P37032	P37032	1	4	0.8201	1	937.196	3745.76	3745.77	-1.48	-0.00138	HCD (High Energy Collision Dissociation)	MS2	11.0509	45	64.8253	38994	ΔclpP-RP.raw	5.17	0	1.133e-09	64909208	65.12
FALSE	High	Unambiguous	[K].ISPLSPVDLVIDHSVMVDK.[F]	P37032	P37032	0	2	0.8142	1	1032.55	2064.1	2064.1	-3.02	-0.00312	HCD (High Energy Collision Dissociation)	MS2	0	45	58.4843	34737	ΔclpP-RP.raw	3.39	0	1.956e-08	7106785	58.9
FALSE	High	Unambiguous	[K].VNLSSLPVEFNNFLIEVGK.[E]	P37032	P37032	0	2	0.8401	1	1060.08	2119.15	2119.14	1.21	0.00129	HCD (High Energy Collision Dissociation)	MS2	1.99098	7.734	83.6955	51893	ΔclpP-RP.raw	4.44	0	4.605e-08	36483240	83.47
FALSE	High	Unambiguous	[K].ISPLSPVDLVIDHSVmVDK.[F]	P37032	P37032	0	3	0.3223	1	694.039	2080.1	2080.1	0.89	0.00062	HCD (High Energy Collision Dissociation)	MS2	63.8571	45	58.4144	34692	ΔclpP-RP.raw	1.21	0.001336	0.03878	672734	58.73
FALSE	High	Unambiguous	[K].LKEGITATDLVLTVTQMLR.[K]	P37032	P37032	1	3	0.7617	1	701.402	2102.19	2102.19	1.43	0.001	HCD (High Energy Collision Dissociation)	MS2	3.00943	27.5	81.342	50299	ΔclpP-RP.raw	3.86	0	7.244e-07	3.99268e+06	81.1
FALSE	High	Unambiguous	[K].ISPLSPVDLVIDHSVMVDK.[F]	P37032	P37032	0	3	0.7125	1	688.707	2064.11	2064.1	0.78	0.00054	HCD (High Energy Collision Dissociation)	MS2	37.1403	16.128	58.3942	34678	ΔclpP-RP.raw	3.2	0	9.118e-07	68259984	58.91
FALSE	High	Unambiguous	[K].AQGMWYDKDNEEPVFTDSLHLDLGSVEPSLAGPK.[R]	P37032	P37032	1	3	0.8364	1	1249.26	3745.77	3745.77	-0.74	-0.00093	HCD (High Energy Collision Dissociation)	MS2	0	45	64.9584	39081	ΔclpP-RP.raw	6.05	0	1.2e-10	10335809	65.12
FALSE	High	Unambiguous	[K].SKGVDEKDFNSYGSR.[R]	P37032	P37032	2	2	0.7941	1	844.898	1688.79	1688.79	1.13	0.00096	HCD (High Energy Collision Dissociation)	MS2	0	45	11.7603	3702	ΔclpP-RP.raw	3.4	0	5.247e-09	5.08156e+06	11.84
FALSE	High	Unambiguous	[R].ATISNMAPEYGATcGFFPVDKETIK.[Y]	P37032	P37032	1	3	0.7715	1	916.442	2747.31	2747.31	2.59	0.00238	HCD (High Energy Collision Dissociation)	MS2	3.73971	7.271	47.2417	27192	ΔclpP-RP.raw	3.02	0	1.464e-07	82094208	46.86
FALSE	High	Unambiguous	[R].YVPTGETMSIYDAAMR.[Y]	P37032	P37032	0	2	0.9024	1	902.916	1804.82	1804.82	0.19	0.00017	HCD (High Energy Collision Dissociation)	MS2	0	2.703	42.4769	24152	ΔclpP-RP.raw	2.87	0	7.832e-08	26976204	42.4
FALSE	High	Unambiguous	[R].YVPTGETMSIYDAAMR.[Y]	P37032	P37032	0	3	0.8456	1	602.281	1804.83	1804.82	1.46	0.00088	HCD (High Energy Collision Dissociation)	MS2	11.2497	5.003	42.4788	24154	ΔclpP-RP.raw	2.59	0	6.472e-06	11645352	42.41
FALSE	High	Unambiguous	[R].YQENQQDLVIIAGK.[E]	P37032	P37032	0	2	0.5072	1	809.925	1618.84	1618.84	-0.09	-8e-05	HCD (High Energy Collision Dissociation)	MS2	44.7989	45	26.7933	13503	ΔclpP-RP.raw	1.38	3.938e-05	0.0003037	117778384	27.18
FALSE	High	Unambiguous	[K].GVDEKDFNSYGSR.[R]	P37032	P37032	1	3	0.4884	1	491.891	1473.66	1473.66	-1.1	-0.00054	HCD (High Energy Collision Dissociation)	MS2	67.3554	1.444	13.1465	5032	ΔclpP-RP.raw	1.72	0.0005533	0.01251
FALSE	High	Unambiguous	[K].AQGMWYDKDNEEPVFTDSLHLDLGSVEPSLAGPK.[R]	P37032	P37032	1	4	0.8086	1	937.197	3745.77	3745.77	-0.91	-0.00085	HCD (High Energy Collision Dissociation)	MS2	4.29189	31.795	65.5633	39645	ΔclpP-RP.raw	5.8	0	8.227e-13	70199128	65.2
FALSE	High	Unambiguous	[R].YQENQQDLVIIAGK.[E]	P37032	P37032	0	3	0.7667	1	540.287	1618.85	1618.84	2.24	0.00121	HCD (High Energy Collision Dissociation)	MS2	12.9846	10.698	26.9716	13892	ΔclpP-RP.raw	2.7	7.816e-06	1.763e-05	3550689	26.91
FALSE	High	Unambiguous	[K].VLLENLLR.[F]	P37032	P37032	0	2	0.5026	1	485.308	969.609	969.609	-0.14	-7e-05	HCD (High Energy Collision Dissociation)	MS2	21.4761	5.941	39.9394	22237	ΔclpP-RP.raw	1.91	1.414e-05	0.0001395	17951514	40.02
FALSE	High	Unambiguous	[R].YQENQQDLVIIAGK.[E]	P37032	P37032	0	2	0.893	1	809.925	1618.84	1618.84	-0.18	-0.00014	HCD (High Energy Collision Dissociation)	MS2	4.76912	45	27.3207	14088	ΔclpP-RP.raw	3.27	0	6.989e-08	33944728	26.93
FALSE	High	Unambiguous	[R].YQENQQDLVIIAGK.[E]	P37032	P37032	0	2	0.5606	1	809.924	1618.84	1618.84	-1.18	-0.00096	HCD (High Energy Collision Dissociation)	MS2	39.3039	45	28.1503	14607	ΔclpP-RP.raw	1.32	0.001556	0.04683	33944728	26.93
FALSE	High	Unambiguous	[K].MGGNADKISPLSPVDLVIDHSVMVDK.[F]	P37032	P37032	1	4	0.693	1	685.103	2737.39	2737.39	-0.14	-0.0001	HCD (High Energy Collision Dissociation)	MS2	16.8809	45	55.5028	32803	ΔclpP-RP.raw	4.43	0	4.172e-09	9918665	54.97
FALSE	High	Unambiguous	[R].YQENQQDLVIIAGK.[E]	P37032	P37032	0	2	0.8839	1	809.926	1618.84	1618.84	0.37	0.0003	HCD (High Energy Collision Dissociation)	MS2	0	8.209	27.2619	13871	ΔclpP-RP.raw	2.67	0	2.448e-07	121106544	26.88
FALSE	High	Unambiguous	[R].IDTADELEYYK.[N]	P37032	P37032	0	2	0.7523	1	680.319	1359.63	1359.63	-0.38	-0.00026	HCD (High Energy Collision Dissociation)	MS2	15.1484	11.802	27.2513	13864	ΔclpP-RP.raw	3.31	0	2.425e-06	108428616	27.54
FALSE	High	Unambiguous	[R].EPIGQDKEGNDVYLK.[D]	P37032	P37032	1	3	0.6324	1	568.953	1704.84	1704.84	-0.15	-8e-05	HCD (High Energy Collision Dissociation)	MS2	34.6104	7.301	13.4909	5294	ΔclpP-RP.raw	2.72	0	1.524e-05	11367324	13.55
FALSE	High	Unambiguous	[K].LTPGAMVPVTIER.[Q]	P37032	P37032	0	3	0.6443	1	461.927	1383.77	1383.77	0.22	0.0001	HCD (High Energy Collision Dissociation)	MS2	35.0756	7.195	31.9175	16894	ΔclpP-RP.raw	1.49	3.938e-05	0.0003012	3.99796e+06	32.01
FALSE	High	Unambiguous	[R].EPIGQDKEGNDVYLK.[D]	P37032	P37032	1	2	0.6967	1	852.925	1704.84	1704.84	-0.61	-0.00052	HCD (High Energy Collision Dissociation)	MS2	38.1674	41.351	13.5075	5307	ΔclpP-RP.raw	3	0	2.041e-07	3.47146e+06	13.55
FALSE	High	Unambiguous	[R].IDTADELEYYK.[N]	P37032	P37032	0	2	0.6971	1	680.316	1359.62	1359.63	-4.81	-0.00327	HCD (High Energy Collision Dissociation)	MS2	25.8862	13.023	27.5624	14251	ΔclpP-RP.raw	3.4	0	1.662e-06	38773860	27.81
FALSE	High	Unambiguous	[R].IDTADELEYYK.[N]	P37032	P37032	0	2	0.7221	1	680.317	1359.63	1359.63	-3.76	-0.00256	HCD (High Energy Collision Dissociation)	MS2	8.21362	45	28.0259	14341	ΔclpP-RP.raw	3.49	0	3.635e-06	108428616	27.54
FALSE	High	Unambiguous	[R].ISIEISDKLTPGAMVPVTIER.[Q]	P37032	P37032	1	3	0.7995	1	757.087	2269.25	2269.25	-0.44	-0.00033	HCD (High Energy Collision Dissociation)	MS2	15.1475	22.485	55.6416	32899	ΔclpP-RP.raw	4.19	0	1.859e-07
FALSE	High	Unambiguous	[R].IRNEmTPGQEGGVTR.[Y]	P37032	P37032	1	3	0.5503	1	554.273	1660.8	1660.81	-1.4	-0.00077	HCD (High Energy Collision Dissociation)	MS2	38.6683	44.429	11.5081	3492	ΔclpP-RP.raw	1.89	0.000219	0.003833
FALSE	High	Unambiguous	[K].VLLENLLR.[F]	P37032	P37032	0	2	0.5278	1	485.308	969.609	969.609	-0.58	-0.00028	HCD (High Energy Collision Dissociation)	MS2	17.5353	3.028	40.1378	22575	ΔclpP-RP.raw	1.8	1.414e-05	0.0001256	18503042	40.16
FALSE	High	Unambiguous	[R].YQENQQDLVIIAGK.[E]	P37032	P37032	0	2	0.8936	1	809.925	1618.84	1618.84	-0.49	-0.0004	HCD (High Energy Collision Dissociation)	MS2	0	14.718	27.5533	14000	ΔclpP-RP.raw	3.29	0	7.642e-08	117778384	27.18
FALSE	High	Unambiguous	[K].SKGVDEKDFNSYGSR.[R]	P37032	P37032	2	2	0.7437	1	844.897	1688.79	1688.79	0.09	8e-05	HCD (High Energy Collision Dissociation)	MS2	22.386	45	11.8848	3954	ΔclpP-RP.raw	2.77	0	1.434e-07	1.13587e+06	11.91
FALSE	High	Unambiguous	[K].EGITATDLVLTVTQMLR.[K]	P37032	P37032	0	2	0.8488	1	931.009	1861.01	1861.01	0.37	0.00035	HCD (High Energy Collision Dissociation)	MS2	2.76666	45	93.5884	58103	ΔclpP-RP.raw	4.3	0	5.178e-10	5.06794e+06	93.9
FALSE	High	Unambiguous	[K].ISPLSPVDLVIDHSVMVDK.[F]	P37032	P37032	0	3	0.7616	1	688.707	2064.11	2064.1	0.87	0.0006	HCD (High Energy Collision Dissociation)	MS2	0.608298	1.484	59.1364	35174	ΔclpP-RP.raw	3.02	0	4.546e-08	68259984	58.91
FALSE	High	Unambiguous	[K].EGITATDLVLTVTQMLR.[K]	P37032	P37032	0	3	0.7778	1	621.009	1861.01	1861.01	1.29	0.0008	HCD (High Energy Collision Dissociation)	MS2	36.9569	45	93.4064	57984	ΔclpP-RP.raw	1.26	1.414e-05	0.0001903	2.68804e+06	93.9
FALSE	High	Unambiguous	[R].ATISNMAPEYGATcGFFPVDKETIK.[Y]	P37032	P37032	1	3	0.696	1	916.441	2747.31	2747.31	0.6	0.00055	HCD (High Energy Collision Dissociation)	MS2	32.811	45	46.4894	26691	ΔclpP-RP.raw	3.52	0	5.424e-11	82094208	46.86
FALSE	High	Unambiguous	[R].YQENQQDLVIIAGK.[E]	P37032	P37032	0	2	0.657	1	809.924	1618.84	1618.84	-1.13	-0.00092	HCD (High Energy Collision Dissociation)	MS2	61.0832	45	28.2471	14469	ΔclpP-RP.raw	1.72	1.414e-05	0.0001527	602216	28.42
FALSE	High	Unambiguous	[R].NEMTPGQEGGVTR.[Y]	P37032	P37032	0	2	0.8506	1	688.317	1375.63	1375.63	0.21	0.00015	HCD (High Energy Collision Dissociation)	MS2	6.93565	7.068	11.4917	3452	ΔclpP-RP.raw	3.28	0	2.518e-07	21445088	11.56
FALSE	High	Unambiguous	[K].SKGVDEKDFNSYGSR.[R]	P37032	P37032	2	3	0.6183	1	563.601	1688.79	1688.79	1.29	0.00072	HCD (High Energy Collision Dissociation)	MS2	35.7756	9.893	11.8578	3930	ΔclpP-RP.raw	2.41	3.938e-05	0.0003202	6502677	11.89
FALSE	High	Unambiguous	[R].IDTADELEYYK.[N]	P37032	P37032	0	2	0.7173	1	680.319	1359.63	1359.63	0.09	6e-05	HCD (High Energy Collision Dissociation)	MS2	3.3292	1.742	27.6238	14050	ΔclpP-RP.raw	2.83	0	2.084e-06	117972496	27.77
FALSE	High	Unambiguous	[K].TSQHEIAFRPTR.[V]	P37032	P37032	0	4	0.6471	1	361.443	1442.75	1442.75	-0.22	-8e-05	HCD (High Energy Collision Dissociation)	MS2	6.6058	1.037	11.3675	3346	ΔclpP-RP.raw	1.36	0.004276	0.1497	119665848	11.45
FALSE	High	Unambiguous	[R].RGNHEVMMR.[G]	P37032	P37032	1	3	0.6923	1	377.183	1129.54	1129.54	0.32	0.00012	HCD (High Energy Collision Dissociation)	MS2	38.0955	2.595	11.472	3600	ΔclpP-RP.raw	2.21	0.0002235	0.003964	14160400	11.41
FALSE	High	Unambiguous	[R].IRNEMTPGQEGGVTR.[Y]	P37032	P37032	1	3	0.768	1	548.942	1644.81	1644.81	0.09	5e-05	HCD (High Energy Collision Dissociation)	MS2	3.98221	1.469	11.3938	3367	ΔclpP-RP.raw	3.19	0	5.01e-06	195191104	11.48
FALSE	High	Unambiguous	[K].TSQHEIAFRPTR.[V]	P37032	P37032	0	4	0.5414	1	361.443	1442.75	1442.75	0.18	7e-05	HCD (High Energy Collision Dissociation)	MS2	27.95	2.536	11.5424	3658	ΔclpP-RP.raw	1.33	0.005738	0.1985	29081836	11.62
FALSE	High	Unambiguous	[R].ATISNMAPEYGATcGFFPVDKETIK.[Y]	P37032	P37032	1	3	0.7771	1	916.442	2747.31	2747.31	1.93	0.00176	HCD (High Energy Collision Dissociation)	MS2	3.70315	7.581	47.0704	27045	ΔclpP-RP.raw	3.5	0	5.195e-08	69327648	46.69
FALSE	High	Unambiguous	[K].TSQHEIAFRPTR.[V]	P37032	P37032	0	3	0.6961	1	481.588	1442.75	1442.75	0.28	0.00014	HCD (High Energy Collision Dissociation)	MS2	51.8172	1.608	11.5944	3705	ΔclpP-RP.raw	1.81	0.0008303	0.02199	16677665	11.62
FALSE	High	Unambiguous	[K].VGQDSLSTK.[S]	P37032	P37032	0	2	0.8062	1	467.746	934.485	934.484	0.79	0.00037	HCD (High Energy Collision Dissociation)	MS2	23.4138	45	9.8446	2325	ΔclpP-RP.raw	1.29	3.938e-05	0.0004104	322796	9.89
FALSE	High	Unambiguous	[K].TSQHEIAFRPTR.[V]	P37032	P37032	0	2	0.6952	1	721.879	1442.75	1442.75	0.43	0.00031	HCD (High Energy Collision Dissociation)	MS2	40.2899	30.233	11.6317	3741	ΔclpP-RP.raw	1.87	1.414e-05	0.0001286	2.14117e+06	11.62
FALSE	High	Unambiguous	[R].IRNEmTPGQEGGVTR.[Y]	P37032	P37032	1	3	0.7754	1	554.274	1660.81	1660.81	-0.36	-0.0002	HCD (High Energy Collision Dissociation)	MS2	28.5108	45	10.6744	2811	ΔclpP-RP.raw	3.25	7.816e-06	2.097e-05	1.64635e+06	10.73
FALSE	High	Unambiguous	[R].DKHTIALVEAYAK.[A]	P37032	P37032	1	2	0.6875	1	729.905	1458.8	1458.8	5.23	0.00382	HCD (High Energy Collision Dissociation)	MS2	62.5588	45	23.9577	11795	ΔclpP-RP.raw	1.92	7.816e-06	7.822e-05	8461084	24.61
FALSE	High	Unambiguous	[R].ISIEISDKLTPGAMVPVTIER.[Q]	P37032	P37032	1	3	0.8338	1	757.087	2269.25	2269.25	-0.16	-0.00012	HCD (High Energy Collision Dissociation)	MS2	10.6386	29.124	55.5998	32760	ΔclpP-RP.raw	3.73	0	5.096e-07
FALSE	High	Unambiguous	[K].TSQHEIAFRPTR.[V]	P37032	P37032	0	4	0.6597	1	361.443	1442.75	1442.75	-0.4	-0.00014	HCD (High Energy Collision Dissociation)	MS2	23.2615	2.315	11.2444	3265	ΔclpP-RP.raw	1.44	0.002933	0.09632	105747752	11.35
FALSE	High	Unambiguous	[K].ASSPAGLYLK.[S]	P37032	P37032	0	2	0.6987	1	503.783	1006.56	1006.56	1.69	0.00085	HCD (High Energy Collision Dissociation)	MS2	35.9381	3.016	15.7863	6726	ΔclpP-RP.raw	2.39	3.938e-05	0.0003275	26032410	15.89
FALSE	High	Unambiguous	[R].YQENQQDLVIIAGK.[E]	P37032	P37032	0	3	0.7313	1	540.286	1618.84	1618.84	0.68	0.00037	HCD (High Energy Collision Dissociation)	MS2	4.98031	5.352	27.1149	13704	ΔclpP-RP.raw	2.01	1.414e-05	0.0001343	6.52869e+06	27.19
FALSE	High	Unambiguous	[K].TSQHEIAFRPTR.[V]	P37032	P37032	0	2	0.6457	1	721.879	1442.75	1442.75	1.23	0.00089	HCD (High Energy Collision Dissociation)	MS2	0	45	11.2424	3263	ΔclpP-RP.raw	1.75	0.003537	0.1178	7782392	11.36
FALSE	High	Unambiguous	[R].NEMTPGQEGGVTR.[Y]	P37032	P37032	0	2	0.8715	1	688.317	1375.63	1375.63	-0.13	-9e-05	HCD (High Energy Collision Dissociation)	MS2	5.57975	4.754	11.4753	3463	ΔclpP-RP.raw	2.88	0	2.091e-06	23307426	11.53
FALSE	High	Unambiguous	[R].DKHTIALVEAYAK.[A]	P37032	P37032	1	3	0.7634	1	486.937	1458.8	1458.8	0.22	0.00011	HCD (High Energy Collision Dissociation)	MS2	40.8347	4.466	23.9907	11818	ΔclpP-RP.raw	2.62	1.414e-05	0.0001273	37866648	24.37
FALSE	High	Unambiguous	[K].TSQHEIAFRPTR.[V]	P37032	P37032	0	3	0.6601	1	481.588	1442.75	1442.75	-1.06	-0.00051	HCD (High Energy Collision Dissociation)	MS2	34.6329	3.508	11.2322	3254	ΔclpP-RP.raw	2.03	7.002e-05	0.001001	60643328	11.35
FALSE	High	Unambiguous	[R].ATISNMAPEYGATcGFFPVDKETIK.[Y]	P37032	P37032	1	2	0.7388	1	1374.16	2747.3	2747.31	-0.97	-0.00134	HCD (High Energy Collision Dissociation)	MS2	0	45	46.6718	26804	ΔclpP-RP.raw	2.91	0	4.401e-06	4060932	46.85
FALSE	High	Unambiguous	[R].DKHTIALVEAYAK.[A]	P37032	P37032	1	4	0.5764	1	365.455	1458.8	1458.8	1.03	0.00038	HCD (High Energy Collision Dissociation)	MS2	37.4806	45	23.9589	11796	ΔclpP-RP.raw	2.29	0.0004819	0.01106	5.38958e+06	24.32
FALSE	High	Unambiguous	[R].IRNEMTPGQEGGVTR.[Y]	P37032	P37032	1	2	0.73	1	822.911	1644.81	1644.81	1.26	0.00104	HCD (High Energy Collision Dissociation)	MS2	0	45	11.3284	3339	ΔclpP-RP.raw	2.63	7.816e-06	3.749e-05	51520284	11.47
FALSE	High	Unambiguous	[R].IRNEMTPGQEGGVTR.[Y]	P37032	P37032	1	3	0.7103	1	548.942	1644.81	1644.81	-0.98	-0.00054	HCD (High Energy Collision Dissociation)	MS2	14.0468	4.095	11.3455	3353	ΔclpP-RP.raw	2.9	7.816e-06	4.344e-05	220881664	11.47
FALSE	High	Unambiguous	[K].VLLENLLR.[F]	P37032	P37032	0	2	0.5	1	485.308	969.609	969.609	-0.23	-0.00011	HCD (High Energy Collision Dissociation)	MS2	16.9349	45	41.1983	23278	ΔclpP-RP.raw	0.92	0.009196	0.3014	18503042	40.16
FALSE	High	Unambiguous	[R].IRNEmTPGQEGGVTR.[Y]	P37032	P37032	1	3	0.3107	1	554.273	1660.8	1660.81	-1.89	-0.00105	HCD (High Energy Collision Dissociation)	MS2	25.543	27.599	11.5158	3471	ΔclpP-RP.raw	1.03	0.001905	0.06076
FALSE	High	Unambiguous	[R].ATISNMAPEYGATcGFFPVDKETIK.[Y]	P37032	P37032	1	3	0.7169	1	916.44	2747.31	2747.31	-0.07	-6e-05	HCD (High Energy Collision Dissociation)	MS2	0	45	46.3291	25902	ΔclpP-TP.raw	3.78	0	3.143e-10	42544972	46.69
FALSE	High	Unambiguous	[K].EGITATDLVLTVTQMLR.[K]	P37032	P37032	0	3	0.7244	1	621.009	1861.01	1861.01	1.51	0.00093	HCD (High Energy Collision Dissociation)	MS2	19.3269	45	93.7051	55107	ΔclpP-TP.raw	1.56	1.414e-05	8.498e-05	270004	93.91
FALSE	High	Unambiguous	[R].ISIEISDKLTPGAMVPVTIER.[Q]	P37032	P37032	1	3	0.5035	1	757.088	2269.25	2269.25	1.6	0.00121	HCD (High Energy Collision Dissociation)	MS2	29.0921	45	55.4223	32205	ΔclpP-TP.raw	1.41	0.0002235	0.003953
FALSE	High	Unambiguous	[K].MGGNADKISPLSPVDLVIDHSVMVDK.[F]	P37032	P37032	1	3	0.5223	1	913.136	2737.39	2737.39	1.23	0.00112	HCD (High Energy Collision Dissociation)	MS2	49.764	45	54.8771	31814	ΔclpP-TP.raw	2.91	0	1.179e-06	2.07493e+06	54.98
FALSE	High	Unambiguous	[R].IDTADELEYYK.[N]	P37032	P37032	0	2	0.7895	1	680.319	1359.63	1359.63	-0.19	-0.00013	HCD (High Energy Collision Dissociation)	MS2	16.1521	2.681	27.0742	13524	ΔclpP-TP.raw	3.23	0	2.248e-06	44199404	27.21
FALSE	High	Unambiguous	[K].VLLENLLR.[F]	P37032	P37032	0	2	0.5176	1	485.308	969.608	969.609	-0.72	-0.00035	HCD (High Energy Collision Dissociation)	MS2	43.4836	24.873	39.8941	22311	ΔclpP-TP.raw	1.7	1.414e-05	0.0001732	8905450	40.09
FALSE	High	Unambiguous	[R].ISIEISDKLTPGAMVPVTIER.[Q]	P37032	P37032	1	2	0.7574	1	1135.13	2269.25	2269.25	0.56	0.00063	HCD (High Energy Collision Dissociation)	MS2	0	45	54.8672	32485	ΔclpP-TP.raw	1.69	0.0001851	0.003189	283824	54.98
FALSE	High	Unambiguous	[K].MGGNADKISPLSPVDLVIDHSVMVDK.[F]	P37032	P37032	1	4	0.7376	1	685.103	2737.39	2737.39	0.76	0.00052	HCD (High Energy Collision Dissociation)	MS2	72.7179	23.224	54.9547	31871	ΔclpP-TP.raw	4.65	0	2.836e-09	3.61193e+06	55.1
FALSE	High	Unambiguous	[R].YQENQQDLVIIAGK.[E]	P37032	P37032	0	2	0.9151	1	809.925	1618.84	1618.84	-0.29	-0.00023	HCD (High Energy Collision Dissociation)	MS2	8.42469	45	27.2562	13635	ΔclpP-TP.raw	3.77	0	7.185e-09	59826064	26.88
FALSE	High	Unambiguous	[K].LKEGITATDLVLTVTQMLR.[K]	P37032	P37032	1	3	0.7454	1	701.402	2102.19	2102.19	1.41	0.00099	HCD (High Energy Collision Dissociation)	MS2	58.7235	45	81.7498	49798	ΔclpP-TP.raw	3.81	0	5.046e-07	4441536	82.2
FALSE	High	Unambiguous	[R].ISIEISDKLTPGAMVPVTIER.[Q]	P37032	P37032	1	3	0.5581	1	757.088	2269.25	2269.25	0.99	0.00075	HCD (High Energy Collision Dissociation)	MS2	36.0275	26.072	54.7384	32404	ΔclpP-TP.raw	2.15	3.938e-05	0.0003862	3.67907e+06	54.97
FALSE	High	Unambiguous	[K].VNLSSLPVEFNNFLIEVGK.[E]	P37032	P37032	0	2	0.8304	1	1060.08	2119.14	2119.14	0.66	0.0007	HCD (High Energy Collision Dissociation)	MS2	2.56112	41.089	84.0773	51395	ΔclpP-TP.raw	4.01	0	6.913e-08	14632078	83.71
FALSE	High	Unambiguous	[K].VNLSSLPVEFNNFLIEVGK.[E]	P37032	P37032	0	2	0.8445	1	1060.07	2119.14	2119.14	-0.82	-0.00087	HCD (High Energy Collision Dissociation)	MS2	31.077	40.753	83.3436	50897	ΔclpP-TP.raw	5.08	0	1.131e-09	14632078	83.71
FALSE	High	Unambiguous	[R].IDTADELEYYK.[N]	P37032	P37032	0	2	0.578	1	680.315	1359.62	1359.63	-6.52	-0.00443	HCD (High Energy Collision Dissociation)	MS2	25.6682	45	27.8447	13999	ΔclpP-TP.raw	2.18	3.938e-05	0.0004901	44199404	27.21
FALSE	High	Unambiguous	[K].QAYVLALFGDSITTDHISPAGSIK.[A]	P37032	P37032	0	3	0.4834	1	835.444	2504.32	2504.3	5.44	0.00454	HCD (High Energy Collision Dissociation)	MS2	61.9659	45	61.7797	37289	ΔclpP-TP.raw	1.51	0.00266	0.08709	6358052	61.34
FALSE	High	Unambiguous	[K].QAYVLALFGDSITTDHISPAGSIK.[A]	P37032	P37032	0	3	0.5607	1	835.443	2504.31	2504.3	4.7	0.00392	HCD (High Energy Collision Dissociation)	MS2	59.0694	41.946	61.042	36812	ΔclpP-TP.raw	3.05	0	3.4e-07	6358052	61.34
FALSE	High	Unambiguous	[K].FVEFYGPGLNDLPLADR.[A]	P37032	P37032	0	2	0.8011	1	961.986	1922.96	1922.96	-0.17	-0.00016	HCD (High Energy Collision Dissociation)	MS2	21.092	34.604	61.0365	36808	ΔclpP-TP.raw	3.67	0	2.432e-08	21224692	60.65
FALSE	High	Unambiguous	[R].ISIEISDKLTPGAMVPVTIER.[Q]	P37032	P37032	1	3	0.7228	1	757.087	2269.25	2269.25	-0.88	-0.00067	HCD (High Energy Collision Dissociation)	MS2	20.6222	10.195	54.7047	31688	ΔclpP-TP.raw	2.67	3.47e-05	0.0002677
FALSE	High	Unambiguous	[R].DKHTIALVEAYAK.[A]	P37032	P37032	1	4	0.5	1	365.454	1458.79	1458.8	-0.1	-4e-05	HCD (High Energy Collision Dissociation)	MS2	18.9417	45	25.3996	12679	ΔclpP-TP.raw	2.5	8.681e-05	0.001401	2.05609e+06	25
FALSE	High	Unambiguous	[K].DIWPSNEEIAAEVAK.[V]	P37032	P37032	0	2	0.7782	1	836.414	1671.82	1671.82	-0.57	-0.00047	HCD (High Energy Collision Dissociation)	MS2	0	28.981	48.2298	27229	ΔclpP-TP.raw	2.66	0	5.963e-07	10812355	48.93
FALSE	High	Unambiguous	[K].EGITATDLVLTVTQMLR.[K]	P37032	P37032	0	3	0.5556	1	621.007	1861.01	1861.01	-1.58	-0.00098	HCD (High Energy Collision Dissociation)	MS2	10.3289	45	93.526	57369	ΔclpP-TP.raw	1.17	0.0001227	0.001787	1.19622e+06	93.95
FALSE	High	Unambiguous	[K].EGITATDLVLTVTQMLR.[K]	P37032	P37032	0	2	0.7156	1	931.012	1861.02	1861.01	3.64	0.00339	HCD (High Energy Collision Dissociation)	MS2	20.1562	45	93.4989	57352	ΔclpP-TP.raw	2.18	0	1.119e-05	2919323	93.93
FALSE	High	Unambiguous	[K].SKGVDEKDFNSYGSR.[R]	P37032	P37032	2	3	0.6395	1	563.6	1688.79	1688.79	-0.88	-0.00049	HCD (High Energy Collision Dissociation)	MS2	8.62163	4.875	11.5218	3673	ΔclpP-TP.raw	2.94	0	5.778e-06	13808780	11.56
FALSE	High	Unambiguous	[K].SKGVDEKDFNSYGSR.[R]	P37032	P37032	2	2	0.7745	1	844.899	1688.79	1688.79	1.98	0.00168	HCD (High Energy Collision Dissociation)	MS2	0	45	11.5194	3670	ΔclpP-TP.raw	3.37	0	4.055e-09	2.04041e+06	11.56
FALSE	High	Unambiguous	[R].ATISNMAPEYGATcGFFPVDK.[E]	P37032	P37032	0	2	0.5956	1	1138.52	2276.03	2276.04	-1.09	-0.00124	HCD (High Energy Collision Dissociation)	MS2	0	45	50.879	29005	ΔclpP-TP.raw	1.36	0.003537	0.1179	3.49806e+06	51.15
FALSE	High	Unambiguous	[K].ISPLSPVDLVIDHSVMVDK.[F]	P37032	P37032	0	3	0.7407	1	688.707	2064.11	2064.1	0.48	0.00033	HCD (High Energy Collision Dissociation)	MS2	3.19424	6.23	59.1817	35520	ΔclpP-TP.raw	2.7	0	1.507e-06	19543754	58.88
FALSE	High	Unambiguous	[K].ISPLSPVDLVIDHSVMVDK.[F]	P37032	P37032	0	3	0.8163	1	688.707	2064.11	2064.1	0.75	0.00051	HCD (High Energy Collision Dissociation)	MS2	22.7284	45	58.457	35000	ΔclpP-TP.raw	3.32	0	3.879e-10	19543754	58.88
FALSE	High	Unambiguous	[K].EGITATDLVLTVTQMLR.[K]	P37032	P37032	0	3	0.7006	1	621.008	1861.01	1861.01	-0.9	-0.00056	HCD (High Energy Collision Dissociation)	MS2	64.6168	45	94.294	57837	ΔclpP-TP.raw	1.57	1.414e-05	0.0001486	1.19622e+06	93.95
FALSE	High	Unambiguous	[R].DKHTIALVEAYAK.[A]	P37032	P37032	1	3	0.5414	1	486.936	1458.79	1458.8	-0.81	-0.00039	HCD (High Energy Collision Dissociation)	MS2	60.6341	8.204	24.465	11855	ΔclpP-TP.raw	1.57	0.0001851	0.003118	17659318	24.76
FALSE	High	Unambiguous	[R].DKHTIALVEAYAK.[A]	P37032	P37032	1	2	0.7472	1	729.899	1458.79	1458.8	-2.46	-0.00179	HCD (High Energy Collision Dissociation)	MS2	82.4238	45	25.1328	12285	ΔclpP-TP.raw	1.78	0	1e-05
FALSE	High	Unambiguous	[K].VGQDSLSTK.[S]	P37032	P37032	0	2	0.6522	1	467.746	934.485	934.484	1.27	0.00059	HCD (High Energy Collision Dissociation)	MS2	34.4265	45	9.3543	2316	ΔclpP-TP.raw	1.15	0.0003939	0.009221	110687	9.35
FALSE	High	Unambiguous	[K].DIWPSNEEIAAEVAK.[V]	P37032	P37032	0	2	0.8143	1	836.415	1671.82	1671.82	0.59	0.0005	HCD (High Energy Collision Dissociation)	MS2	1.83133	5.555	48.9661	27691	ΔclpP-TP.raw	2.37	0	1.336e-06	10812355	48.93
FALSE	High	Unambiguous	[R].DKHTIALVEAYAK.[A]	P37032	P37032	1	4	0.6128	1	365.454	1458.8	1458.8	0.72	0.00026	HCD (High Energy Collision Dissociation)	MS2	32.981	23.855	24.677	11997	ΔclpP-TP.raw	2.35	0.0004543	0.01051	3080098	24.79
FALSE	High	Unambiguous	[R].ISIEISDKLTPGAMVPVTIER.[Q]	P37032	P37032	1	3	0.6385	1	757.086	2269.24	2269.25	-1.31	-0.00099	HCD (High Energy Collision Dissociation)	MS2	69.1646	45	55.4489	32900	ΔclpP-TP.raw	2.96	0	3.093e-06	3.67907e+06	54.97
FALSE	High	Unambiguous	[R].EPIGQDKEGNDVYLK.[D]	P37032	P37032	1	3	0.5847	1	568.952	1704.84	1704.84	-1.47	-0.00083	HCD (High Energy Collision Dissociation)	MS2	22.6886	30.603	13.3612	5020	ΔclpP-TP.raw	3.01	1.414e-05	0.0001475	11603081	13.48
FALSE	High	Unambiguous	[R].ATISNMAPEYGATcGFFPVDKETIK.[Y]	P37032	P37032	1	2	0.7407	1	1374.16	2747.31	2747.31	0.1	0.00014	HCD (High Energy Collision Dissociation)	MS2	0	45	46.7597	26205	ΔclpP-TP.raw	1.89	7.816e-06	2.263e-05	1172312	46.69
FALSE	High	Unambiguous	[R].DKHTIALVEAYAK.[A]	P37032	P37032	1	2	0.7722	1	729.896	1458.79	1458.8	-6.67	-0.00487	HCD (High Energy Collision Dissociation)	MS2	54.3773	45	25.1513	12520	ΔclpP-TP.raw	2.81	7.816e-06	1.907e-05
FALSE	High	Unambiguous	[K].AFSNFQVVPPGTGIcHQVNLEYLGK.[T]	P37032	P37032	0	3	0.6648	1	925.8	2775.38	2775.39	-2.64	-0.00244	HCD (High Energy Collision Dissociation)	MS2	32.1628	14.536	53.3334	30706	ΔclpP-TP.raw	3.64	0	9.426e-07	37765340	53.02
FALSE	High	Unambiguous	[R].ISIEISDKLTPGAMVPVTIER.[Q]	P37032	P37032	1	2	0.8435	1	1135.13	2269.24	2269.25	-1.92	-0.00218	HCD (High Energy Collision Dissociation)	MS2	15.4975	45	54.6212	31631	ΔclpP-TP.raw	4.28	0	5.872e-09	3.99438e+06	54.76
FALSE	High	Unambiguous	[R].YQENQQDLVIIAGK.[E]	P37032	P37032	0	3	0.375	1	540.288	1618.85	1618.84	3.27	0.00176	HCD (High Energy Collision Dissociation)	MS2	38.7196	21.67	26.9133	13406	ΔclpP-TP.raw	0.96	0.0002346	0.004586	1.01757e+06	26.89
FALSE	High	Unambiguous	[K].MGGNADKISPLSPVDLVIDHSVMVDK.[F]	P37032	P37032	1	4	0.7375	1	685.102	2737.39	2737.39	-0.88	-0.0006	HCD (High Energy Collision Dissociation)	MS2	22.1043	33.143	55.6514	33042	ΔclpP-TP.raw	4.99	0	3.218e-09	2.14019e+06	55.64
FALSE	High	Unambiguous	[R].ATISNMAPEYGATcGFFPVDKETIK.[Y]	P37032	P37032	1	3	0.7012	1	916.442	2747.31	2747.31	1.85	0.00169	HCD (High Energy Collision Dissociation)	MS2	12.3216	45	47.0744	26419	ΔclpP-TP.raw	3.38	0	6.044e-10	42544972	46.69
FALSE	High	Unambiguous	[R].RGNHEVMMR.[G]	P37032	P37032	1	3	0.7593	1	377.183	1129.53	1129.54	-0.58	-0.00022	HCD (High Energy Collision Dissociation)	MS2	23.0176	11.091	10.8116	3156	ΔclpP-TP.raw	2.16	0.000245	0.005295	13095158	10.97
FALSE	High	Unambiguous	[R].RGNHEVMMR.[G]	P37032	P37032	1	2	0.4574	1	565.272	1129.54	1129.54	0.86	0.00049	HCD (High Energy Collision Dissociation)	MS2	0	45	10.9624	3259	ΔclpP-TP.raw	1.29	0.004758	0.1675	990141	10.96
FALSE	High	Unambiguous	[R].DKHTIALVEAYAK.[A]	P37032	P37032	1	3	0.6373	1	486.936	1458.79	1458.8	-1.34	-0.00065	HCD (High Energy Collision Dissociation)	MS2	33.2981	45	25.0384	12446	ΔclpP-TP.raw	3.75	2.108e-05	0.0002385	7317699	25.09
FALSE	High	Unambiguous	[R].IRNEMTPGQEGGVTR.[Y]	P37032	P37032	1	3	0.8069	1	548.942	1644.81	1644.81	-0.83	-0.00045	HCD (High Energy Collision Dissociation)	MS2	22.2569	7.211	11.1048	3358	ΔclpP-TP.raw	3.78	0	1.5e-05	110055032	11.23
FALSE	High	Unambiguous	[R].NEMTPGQEGGVTR.[Y]	P37032	P37032	0	2	0.8147	1	688.317	1375.63	1375.63	-0.27	-0.00019	HCD (High Energy Collision Dissociation)	MS2	3.84649	8.576	11.197	3429	ΔclpP-TP.raw	2.86	0	2.372e-06	12830253	11.24
FALSE	High	Unambiguous	[R].EPIGQDKEGNDVYLKDIWPSNEEIAAEVAK.[V]	P37032	P37032	2	4	0.7561	1	840.168	3357.65	3357.65	0.63	0.00053	HCD (High Energy Collision Dissociation)	MS2	5.55355	32.248	52.9345	30428	ΔclpP-TP.raw	3.69	0	9.521e-06	3.57889e+06	52.82
FALSE	High	Unambiguous	[R].ISIEISDKLTPGAMVPVTIER.[Q]	P37032	P37032	1	3	0.618	1	757.089	2269.25	2269.25	2.36	0.00179	HCD (High Energy Collision Dissociation)	MS2		45	56.1663	33405	ΔclpP-TP.raw	1.78	0.0008352	0.02253	3.67907e+06	54.97
FALSE	High	Unambiguous	[K].AFSNFQVVPPGTGIcHQVNLEYLGK.[T]	P37032	P37032	0	2	0.6685	1	1388.19	2775.37	2775.39	-6.37	-0.00883	HCD (High Energy Collision Dissociation)	MS2	0	45	52.891	30394	ΔclpP-TP.raw	1.81	0.0001344	0.002089	1.00997e+06	53.01
FALSE	High	Unambiguous	[R].EPIGQDKEGNDVYLKDIWPSNEEIAAEVAK.[V]	P37032	P37032	2	3	0.7213	1	1119.89	3357.65	3357.65	-0.76	-0.00085	HCD (High Energy Collision Dissociation)	MS2	46.6658	45	52.7378	30277	ΔclpP-TP.raw	2.44	3.47e-05	0.0002709
FALSE	High	Unambiguous	[K].TYNYYSLK.[E]	P37032	P37032	0	2	0.7598	1	526.258	1051.51	1051.51	-0.09	-5e-05	HCD (High Energy Collision Dissociation)	MS2	43.4344	19.259	18.1982	8036	ΔclpP-TP.raw	1.79	7.561e-05	0.001134	3367341	18.25
FALSE	High	Unambiguous	[R].QDGDIEKIETLcR.[I]	P37032	P37032	1	2	0.6531	1	788.889	1576.77	1576.76	4.17	0.00329	HCD (High Energy Collision Dissociation)	MS2	33.398	45	22.0786	11358	ΔclpP-TP.raw	2.45	3.938e-05	0.0003338	2.09319e+06	22.17
FALSE	High	Unambiguous	[R].YVPTGETMSIYDAAMR.[Y]	P37032	P37032	0	2	1	1	902.915	1804.82	1804.82	-0.59	-0.00054	HCD (High Energy Collision Dissociation)	MS2	0	45	42.9712	23670	ΔclpP-TP.raw	2.42	0	1.471e-06	42642980	42.47
FALSE	High	Unambiguous	[R].ATISNMAPEYGATcGFFPVDKETIK.[Y]	P37032	P37032	1	3	0.6429	1	916.441	2747.31	2747.31	0.95	0.00087	HCD (High Energy Collision Dissociation)	MS2	0	45	46.3245	26569	ΔclpP-TP.raw	3.22	0	1.263e-06	28153006	46.66
FALSE	High	Unambiguous	[R].EPIGQDKEGNDVYLK.[D]	P37032	P37032	1	3	0.686	1	568.953	1704.84	1704.84	0.46	0.00026	HCD (High Energy Collision Dissociation)	MS2	30.6576	31.581	13.3399	5046	ΔclpP-TP.raw	3.28	7.816e-06	3.283e-05	10107989	13.47
FALSE	High	Unambiguous	[K].AIADWLHNK.[T]	P37032	P37032	0	3	0.7705	1	356.526	1067.56	1067.56	-1.18	-0.00042	HCD (High Energy Collision Dissociation)	MS2	36.7191	4.804	21.098	9907	ΔclpP-TP.raw	1.83	0.0001455	0.002297	24999626	21.32
FALSE	High	Unambiguous	[K].TSQHEIAFRPTR.[V]	P37032	P37032	0	4	0.6324	1	361.443	1442.75	1442.75	-0.01	0	HCD (High Energy Collision Dissociation)	MS2	8.25852	2.173	11.2858	3537	ΔclpP-TP.raw	1.36	0.002475	0.07983	28426536	11.37
FALSE	High	Unambiguous	[K].VNLSSLPVEFNNFLIEVGKEK.[E]	P37032	P37032	1	3	0.7679	1	792.766	2376.28	2376.28	1.65	0.0013	HCD (High Energy Collision Dissociation)	MS2	20.1417	45	75.3487	45863	ΔclpP-TP.raw	1.68	8.155e-05	0.001308	1316031	75.68
FALSE	High	Unambiguous	[R].VLMQDFTGVPAVVDLAAMR.[T]	P37032	P37032	0	2	0.8481	1	1017.03	2033.06	2033.06	-0.02	-2e-05	HCD (High Energy Collision Dissociation)	MS2	0	7.015	72.7274	43843	ΔclpP-TP.raw	4.28	0	1.488e-10	18747318	72.61
FALSE	High	Unambiguous	[K].VLLENLLR.[F]	P37032	P37032	0	2	0.713	1	485.307	969.607	969.609	-1.79	-0.00087	HCD (High Energy Collision Dissociation)	MS2	20.3918	43.984	40.5534	22109	ΔclpP-TP.raw	1.15	0.0003334	0.00759	19170392	40.13
FALSE	High	Unambiguous	[R].YQENQQDLVIIAGK.[E]	P37032	P37032	0	2	0.8585	1	809.927	1618.85	1618.84	2.2	0.00178	HCD (High Energy Collision Dissociation)	MS2	31.2005	45	26.676	14504	ΔclpP-TP.raw	3.11	0	1.008e-06	21442296	26.94
FALSE	High	Unambiguous	[R].EPIGQDKEGNDVYLK.[D]	P37032	P37032	1	2	0.6098	1	852.923	1704.84	1704.84	-2.51	-0.00214	HCD (High Energy Collision Dissociation)	MS2	0	45	13.3624	5062	ΔclpP-TP.raw	2.05	7.816e-06	6.132e-05	2.59615e+06	13.46
FALSE	High	Unambiguous	[K].VNLSSLPVEFNNFLIEVGKEK.[E]	P37032	P37032	1	3	0.7854	1	792.767	2376.29	2376.28	2.83	0.00224	HCD (High Energy Collision Dissociation)	MS2	13.1947	35.11	75.0925	45380	ΔclpP-TP.raw	2.61	0	2.304e-07	5872408	75.37
FALSE	High	Unambiguous	[K].AIADWLHNK.[T]	P37032	P37032	0	2	0.7291	1	534.285	1067.56	1067.56	0.4	0.00021	HCD (High Energy Collision Dissociation)	MS2	20.2261	5.104	21.5415	10025	ΔclpP-TP.raw	2.03	3.938e-05	0.000388	23825496	21.34
FALSE	High	Unambiguous	[R].ATISNMAPEYGATcGFFPVDK.[E]	P37032	P37032	0	3	0.6213	1	759.351	2276.04	2276.04	0.46	0.00035	HCD (High Energy Collision Dissociation)	MS2	49.6987	45	50.781	29636	ΔclpP-TP.raw	1.69	1.414e-05	8.538e-05	1.43167e+06	51
FALSE	High	Unambiguous	[R].RGNHEVMMR.[G]	P37032	P37032	1	3	0.8291	1	377.184	1129.54	1129.54	0.67	0.00025	HCD (High Energy Collision Dissociation)	MS2	34.0318	2.847	11.188	3464	ΔclpP-TP.raw	2.75	8.681e-05	0.001605	14466886	11.14
FALSE	High	Unambiguous	[R].ATISNMAPEYGATcGFFPVDK.[E]	P37032	P37032	0	2	0.6575	1	1138.52	2276.03	2276.04	-4.69	-0.00533	HCD (High Energy Collision Dissociation)	MS2	0	45	50.7344	29606	ΔclpP-TP.raw	0.73	8.681e-05	0.001575	2.05553e+06	51.02
FALSE	High	Unambiguous	[K].AQGMWYDKDNEEPVFTDSLHLDLGSVEPSLAGPK.[R]	P37032	P37032	1	3	0.8549	1	1249.26	3745.78	3745.77	1.84	0.00229	HCD (High Energy Collision Dissociation)	MS2	9.33299	45	64.5291	38550	ΔclpP-TP.raw	4.48	0	3.53e-13	4.53355e+06	64.72
FALSE	High	Unambiguous	[R].VLMQDFTGVPAVVDLAAMR.[T]	P37032	P37032	0	2	0.861	1	1017.03	2033.06	2033.06	0.28	0.00029	HCD (High Energy Collision Dissociation)	MS2	0	13.771	72.5901	44161	ΔclpP-TP.raw	4.1	0	4.847e-11	7.13703e+06	72.56
FALSE	High	Unambiguous	[R].VLMQDFTGVPAVVDLAAMR.[T]	P37032	P37032	0	3	0.852	1	678.357	2033.06	2033.06	-0.08	-6e-05	HCD (High Energy Collision Dissociation)	MS2	2.63909	10.223	72.604	44170	ΔclpP-TP.raw	2.77	0	1.083e-06	5.2481e+06	72.54
FALSE	High	Unambiguous	[K].SKGVDEKDFNSYGSR.[R]	P37032	P37032	2	2	0.7922	1	844.897	1688.79	1688.79	-0.5	-0.00042	HCD (High Energy Collision Dissociation)	MS2	0	45	11.5823	3760	ΔclpP-TP.raw	2.31	0	6.69e-08	1.00033e+06	11.63
FALSE	High	Unambiguous	[K].DIWPSNEEIAAEVAK.[V]	P37032	P37032	0	2	0.8495	1	836.414	1671.82	1671.82	-0.92	-0.00077	HCD (High Energy Collision Dissociation)	MS2	11.9471	5.914	48.96	30039	ΔclpP-TP.raw	2.79	0	2.02e-07	11195388	49.12
FALSE	High	Unambiguous	[K].DIWPSNEEIAAEVAK.[V]	P37032	P37032	0	2	0.7542	1	836.415	1671.82	1671.82	-0.15	-0.00013	HCD (High Energy Collision Dissociation)	MS2	2.46463	7.635	48.8014	28284	ΔclpP-TP.raw	2.4	0	5.237e-07	7.74562e+06	48.76
FALSE	High	Unambiguous	[R].VLMQDFTGVPAVVDLAAMR.[T]	P37032	P37032	0	3	0.6842	1	678.358	2033.06	2033.06	1.79	0.00121	HCD (High Energy Collision Dissociation)	MS2	29.9482	45	71.7873	43672	ΔclpP-TP.raw	1.71	1.414e-05	0.0001672	5.2481e+06	72.54
FALSE	High	Unambiguous	[K].SKGVDEKDFNSYGSR.[R]	P37032	P37032	2	3	0.6727	1	563.601	1688.79	1688.79	-0.26	-0.00015	HCD (High Energy Collision Dissociation)	MS2	42.9228	29.871	11.5261	3718	ΔclpP-TP.raw	3.3	7.816e-06	2.412e-05	8510665	11.62
FALSE	High	Unambiguous	[R].YVPTGETMSIYDAAMR.[Y]	P37032	P37032	0	3	0.6076	1	602.28	1804.82	1804.82	0.14	8e-05	HCD (High Energy Collision Dissociation)	MS2	37.4725	45	42.2942	25321	ΔclpP-TP.raw	2.37	0	1.528e-06	579220	42.34
FALSE	High	Unambiguous	[R].VLMQDFTGVPAVVDLAAMR.[T]	P37032	P37032	0	3	0.7059	1	678.359	2033.06	2033.06	2.6	0.00176	HCD (High Energy Collision Dissociation)	MS2	14.3707	45	71.8046	43682	ΔclpP-TP.raw	1.36	2.108e-05	0.0002467	5.2481e+06	72.54
FALSE	High	Unambiguous	[K].DIWPSNEEIAAEVAK.[V]	P37032	P37032	0	2	0.8587	1	836.417	1671.83	1671.82	2.68	0.00224	HCD (High Energy Collision Dissociation)	MS2	0	34.678	48.0697	27792	ΔclpP-TP.raw	2.69	0	1.793e-06	7.74562e+06	48.76
FALSE	High	Unambiguous	[K].LTPGAMVPVTIER.[Q]	P37032	P37032	0	3	0.4286	1	461.927	1383.77	1383.77	-0.6	-0.00028	HCD (High Energy Collision Dissociation)	MS2	55.1101	15.673	32.0579	16662	ΔclpP-TP.raw	1.26	0.004125	0.1437	814724	32.08
FALSE	High	Unambiguous	[K].ISPLSPVDLVIDHSVMVDKFASADALEVNTK.[I]	P37032	P37032	1	4	0.6012	1	828.434	3310.72	3310.72	-2.44	-0.00202	HCD (High Energy Collision Dissociation)	MS2	18.2337	24.396	71.3479	42944	ΔclpP-TP.raw	3.31	0	3.702e-06	9594474	71.71
FALSE	High	Unambiguous	[R].YVPTGETMSIYDAAMR.[Y]	P37032	P37032	0	3	0.7861	1	602.279	1804.82	1804.82	-0.52	-0.00031	HCD (High Energy Collision Dissociation)	MS2	29.0524	12.717	42.256	23168	ΔclpP-TP.raw	1.87	3.938e-05	0.0003705	13655132	42.57
FALSE	High	Unambiguous	[R].VLMQDFTGVPAVVDLAAMR.[T]	P37032	P37032	0	3	0.4821	1	678.357	2033.06	2033.06	0.58	0.00039	HCD (High Energy Collision Dissociation)	MS2	48.5534	45	71.6854	43159	ΔclpP-TP.raw	1.12	0.0001455	0.002434	12021597	72.57
FALSE	High	Unambiguous	[K].EGNDVYLKDIWPSNEEIAAEVAK.[V]	P37032	P37032	1	3	0.6309	1	864.096	2590.27	2590.27	1.9	0.00164	HCD (High Energy Collision Dissociation)	MS2	20.3263	45	56.0331	35332	ΔclpP-TP.raw	2.33	7.816e-06	7.685e-05	888907	56.04
FALSE	High	Unambiguous	[R].ATISNMAPEYGATcGFFPVDKETIK.[Y]	P37032	P37032	1	3	0.7299	1	916.44	2747.3	2747.31	-0.49	-0.00045	HCD (High Energy Collision Dissociation)	MS2	44.1626	36.243	47.0642	27076	ΔclpP-TP.raw	3.11	0	1.299e-06	28153006	46.66
FALSE	High	Unambiguous	[K].ISPLSPVDLVIDHSVMVDKFASADALEVNTK.[I]	P37032	P37032	1	4	0.6467	1	828.439	3310.74	3310.72	3.6	0.00298	HCD (High Energy Collision Dissociation)	MS2	0	16.394	72.1532	43464	ΔclpP-TP.raw	3.34	0	8.066e-06	9594474	71.71
FALSE	High	Unambiguous	[R].VLMQDFTGVPAVVDLAAMR.[T]	P37032	P37032	0	2	0.7301	1	1017.03	2033.04	2033.06	-5.72	-0.00581	HCD (High Energy Collision Dissociation)	MS2	32.2552	45	71.7672	43210	ΔclpP-TP.raw	2.26	1.414e-05	9.723e-05	18747318	72.61
FALSE	High	Unambiguous	[R].VLMQDFTGVPAVVDLAAMR.[T]	P37032	P37032	0	3	0.8536	1	678.357	2033.06	2033.06	0.3	0.0002	HCD (High Energy Collision Dissociation)	MS2	2.24747	4.322	72.4948	43692	ΔclpP-TP.raw	2.8	0	8.654e-06	12021597	72.57
FALSE	High	Unambiguous	[R].YVPTGETMSIYDAAMR.[Y]	P37032	P37032	0	2	0.8618	1	902.92	1804.83	1804.82	4.22	0.00381	HCD (High Energy Collision Dissociation)	MS2	8.67016	15.298	42.202	23132	ΔclpP-TP.raw	2.75	0	5.958e-08	42642980	42.47
FALSE	High	Unambiguous	[K].ISPLSPVDLVIDHSVMVDKFASADALEVNTK.[I]	P37032	P37032	1	4	0.5876	1	828.436	3310.72	3310.72	-0.28	-0.00023	HCD (High Energy Collision Dissociation)	MS2	3.09172	19.701	72.9618	44395	ΔclpP-TP.raw	2.91	0	3.822e-06	3.99894e+06	72.87
FALSE	High	Unambiguous	[R].EPIGQDKEGNDVYLKDIWPSNEEIAAEVAK.[V]	P37032	P37032	2	4	0.7037	1	840.167	3357.65	3357.65	-0.21	-0.00017	HCD (High Energy Collision Dissociation)	MS2	13.4187	33.505	52.9029	32954	ΔclpP-TP.raw	3.51	7.816e-06	4.733e-05
FALSE	High	Unambiguous	[K].ISPLSPVDLVIDHSVMVDKFASADALEVNTK.[I]	P37032	P37032	1	3	0.6754	1	1104.25	3310.72	3310.72	-0.8	-0.00088	HCD (High Energy Collision Dissociation)	MS2	31.7869	45	71.4239	42992	ΔclpP-TP.raw	3.82	0	6.186e-08	1.42411e+06	71.72
FALSE	High	Unambiguous	[R].NEMTPGQEGGVTR.[Y]	P37032	P37032	0	2	0.8558	1	688.317	1375.63	1375.63	0.44	0.0003	HCD (High Energy Collision Dissociation)	MS2	12.1664	24.379	11.1602	3442	ΔclpP-TP.raw	3.12	0	3.817e-06	9024985	11.21
FALSE	High	Unambiguous	[R].YQENQQDLVIIAGK.[E]	P37032	P37032	0	3	0.6445	1	540.287	1618.85	1618.84	2.16	0.00116	HCD (High Energy Collision Dissociation)	MS2	33.6092	38.88	26.908	13687	ΔclpP-TP.raw	2.11	7.816e-06	8.131e-05	1.77854e+06	26.83
FALSE	High	Unambiguous	[R].QDGDIEKIETLcR.[I]	P37032	P37032	1	2	0.7567	1	788.884	1576.76	1576.76	-1.42	-0.00112	HCD (High Energy Collision Dissociation)	MS2	22.0072	45	22.2175	10626	ΔclpP-TP.raw	3.37	0	7.245e-07	5.69624e+06	22.34
FALSE	High	Unambiguous	[K].LKEGITATDLVLTVTQMLR.[K]	P37032	P37032	1	3	0.6323	1	701.401	2102.19	2102.19	0.45	0.00031	HCD (High Energy Collision Dissociation)	MS2	64.4244	45	84.4037	50934	ΔclpP-TP.raw	1.55	0.0001566	0.002761	867323	84.8
FALSE	High	Unambiguous	[K].AQGMWYDKDNEEPVFTDSLHLDLGSVEPSLAGPK.[R]	P37032	P37032	1	4	0.7771	1	937.196	3745.76	3745.77	-1.34	-0.00125	HCD (High Energy Collision Dissociation)	MS2	21.8075	45	64.5848	39128	ΔclpP-TP.raw	3.23	0	1.348e-07	13229826	64.91
FALSE	High	Unambiguous	[R].EPIGQDKEGNDVYLKDIWPSNEEIAAEVAK.[V]	P37032	P37032	2	3	0.5052	1	1119.89	3357.64	3357.65	-1.22	-0.00136	HCD (High Energy Collision Dissociation)	MS2	31.0447	45	52.9435	31123	ΔclpP-TP.raw	1.94	0.0001284	0.002068	666280	52.92
FALSE	High	Unambiguous	[K].ISPLSPVDLVIDHSVMVDK.[F]	P37032	P37032	0	3	0.84	1	688.707	2064.11	2064.1	0.68	0.00047	HCD (High Energy Collision Dissociation)	MS2	4.62901	2.987	58.9597	34735	ΔclpP-TP.raw	3.5	0	2.226e-08	32988840	58.74
FALSE	High	Unambiguous	[K].VNLSSLPVEFNNFLIEVGK.[E]	P37032	P37032	0	2	0.7183	1	1060.08	2119.15	2119.14	2.1	0.00222	HCD (High Energy Collision Dissociation)	MS2	59.9102	45	84.0923	50769	ΔclpP-TP.raw	1.42	0.006031	0.2076	2.56386e+06	83.8
FALSE	High	Unambiguous	[K].AQGMWYDKDNEEPVFTDSLHLDLGSVEPSLAGPK.[R]	P37032	P37032	1	4	0.7552	1	937.197	3745.77	3745.77	-0.56	-0.00052	HCD (High Energy Collision Dissociation)	MS2	18.0146	45	65.3539	39633	ΔclpP-TP.raw	2.86	0	5.558e-06	13229826	64.91
FALSE	High	Unambiguous	[R].YVPTGETMSIYDAAMR.[Y]	P37032	P37032	0	3	0.7313	1	602.28	1804.83	1804.82	0.8	0.00048	HCD (High Energy Collision Dissociation)	MS2	40.3613	19.255	42.0222	23652	ΔclpP-TP.raw	2.01	7.561e-05	0.001112	9646020	42.28
FALSE	High	Unambiguous	[R].YVPTGETMSIYDAAMR.[Y]	P37032	P37032	0	2	0.6824	1	902.922	1804.84	1804.82	6.36	0.00574	HCD (High Energy Collision Dissociation)	MS2	46.6416	25.494	41.9302	23593	ΔclpP-TP.raw	1.7	1.414e-05	0.0002139	24913180	42.27
FALSE	High	Unambiguous	[K].VNLSSLPVEFNNFLIEVGK.[E]	P37032	P37032	0	2	0.853	1	1060.08	2119.14	2119.14	-0.08	-8e-05	HCD (High Energy Collision Dissociation)	MS2	0	45	83.958	50703	ΔclpP-TP.raw	3.81	0	3.933e-07	2.56386e+06	83.8
FALSE	High	Unambiguous	[K].AQGMWYDKDNEEPVFTDSLHLDLGSVEPSLAGPK.[R]	P37032	P37032	1	3	0.8006	1	1249.26	3745.76	3745.77	-2.17	-0.00271	HCD (High Energy Collision Dissociation)	MS2	0	45	64.707	39211	ΔclpP-TP.raw	3.26	0	4.08e-07	2.03855e+06	64.89
FALSE	High	Unambiguous	[R].QDGDIEKIETLcR.[I]	P37032	P37032	1	2	0.7143	1	788.885	1576.76	1576.76	0.05	4e-05	HCD (High Energy Collision Dissociation)	MS2	39.4939	40.597	22.143	10407	ΔclpP-TP.raw	2.8	0	1.033e-05	6.47882e+06	22.27
FALSE	High	Unambiguous	[R].EPIGQDKEGNDVYLKDIWPSNEEIAAEVAK.[V]	P37032	P37032	2	4	0.7258	1	840.169	3357.65	3357.65	1.23	0.00103	HCD (High Energy Collision Dissociation)	MS2	7.98932	45	53.0494	31198	ΔclpP-TP.raw	3.83	7.816e-06	3.04e-05	2592560	52.94
FALSE	High	Unambiguous	[K].FASADALEVNTK.[I]	P37032	P37032	0	2	0.8083	1	633.322	1265.64	1265.64	0.04	3e-05	HCD (High Energy Collision Dissociation)	MS2	62.4995	10.72	17.7035	7834	ΔclpP-TP.raw	2.66	0	2.878e-06	31064512	17.98
FALSE	High	Unambiguous	[K].ISPLSPVDLVIDHSVMVDK.[F]	P37032	P37032	0	2	0.841	1	1032.56	2064.12	2064.1	6.58	0.00679	HCD (High Energy Collision Dissociation)	MS2	25.6074	16.834	58.779	34607	ΔclpP-TP.raw	3.9	0	1.045e-07	2.85868e+06	58.72
FALSE	High	Unambiguous	[R].YQENQQDLVIIAGK.[E]	P37032	P37032	0	2	0.8445	1	809.923	1618.84	1618.84	-2.87	-0.00232	HCD (High Energy Collision Dissociation)	MS2	21.4637	45	26.5722	13457	ΔclpP-TP.raw	2.83	0	1.519e-06	38510860	26.85
FALSE	High	Unambiguous	[K].ISPLSPVDLVIDHSVMVDK.[F]	P37032	P37032	0	3	0.7074	1	688.706	2064.1	2064.1	-0.01	-1e-05	HCD (High Energy Collision Dissociation)	MS2	40.8445	45	58.2213	34215	ΔclpP-TP.raw	2.7	0	1.309e-07	32988840	58.74
FALSE	High	Unambiguous	[K].AFSNFQVVPPGTGIcHQVNLEYLGK.[T]	P37032	P37032	0	3	0.7701	1	925.8	2775.38	2775.39	-2.96	-0.00274	HCD (High Energy Collision Dissociation)	MS2	18.7745	7.405	53.3549	31418	ΔclpP-TP.raw	3.61	0	1.969e-07	25311742	53.12
FALSE	High	Unambiguous	[R].EPIGQDKEGNDVYLK.[D]	P37032	P37032	1	3	0.669	1	568.953	1704.85	1704.84	0.83	0.00047	HCD (High Energy Collision Dissociation)	MS2	30.0605	8.339	13.3505	5562	ΔclpP-TP.raw	2.9	0	1.311e-05
FALSE	High	Unambiguous	[R].EPIGQDKEGNDVYLK.[D]	P37032	P37032	1	2	0.6937	1	852.927	1704.85	1704.84	1.44	0.00123	HCD (High Energy Collision Dissociation)	MS2	69.8497	33.378	13.336	5549	ΔclpP-TP.raw	2.71	0	6.618e-06	5664391	13.44
FALSE	High	Unambiguous	[K].GVDEKDFNSYGSR.[R]	P37032	P37032	1	3	0.7639	1	491.892	1473.66	1473.66	-0.12	-6e-05	HCD (High Energy Collision Dissociation)	MS2	22.292	1.553	12.9658	5261	ΔclpP-TP.raw	3.05	7.816e-06	2.283e-05	23170370	13
FALSE	High	Unambiguous	[K].GVDEKDFNSYGSR.[R]	P37032	P37032	1	2	0.888	1	737.334	1473.66	1473.66	-0.33	-0.00025	HCD (High Energy Collision Dissociation)	MS2	8.30702	15.078	12.9321	5235	ΔclpP-TP.raw	3.84	0	3.762e-07	19264144	13
FALSE	High	Unambiguous	[K].VLLENLLR.[F]	P37032	P37032	0	2	0.5798	1	485.308	969.609	969.609	-0.16	-8e-05	HCD (High Energy Collision Dissociation)	MS2	30.3399	45	39.7893	21638	ΔclpP-TP.raw	1.88	2.108e-05	0.0002354	19170392	40.13
FALSE	High	Unambiguous	[K].FASADALEVNTK.[I]	P37032	P37032	0	2	0.4566	1	633.324	1265.64	1265.64	2.59	0.00164	HCD (High Energy Collision Dissociation)	MS2	80.7937	45	18.5091	8349	ΔclpP-TP.raw	1.73	3.938e-05	0.00039	31064512	17.98
FALSE	High	Unambiguous	[K].EYAEVFK.[G]	P37032	P37032	0	2	0.5963	1	443.222	885.436	885.435	0.67	0.0003	HCD (High Energy Collision Dissociation)	MS2	36.9382	20.765	15.1065	6818	ΔclpP-TP.raw	1.61	0.0003612	0.008267	9696363	15.22
FALSE	High	Unambiguous	[R].IRNEMTPGQEGGVTR.[Y]	P37032	P37032	1	3	0.7631	1	548.942	1644.81	1644.81	-0.05	-3e-05	HCD (High Energy Collision Dissociation)	MS2	15.7258	3.082	11.1329	3420	ΔclpP-TP.raw	3.25	0	8.617e-06	80518728	11.23
FALSE	High	Unambiguous	[R].IDTADELEYYK.[N]	P37032	P37032	0	2	0.7822	1	680.319	1359.63	1359.63	-0.17	-0.00012	HCD (High Energy Collision Dissociation)	MS2	16.4221	1.47	27.2068	13902	ΔclpP-TP.raw	3.26	0	4.192e-06	40379904	27.17
FALSE	High	Unambiguous	[K].QAYVLALFGDSITTDHISPAGSIK.[A]	P37032	P37032	0	3	0.6935	1	835.44	2504.31	2504.3	1.09	0.00091	HCD (High Energy Collision Dissociation)	MS2	38.1014	6.117	61.0392	36188	ΔclpP-TP.raw	3.23	0	3.249e-06	12988181	61.23
FALSE	High	Unambiguous	[K].FVEFYGPGLNDLPLADR.[A]	P37032	P37032	0	2	0.8123	1	961.986	1922.96	1922.96	0	0	HCD (High Energy Collision Dissociation)	MS2	0.63308	2.673	60.7894	36021	ΔclpP-TP.raw	4.05	0	2.57e-08	38086012	60.74
FALSE	High	Unambiguous	[K].TYNYYSLK.[E]	P37032	P37032	0	2	0.7059	1	526.257	1051.51	1051.51	-3.51	-0.00185	HCD (High Energy Collision Dissociation)	MS2	29.9578	17.839	18.1561	8114	ΔclpP-TP.raw	1.53	0.002081	0.0675	1.99038e+06	18.23
FALSE	High	Unambiguous	[R].YVPTGETMSIYDAAMR.[Y]	P37032	P37032	0	2	0.8974	1	902.915	1804.82	1804.82	-0.9	-0.00081	HCD (High Energy Collision Dissociation)	MS2	0	28.832	42.6916	24097	ΔclpP-TP.raw	3.02	0	3.829e-08	24913180	42.27
FALSE	High	Unambiguous	[K].AIADWLHNK.[T]	P37032	P37032	0	3	0.6	1	356.526	1067.56	1067.56	0.14	5e-05	HCD (High Energy Collision Dissociation)	MS2	68.3023	45	21.9848	10310	ΔclpP-TP.raw	1.05	0.001743	0.05437
FALSE	High	Unambiguous	[R].YQENQQDLVIIAGK.[E]	P37032	P37032	0	2	0.8178	1	809.929	1618.85	1618.84	4.49	0.00363	HCD (High Energy Collision Dissociation)	MS2	19.2675	45	27.3087	13963	ΔclpP-TP.raw	2.69	0	2.452e-07	38510860	26.85
FALSE	High	Unambiguous	[K].SKGVDEKDFNSYGSR.[R]	P37032	P37032	2	2	0.8249	1	844.898	1688.79	1688.79	0.43	0.00037	HCD (High Energy Collision Dissociation)	MS2	0	36.633	11.5273	4082	ΔclpP-TP.raw	2.97	0	4.423e-09	963879	11.54
FALSE	High	Unambiguous	[K].SQESIDGLIEQVK.[Q]	P37033	P37033	0	2	0.646	1	723.375	1445.74	1445.75	-4.38	-0.00317	HCD (High Energy Collision Dissociation)	MS2	41.2353	45	37.5432	21071	WT-RP.raw	1.61	1.414e-05	0.0001586
FALSE	High	Unambiguous	[K].SQESIDGLIEQVK.[Q]	P37033	P37033	0	2	0.7418	1	723.377	1445.75	1445.75	-0.71	-0.00051	HCD (High Energy Collision Dissociation)	MS2	14.3559	45	37.645	20848	WT-RP.raw	2.44	0	2.229e-06
FALSE	High	Unambiguous	[K].SQESIDGLIEQVK.[Q]	P37033	P37033	0	2	0.7811	1	723.376	1445.75	1445.75	-1.83	-0.00132	HCD (High Energy Collision Dissociation)	MS2	13.8715	45	37.5546	20652	WT-RP.raw	2.65	0	6.606e-07
FALSE	High	Unambiguous	[R].DGSLPALFSR.[V]	P37034	P37034	0	2	0.3618	1	531.782	1062.56	1062.56	-1.08	-0.00057	HCD (High Energy Collision Dissociation)	MS2	45.5907	45	38.086	21160	WT-RP.raw	1.52	0.0007453	0.01916	707393	38.05
FALSE	High	Unambiguous	[K].LDNSDDMVLLSRWIDSLLAK.[T]	Q3V863	Q3V863	1	3	0.3028	1	768.736	2304.19	2304.19	1.24	0.00095	HCD (High Energy Collision Dissociation)	MS2	48.7809	45	89.4516	55852	WT-RP.raw	1.42	0.007791	0.2566
FALSE	High	Unambiguous	[K].LDNSDDMVLLSRWIDSLLAK.[T]	Q3V863	Q3V863	1	3	0.4474	1	768.737	2304.2	2304.19	2.72	0.00209	HCD (High Energy Collision Dissociation)	MS2	42.7628	45	89.1837	54964	ΔclpP-RP.raw	1.14	0.001341	0.03908
FALSE	High	Unambiguous	[R].EALDESIANEALAYAYR.[Q]	Q3V863	Q3V863	0	2	0.719	1	949.96	1898.91	1898.91	-0.49	-0.00047	HCD (High Energy Collision Dissociation)	MS2	57.4525	45	60.8561	36067	ΔclpP-TP.raw	2.1	0	3.292e-06	413507	60.84
FALSE	High	Unambiguous	[K].MGFIPEEVIR.[Y]	Q3V869	Q3V869	0	2	0.6828	1	595.812	1190.62	1190.62	-5.81	-0.00346	HCD (High Energy Collision Dissociation)	MS2	19.468	45	40.2774	21945	ΔclpP-TP.raw	1.45	0.000306	0.006894	475991	40.3
FALSE	High	Unambiguous	[R].MNLELAVTEAMLDFAEEISPEHAcLVPEKR.[E]	Q3V870	Q3V870	1	4	0.7939	1	861.422	3442.66	3442.67	-1.35	-0.00116	HCD (High Energy Collision Dissociation)	MS2	8.95491	43.817	100.046	62826	WT-RP.raw	6.26	0	1.519e-11	1.91654e+06	100.01
FALSE	High	Unambiguous	[R].MNLELAVTEAMLDFAEEISPEHAcLVPEKR.[E]	Q3V870	Q3V870	1	3	0.5556	1	1148.22	3442.66	3442.67	-2.6	-0.00299	HCD (High Energy Collision Dissociation)	MS2	37.6763	45	100.042	62824	WT-RP.raw	1.71	0	1.521e-05	500329	99.73
FALSE	High	Unambiguous	[R].YPDPVQAAMDAEEAGADGITLHMR.[E]	Q3V870	Q3V870	0	3	0.7983	1	853.394	2558.17	2558.16	1.12	0.00096	HCD (High Energy Collision Dissociation)	MS2	74.2708	45	62.3827	37712	WT-RP.raw	4.81	0	5.944e-11	1.51163e+06	62.82
FALSE	High	Unambiguous	[R].MNLELAVTEAMLDFAEEISPEHAcLVPEKR.[E]	Q3V870	Q3V870	1	4	0.7331	1	861.423	3442.67	3442.67	0.07	6e-05	HCD (High Energy Collision Dissociation)	MS2	9.52445	45	101.343	63641	WT-RP.raw	5.92	0	8.579e-11	3.07584e+06	100.47
FALSE	High	Unambiguous	[R].MNLELAVTEAMLDFAEEISPEHAcLVPEK.[R]	Q3V870	Q3V870	0	4	0.1375	1	822.397	3286.57	3286.57	-0.55	-0.00045	HCD (High Energy Collision Dissociation)	MS2	21.4765	45	108.464	68043	WT-RP.raw	0.8	0.0008667	0.02352	196401	108.51
FALSE	High	Unambiguous	[R].EELTTEGGLDILTHR.[N]	Q3V870	Q3V870	0	2	0.8328	1	842.434	1683.86	1683.85	3.75	0.00316	HCD (High Energy Collision Dissociation)	MS2	29.9228	45	35.1575	19194	WT-RP.raw	3.05	0	2.022e-06	3069338	35.41
FALSE	High	Unambiguous	[R].MNLELAVTEAMLDFAEEISPEHAcLVPEKR.[E]	Q3V870	Q3V870	1	3	0.6769	1	1148.23	3442.67	3442.67	0.94	0.00108	HCD (High Energy Collision Dissociation)	MS2	28.6485	45	100.26	64006	WT-RP.raw	2.94	0	5.483e-09	977702	99.93
FALSE	High	Unambiguous	[R].MNLELAVTEAMLDFAEEISPEHAcLVPEKR.[E]	Q3V870	Q3V870	1	4	0.7369	1	861.422	3442.67	3442.67	-1.06	-0.00092	HCD (High Energy Collision Dissociation)	MS2	1.82007	45	100.82	64373	WT-RP.raw	6.31	0	3.636e-12	2.00625e+06	100.34
FALSE	High	Unambiguous	[R].MNLELAVTEAMLDFAEEISPEHAcLVPEKR.[E]	Q3V870	Q3V870	1	4	0.7844	1	861.423	3442.67	3442.67	0.54	0.00047	HCD (High Energy Collision Dissociation)	MS2	4.08569	24.845	100.062	63874	WT-RP.raw	6.4	0	2.211e-14	2.06106e+06	99.91
FALSE	High	Unambiguous	[R].MNLELAVTEAMLDFAEEISPEHAcLVPEK.[R]	Q3V870	Q3V870	0	3	1	1	1096.19	3286.54	3286.57	-7.55	-0.00827	HCD (High Energy Collision Dissociation)	MS2	0	45	108.214	69150	WT-RP.raw	1.3	0.0002891	0.006411	289625	108.48
FALSE	High	Unambiguous	[R].MNLELAVTEAMLDFAEEISPEHAcLVPEKR.[E]	Q3V870	Q3V870	1	4	0.7253	1	861.417	3442.65	3442.67	-6.64	-0.00571	HCD (High Energy Collision Dissociation)	MS2	83.2779	45	100.81	63325	WT-RP.raw	4.66	0	1.541e-08	1.91654e+06	100.01
FALSE	High	Unambiguous	[R].EELTTEGGLDILTHR.[N]	Q3V870	Q3V870	0	2	0.8133	1	842.429	1683.85	1683.85	-2.45	-0.00206	HCD (High Energy Collision Dissociation)	MS2	23.7565	14.049	35.2909	19486	WT-RP.raw	3	0	5.879e-07	5457839	35.42
FALSE	High	Unambiguous	[R].ELNELNIGHAIIAR.[A]	Q3V870	Q3V870	0	2	0.823	1	781.937	1562.87	1562.86	0.73	0.00057	HCD (High Energy Collision Dissociation)	MS2	20.3057	45	32.9205	17887	WT-RP.raw	4.18	0	8.663e-09	5226634	32.8
FALSE	High	Unambiguous	[K].ELLLGVNIDHIATIR.[Q]	Q3V870	Q3V870	0	3	0.7068	1	559.662	1676.97	1676.97	0.89	0.0005	HCD (High Energy Collision Dissociation)	MS2	12.1612	16.156	51.0889	30397	WT-RP.raw	2.49	0	1.348e-06	1.37966e+06	51.09
FALSE	High	Unambiguous	[R].MNLELAVTEAMLDFAEEISPEHAcLVPEKR.[E]	Q3V870	Q3V870	1	3	0.7089	1	1148.23	3442.66	3442.67	-1.85	-0.00213	HCD (High Energy Collision Dissociation)	MS2	15.6558	45	100.878	63346	WT-RP.raw	2.13	0	1.06e-06	345266	100.82
FALSE	High	Unambiguous	[R].ELNELNIGHAIIAR.[A]	Q3V870	Q3V870	0	3	0.6752	1	521.626	1562.86	1562.86	-0.67	-0.00035	HCD (High Energy Collision Dissociation)	MS2	51.3132	8.136	33.0173	17824	WT-RP.raw	2.34	7.816e-06	1.666e-05	9078476	32.84
FALSE	High	Unambiguous	[R].ELNELNIGHAIIAR.[A]	Q3V870	Q3V870	0	2	0.7965	1	781.936	1562.87	1562.86	0.15	0.00012	HCD (High Energy Collision Dissociation)	MS2	20.06	45	32.6854	17609	WT-RP.raw	4.03	0	1.697e-08	3.22192e+06	32.82
FALSE	High	Unambiguous	[R].LQLMGSEVSLFIDPDKEQIR.[A]	Q3V870	Q3V870	1	2	0.6528	1	1159.61	2318.22	2318.21	5.83	0.00676	HCD (High Energy Collision Dissociation)	MS2		45	59.9714	36018	WT-RP.raw	1.93	7.816e-06	2.449e-05
FALSE	High	Unambiguous	[K].ELLLGVNIDHIATIR.[Q]	Q3V870	Q3V870	0	2	0.6283	1	838.986	1676.97	1676.97	-2.38	-0.002	HCD (High Energy Collision Dissociation)	MS2	45.0763	21.553	51.0179	30348	WT-RP.raw	3.04	0	4.039e-06	972046	51.39
FALSE	High	Unambiguous	[R].EELTTEGGLDILTHR.[N]	Q3V870	Q3V870	0	3	0.6718	1	561.956	1683.85	1683.85	-0.36	-0.0002	HCD (High Energy Collision Dissociation)	MS2	39.2634	5.647	35.2393	19450	WT-RP.raw	2.62	0	5.574e-06	15732962	35.42
FALSE	High	Unambiguous	[R].MNLELAVTEAMLDFAEEISPEHAcLVPEKR.[E]	Q3V870	Q3V870	1	4	0.7546	1	861.423	3442.67	3442.67	-0.06	-5e-05	HCD (High Energy Collision Dissociation)	MS2	1.31915	24.287	100.581	63148	WT-RP.raw	6.03	0	5.516e-11	3.07584e+06	100.47
FALSE	High	Unambiguous	[R].YPDPVQAAMDAEEAGADGITLHMR.[E]	Q3V870	Q3V870	0	3	0.7854	1	853.398	2558.18	2558.16	5.74	0.00489	HCD (High Energy Collision Dissociation)	MS2	57.7798	45	63.1458	38257	WT-RP.raw	5.22	0	1e-12	1.51163e+06	62.82
FALSE	High	Unambiguous	[R].GTRYPDPVQAAMDAEEAGADGITLHMR.[E]	Q3V870	Q3V870	1	4	0.6965	1	718.838	2872.33	2872.34	-1.61	-0.00116	HCD (High Energy Collision Dissociation)	MS2	24.6177	44.254	56.0101	33272	WT-RP.raw	5.47	0	6.773e-11	2508721	56.54
FALSE	High	Unambiguous	[R].LQLMGSEVSLFIDPDKEQIR.[A]	Q3V870	Q3V870	1	3	0.578	1	773.406	2318.2	2318.21	-1.55	-0.00119	HCD (High Energy Collision Dissociation)	MS2	0	25.975	59.8277	35916	WT-RP.raw	1.73	0.0007453	0.01913	1.73151e+06	59.86
FALSE	High	Unambiguous	[R].RLQLMGSEVSLFIDPDKEQIR.[A]	Q3V870	Q3V870	2	3	0.7429	1	825.443	2474.32	2474.31	3.38	0.00279	HCD (High Energy Collision Dissociation)	MS2	33.5396	31.252	56.237	33437	WT-RP.raw	3.89	0	5.885e-07	1.76482e+06	56.25
FALSE	High	Unambiguous	[R].GTRYPDPVQAAMDAEEAGADGITLHMR.[E]	Q3V870	Q3V870	1	4	0.7523	1	718.838	2872.33	2872.34	-1.72	-0.00124	HCD (High Energy Collision Dissociation)	MS2	13.7216	28.797	56.7669	33811	WT-RP.raw	6.62	0	1.007e-13	2508721	56.54
FALSE	High	Unambiguous	[R].MNLELAVTEAMLDFAEEISPEHAcLVPEK.[R]	Q3V870	Q3V870	0	3	0.5245	1	1096.19	3286.57	3286.57	0.05	6e-05	HCD (High Energy Collision Dissociation)	MS2	27.5254	45	108.196	67881	WT-RP.raw	1.43	3.938e-05	0.0003924	554894	108.68
FALSE	High	Unambiguous	[R].AAVDVGAPVIELHTGcYADATSEEK.[Q]	Q3V870	Q3V870	0	3	0.5964	1	868.412	2603.22	2603.23	-3.49	-0.00303	HCD (High Energy Collision Dissociation)	MS2	22.6085	45	35.8191	19839	WT-RP.raw	2.23	7.816e-06	4.517e-05	2476915	35.97
FALSE	High	Unambiguous	[R].GTRYPDPVQAAMDAEEAGADGITLHMR.[E]	Q3V870	Q3V870	1	3	0.7449	1	958.116	2872.33	2872.34	-0.28	-0.00027	HCD (High Energy Collision Dissociation)	MS2	0	45	56.4722	33609	WT-RP.raw	3.92	0	4.338e-10	688155	56.3
FALSE	High	Unambiguous	[R].MNLELAVTEAMLDFAEEISPEHAcLVPEKR.[E]	Q3V870	Q3V870	1	5	0.5442	1	689.339	3442.66	3442.67	-1.48	-0.00102	HCD (High Energy Collision Dissociation)	MS2	34.441	45	100.388	63022	WT-RP.raw	1.47	0.0003499	0.008071
FALSE	High	Unambiguous	[R].GTRYPDPVQAAMDAEEAGADGITLHMR.[E]	Q3V870	Q3V870	1	3	0.7839	1	958.118	2872.34	2872.34	1.49	0.00143	HCD (High Energy Collision Dissociation)	MS2	0	43.809	56.366	34072	WT-RP.raw	5.97	0	3.861e-13	1955857	56.29
FALSE	High	Unambiguous	[R].AAVDVGAPVIELHTGcYADATSEEKQHYELQR.[I]	Q3V870	Q3V870	1	4	0.6486	1	890.183	3557.71	3557.7	4.22	0.00375	HCD (High Energy Collision Dissociation)	MS2	23.3888	45	36.3757	19992	WT-RP.raw	2.59	0	8.345e-06	704710	36.4
FALSE	High	Unambiguous	[R].YPDPVQAAMDAEEAGADGITLHMR.[E]	Q3V870	Q3V870	0	3	0.7385	1	853.389	2558.15	2558.16	-5.31	-0.00453	HCD (High Energy Collision Dissociation)	MS2	57.0041	25.424	63.1477	38859	WT-RP.raw	3.9	0	1.642e-10	1.52349e+06	62.91
FALSE	High	Unambiguous	[R].GTRYPDPVQAAMDAEEAGADGITLHMR.[E]	Q3V870	Q3V870	1	4	0.7706	1	718.839	2872.33	2872.34	-0.88	-0.00063	HCD (High Energy Collision Dissociation)	MS2	13.2627	12.052	55.9854	33811	WT-RP.raw	6.32	0	4.907e-12	6508168	56.28
FALSE	High	Unambiguous	[R].ELNELNIGHAIIAR.[A]	Q3V870	Q3V870	0	2	0.839	1	781.936	1562.86	1562.86	-0.34	-0.00027	HCD (High Energy Collision Dissociation)	MS2	35.73	45	32.6712	17392	WT-RP.raw	3.54	0	7.43e-08	2.40412e+06	32.74
FALSE	High	Unambiguous	[R].GTRYPDPVQAAMDAEEAGADGITLHMR.[E]	Q3V870	Q3V870	1	4	0.7351	1	718.838	2872.33	2872.34	-2.18	-0.00157	HCD (High Energy Collision Dissociation)	MS2	35.4424	44.363	56.0121	33323	WT-RP.raw	5.55	0	6.086e-11	1.16851e+06	55.75
FALSE	High	Unambiguous	[R].GTRYPDPVQAAMDAEEAGADGITLHMR.[E]	Q3V870	Q3V870	1	4	0.5837	1	718.84	2872.34	2872.34	1.69	0.00122	HCD (High Energy Collision Dissociation)	MS2	28.4827	45	55.2383	33275	WT-RP.raw	4.42	0	3.591e-07	6508168	56.28
FALSE	High	Unambiguous	[R].EELTTEGGLDILTHR.[N]	Q3V870	Q3V870	0	3	0.0538	1	561.957	1683.86	1683.85	1.1	0.00062	HCD (High Energy Collision Dissociation)	MS2	80.2302	14.257	34.9199	18862	WT-RP.raw	0.93	8.681e-05	0.001583	4847910	35.18
FALSE	High	Unambiguous	[R].GTRYPDPVQAAMDAEEAGADGITLHMR.[E]	Q3V870	Q3V870	1	4	0.6375	1	718.841	2872.34	2872.34	2.41	0.00173	HCD (High Energy Collision Dissociation)	MS2	45.2974	45	55.2574	32798	WT-RP.raw	3.89	7.816e-06	2.618e-05	1.16851e+06	55.75
FALSE	High	Unambiguous	[R].LQLMGSEVSLFIDPDKEQIR.[A]	Q3V870	Q3V870	1	3	0.7013	1	773.407	2318.21	2318.21	-0.16	-0.00012	HCD (High Energy Collision Dissociation)	MS2	7.56117	10.227	59.7401	36463	WT-RP.raw	3.18	0	3.341e-07	7328896	59.87
FALSE	High	Unambiguous	[R].LQLMGSEVSLFIDPDKEQIR.[A]	Q3V870	Q3V870	1	2	0.729	1	1159.61	2318.2	2318.21	-0.52	-0.0006	HCD (High Energy Collision Dissociation)	MS2	0	45	59.7452	36467	WT-RP.raw	2.62	0	6.656e-08	721148	59.88
FALSE	High	Unambiguous	[R].GTRYPDPVQAAMDAEEAGADGITLHMR.[E]	Q3V870	Q3V870	1	3	0.7175	1	958.121	2872.35	2872.34	4.39	0.0042	HCD (High Energy Collision Dissociation)	MS2	23.3059	45	55.6103	33538	WT-RP.raw	4	0	1.975e-07	1955857	56.29
FALSE	High	Unambiguous	[R].RLQLMGSEVSLFIDPDKEQIR.[A]	Q3V870	Q3V870	2	4	0.6753	1	619.332	2474.31	2474.31	-0.28	-0.00017	HCD (High Energy Collision Dissociation)	MS2	0	45	54.8994	33045	WT-RP.raw	2.71	0	1.701e-06	1.1526e+06	54.93
FALSE	High	Unambiguous	[R].AAVDVGAPVIELHTGcYADATSEEK.[Q]	Q3V870	Q3V870	0	3	0.4154	1	868.41	2603.22	2603.23	-5.27	-0.00457	HCD (High Energy Collision Dissociation)	MS2	0	29.012	35.844	19493	WT-RP.raw	1.3	7.816e-06	6.285e-05	1.6784e+06	36.02
FALSE	High	Unambiguous	[R].RLQLMGSEVSLFIDPDKEQIR.[A]	Q3V870	Q3V870	2	3	0.6677	1	825.44	2474.31	2474.31	-0.59	-0.00049	HCD (High Energy Collision Dissociation)	MS2	47.4082	12.909	54.8545	33011	WT-RP.raw	3.22	0	2.057e-07	3.69553e+06	54.98
FALSE	High	Unambiguous	[K].ELLLGVNIDHIATIR.[Q]	Q3V870	Q3V870	0	2	0.6473	1	838.987	1676.97	1676.97	-1.8	-0.00151	HCD (High Energy Collision Dissociation)	MS2	25.926	31.504	51.0821	29956	WT-RP.raw	2.24	0	6.863e-06	652164	51.45
FALSE	High	Unambiguous	[R].YPDPVQAAMDAEEAGADGITLHMR.[E]	Q3V870	Q3V870	0	3	0.7315	1	853.393	2558.16	2558.16	0	0	HCD (High Energy Collision Dissociation)	MS2	77.3517	45	63.1918	38309	WT-RP.raw	4.47	0	3.018e-10	1.09512e+06	62.92
FALSE	High	Unambiguous	[R].LQLMGSEVSLFIDPDKEQIR.[A]	Q3V870	Q3V870	1	2	0.6163	1	1159.61	2318.21	2318.21	0.59	0.00068	HCD (High Energy Collision Dissociation)	MS2	0	45	59.983	36055	WT-RP.raw	1.72	3.938e-05	0.0004739
FALSE	High	Unambiguous	[R].EELTTEGGLDILTHR.[N]	Q3V870	Q3V870	0	3	0.6891	1	561.956	1683.85	1683.85	-0.06	-4e-05	HCD (High Energy Collision Dissociation)	MS2	19.1189	3.789	35.3309	19305	WT-RP.raw	3.12	0	3.406e-06	9800449	35.42
FALSE	High	Unambiguous	[K].ELLLGVNIDHIATIR.[Q]	Q3V870	Q3V870	0	2	0.623	1	838.988	1676.97	1676.97	0.19	0.00016	HCD (High Energy Collision Dissociation)	MS2	49.9106	42.349	51.1784	29922	WT-RP.raw	1.91	3.938e-05	0.000571	1.4722e+06	51.42
FALSE	High	Unambiguous	[K].ELLLGVNIDHIATIR.[Q]	Q3V870	Q3V870	0	3	0.752	1	559.662	1676.97	1676.97	0.98	0.00055	HCD (High Energy Collision Dissociation)	MS2	19.2498	45	51.214	29945	WT-RP.raw	2.46	0	3.792e-06	1.6271e+06	51.39
FALSE	High	Unambiguous	[R].YPDPVQAAMDAEEAGADGITLHMR.[E]	Q3V870	Q3V870	0	3	0.7263	1	853.392	2558.16	2558.16	-1.6	-0.00136	HCD (High Energy Collision Dissociation)	MS2	39.324	45	62.4292	37761	WT-RP.raw	3.58	0	2.171e-09	1.09512e+06	62.92
FALSE	High	Unambiguous	[R].LQLMGSEVSLFIDPDKEQIR.[A]	Q3V870	Q3V870	1	3	0.7198	1	773.407	2318.21	2318.21	-0.31	-0.00024	HCD (High Energy Collision Dissociation)	MS2	0	24.057	60.108	36141	WT-RP.raw	4.14	0	7.794e-09	1.20668e+06	60.14
FALSE	High	Unambiguous	[R].LQLMGSEVSLFIDPDKEQIR.[A]	Q3V870	Q3V870	1	3	0.6357	1	773.407	2318.21	2318.21	0.15	0.00012	HCD (High Energy Collision Dissociation)	MS2	16.0654	23.03	59.6836	36067	WT-TP.raw	2.8	0	4.45e-07	3924690	59.77
FALSE	High	Unambiguous	[R].GTRYPDPVQAAMDAEEAGADGITLHMR.[E]	Q3V870	Q3V870	1	3	0.734	1	958.117	2872.34	2872.34	0.18	0.00017	HCD (High Energy Collision Dissociation)	MS2	15.0835	45	56.2423	33664	WT-TP.raw	4.06	0	3.86e-10	1.57214e+06	56.18
FALSE	High	Unambiguous	[R].LQLMGSEVSLFIDPDKEQIR.[A]	Q3V870	Q3V870	1	2	0.7388	1	1159.61	2318.2	2318.21	-0.87	-0.00101	HCD (High Energy Collision Dissociation)	MS2	0	45	59.6922	36073	WT-TP.raw	2.68	0	6.018e-08
FALSE	High	Unambiguous	[R].AAVDVGAPVIELHTGcYADATSEEKQHYELQR.[I]	Q3V870	Q3V870	1	5	0.572	1	712.347	3557.71	3557.7	2.77	0.00197	HCD (High Energy Collision Dissociation)	MS2	31.089	45	35.7409	19469	WT-TP.raw	5.28	0	1.261e-05	3410503	35.83
FALSE	High	Unambiguous	[R].AAVDVGAPVIELHTGcYADATSEEKQHYELQR.[I]	Q3V870	Q3V870	1	4	0.5356	1	890.175	3557.68	3557.7	-4.74	-0.00422	HCD (High Energy Collision Dissociation)	MS2	73.5549	45	35.6746	19428	WT-TP.raw	2.67	0	9.907e-07	1.78136e+06	35.85
FALSE	High	Unambiguous	[R].ELNELNIGHAIIAR.[A]	Q3V870	Q3V870	0	2	0.784	1	781.936	1562.86	1562.86	-0.12	-9e-05	HCD (High Energy Collision Dissociation)	MS2	19.1345	18.187	32.7098	17294	WT-TP.raw	3.38	0	4.396e-09	5319792	32.67
FALSE	High	Unambiguous	[R].YPDPVQAAMDAEEAGADGITLHMR.[E]	Q3V870	Q3V870	0	3	0.8	1	853.393	2558.17	2558.16	0.02	2e-05	HCD (High Energy Collision Dissociation)	MS2	29.0773	26.186	63.111	38495	WT-TP.raw	5.55	0	2.516e-14	2.32287e+06	63.16
FALSE	High	Unambiguous	[R].YPDPVQAAMDAEEAGADGITLHMR.[E]	Q3V870	Q3V870	0	3	0.7275	1	853.386	2558.14	2558.16	-8.37	-0.00714	HCD (High Energy Collision Dissociation)	MS2	45.4987	45	62.349	37953	WT-TP.raw	4.33	0	1.848e-11	2.32287e+06	63.16
FALSE	High	Unambiguous	[R].LQLMGSEVSLFIDPDKEQIR.[A]	Q3V870	Q3V870	1	2	0.7545	1	1159.61	2318.2	2318.21	-0.66	-0.00077	HCD (High Energy Collision Dissociation)	MS2	0	45	59.7265	36098	WT-TP.raw	2.77	0	1.574e-10
FALSE	High	Unambiguous	[K].ELLLGVNIDHIATIR.[Q]	Q3V870	Q3V870	0	2	0.6887	1	838.987	1676.97	1676.97	-1.33	-0.00111	HCD (High Energy Collision Dissociation)	MS2	51.4522	45	51.3773	30217	WT-TP.raw	4.24	0	2.681e-08
FALSE	High	Unambiguous	[R].EELTTEGGLDILTHR.[N]	Q3V870	Q3V870	0	3	0.7228	1	561.957	1683.86	1683.85	0.16	9e-05	HCD (High Energy Collision Dissociation)	MS2	12.0898	3.636	35.1511	19076	WT-TP.raw	2.85	0	9.882e-06	18284846	35.25
FALSE	High	Unambiguous	[R].EELTTEGGLDILTHR.[N]	Q3V870	Q3V870	0	2	0.8435	1	842.43	1683.85	1683.85	-0.74	-0.00062	HCD (High Energy Collision Dissociation)	MS2	13.1299	13.228	35.1592	19082	WT-TP.raw	3.45	0	1.721e-07	6285941	35.27
FALSE	High	Unambiguous	[R].EELTTEGGLDILTHR.[N]	Q3V870	Q3V870	0	3	0.4554	1	561.957	1683.86	1683.85	0.31	0.00017	HCD (High Energy Collision Dissociation)	MS2	41.2314	20.047	35.2218	19158	WT-TP.raw	2.13	1.414e-05	0.0001042	3301917	35.41
FALSE	High	Unambiguous	[R].AAVDVGAPVIELHTGcYADATSEEK.[Q]	Q3V870	Q3V870	0	3	0.7655	1	868.416	2603.23	2603.23	1.2	0.00104	HCD (High Energy Collision Dissociation)	MS2	0	45	36.2269	19809	WT-TP.raw	3.71	0	7.602e-07
FALSE	High	Unambiguous	[R].MNLELAVTEAMLDFAEEISPEHAcLVPEKR.[E]	Q3V870	Q3V870	1	4	0.6971	1	861.42	3442.66	3442.67	-2.9	-0.0025	HCD (High Energy Collision Dissociation)	MS2	32.105	45	99.1513	62918	WT-TP.raw	5.25	0	3.744e-12	6511443	99.71
FALSE	High	Unambiguous	[R].MNLELAVTEAMLDFAEEISPEHAcLVPEKR.[E]	Q3V870	Q3V870	1	3	0.5981	1	1148.23	3442.66	3442.67	-2.1	-0.00241	HCD (High Energy Collision Dissociation)	MS2	16.9863	45	99.3001	63016	WT-TP.raw	3.11	0	8.517e-09	1.16027e+06	99.74
FALSE	High	Unambiguous	[R].MNLELAVTEAMLDFAEEISPEHAcLVPEKR.[E]	Q3V870	Q3V870	1	5	0.5151	1	689.342	3442.68	3442.67	3.2	0.0022	HCD (High Energy Collision Dissociation)	MS2	38.3475	45	99.4577	63126	WT-TP.raw	3.32	7.816e-06	2.965e-05	430872	99.86
FALSE	High	Unambiguous	[R].GTRYPDPVQAAMDAEEAGADGITLHMR.[E]	Q3V870	Q3V870	1	4	0.7582	1	718.839	2872.33	2872.34	-0.44	-0.00032	HCD (High Energy Collision Dissociation)	MS2	7.64173	14.308	55.9106	33421	WT-TP.raw	7.65	0	6.297e-16	5.69912e+06	55.85
FALSE	High	Unambiguous	[R].MNLELAVTEAMLDFAEEISPEHAcLVPEK.[R]	Q3V870	Q3V870	0	4	0.3214	1	822.397	3286.57	3286.57	-0.03	-3e-05	HCD (High Energy Collision Dissociation)	MS2	60.2137	45	107.943	68697	WT-TP.raw	0.84	0.009486	0.3071	224989	108.22
FALSE	High	Unambiguous	[R].MNLELAVTEAMLDFAEEISPEHAcLVPEKR.[E]	Q3V870	Q3V870	1	4	0.717	1	861.422	3442.67	3442.67	-0.97	-0.00084	HCD (High Energy Collision Dissociation)	MS2	10.2541	45	100.68	63924	WT-TP.raw	6.36	0	3.218e-11	6.31468e+06	100.05
FALSE	High	Unambiguous	[R].MNLELAVTEAMLDFAEEISPEHAcLVPEKR.[E]	Q3V870	Q3V870	1	5	0.6667	1	689.341	3442.67	3442.67	1.61	0.00111	HCD (High Energy Collision Dissociation)	MS2	38.6841	45	100.253	63639	WT-TP.raw	2.61	0	5.041e-07	430872	99.86
FALSE	High	Unambiguous	[R].GTRYPDPVQAAMDAEEAGADGITLHMR.[E]	Q3V870	Q3V870	1	3	0.7829	1	958.117	2872.34	2872.34	0.23	0.00022	HCD (High Energy Collision Dissociation)	MS2	7.08384	45	55.4852	33109	WT-TP.raw	4.33	0	5.855e-09	1.53042e+06	55.88
FALSE	High	Unambiguous	[R].MNLELAVTEAMLDFAEEISPEHAcLVPEKR.[E]	Q3V870	Q3V870	1	3	0.8202	1	1148.23	3442.67	3442.67	0.89	0.00102	HCD (High Energy Collision Dissociation)	MS2	7.83086	45	100.064	63514	WT-TP.raw	5.95	0	9.212e-12	1.17621e+06	99.98
FALSE	High	Unambiguous	[R].MNLELAVTEAMLDFAEEISPEHAcLVPEKR.[E]	Q3V870	Q3V870	1	4	0.7424	1	861.423	3442.67	3442.67	0.65	0.00056	HCD (High Energy Collision Dissociation)	MS2	5.91894	11.578	99.92	63418	WT-TP.raw	6.6	0	1.27e-11	6511443	99.71
FALSE	High	Unambiguous	[R].ELNELNIGHAIIAR.[A]	Q3V870	Q3V870	0	2	0.7804	1	781.935	1562.86	1562.86	-1.27	-0.00099	HCD (High Energy Collision Dissociation)	MS2	18.2581	5.989	32.674	17411	WT-TP.raw	2.96	0	1.926e-07	5.36138e+06	32.65
FALSE	High	Unambiguous	[R].RLQLMGSEVSLFIDPDKEQIR.[A]	Q3V870	Q3V870	2	4	0.5755	1	619.333	2474.31	2474.31	1.36	0.00084	HCD (High Energy Collision Dissociation)	MS2	32.3687	45	54.3183	32290	WT-TP.raw	2.12	0.0001284	0.001983	836216	54.35
FALSE	High	Unambiguous	[R].RLQLMGSEVSLFIDPDKEQIR.[A]	Q3V870	Q3V870	2	3	0.6915	1	825.44	2474.31	2474.31	-0.73	-0.0006	HCD (High Energy Collision Dissociation)	MS2	5.87461	21.009	54.2823	32266	WT-TP.raw	4.02	0	3.379e-08	4.36258e+06	54.35
FALSE	High	Unambiguous	[R].ELNELNIGHAIIAR.[A]	Q3V870	Q3V870	0	3	0.7521	1	521.626	1562.86	1562.86	-0.22	-0.00012	HCD (High Energy Collision Dissociation)	MS2	47.8649	3.704	32.5032	17308	WT-TP.raw	2.42	7.816e-06	6.407e-05	16634791	32.63
FALSE	High	Unambiguous	[R].LQLMGSEVSLFIDPDKEQIR.[A]	Q3V870	Q3V870	1	2	0.7791	1	1159.61	2318.21	2318.21	-0.19	-0.00022	HCD (High Energy Collision Dissociation)	MS2	0	45	59.7365	35798	WT-TP.raw	2.49	0	2.519e-07	687157	59.8
FALSE	High	Unambiguous	[R].MNLELAVTEAMLDFAEEISPEHAcLVPEKR.[E]	Q3V870	Q3V870	1	4	0.7864	1	861.421	3442.66	3442.67	-2.06	-0.00178	HCD (High Energy Collision Dissociation)	MS2	0.842437	18.804	100.382	63187	WT-TP.raw	6.6	0	7.467e-10	8.00793e+06	99.56
FALSE	High	Unambiguous	[R].RLQLMGSEVSLFIDPDKEQIR.[A]	Q3V870	Q3V870	2	3	0.7939	1	825.438	2474.3	2474.31	-2.69	-0.00222	HCD (High Energy Collision Dissociation)	MS2	19.7122	45	54.5151	32114	WT-TP.raw	4.61	0	3.697e-12	3.56879e+06	54.76
FALSE	High	Unambiguous	[R].MNLELAVTEAMLDFAEEISPEHAcLVPEKR.[E]	Q3V870	Q3V870	1	3	0.714	1	1148.22	3442.65	3442.67	-5.38	-0.00617	HCD (High Energy Collision Dissociation)	MS2	9.35623	45	100.073	62982	WT-TP.raw	4.65	0	6.257e-12	1.60754e+06	99.69
FALSE	High	Unambiguous	[R].MNLELAVTEAMLDFAEEISPEHAcLVPEKR.[E]	Q3V870	Q3V870	1	4	0.7568	1	861.423	3442.67	3442.67	0.84	0.00072	HCD (High Energy Collision Dissociation)	MS2	1.51048	13.909	99.6176	62679	WT-TP.raw	6.95	0	3.306e-11	8.00793e+06	99.56
FALSE	High	Unambiguous	[R].MNLELAVTEAMLDFAEEISPEHAcLVPEKR.[E]	Q3V870	Q3V870	1	3	0.7146	1	1148.22	3442.66	3442.67	-2.73	-0.00313	HCD (High Energy Collision Dissociation)	MS2	0	45	99.3096	62478	WT-TP.raw	4.03	0	6.364e-09	1.60754e+06	99.69
FALSE	High	Unambiguous	[R].LQLMGSEVSLFIDPDKEQIR.[A]	Q3V870	Q3V870	1	3	0.5771	1	773.404	2318.2	2318.21	-3.84	-0.00297	HCD (High Energy Collision Dissociation)	MS2	38.6046	12.462	59.5481	35664	WT-TP.raw	2.01	7.816e-06	6.815e-05	4.81762e+06	59.7
FALSE	High	Unambiguous	[R].GTRYPDPVQAAMDAEEAGADGITLHMR.[E]	Q3V870	Q3V870	1	3	0.5592	1	958.115	2872.33	2872.34	-1.32	-0.00126	HCD (High Energy Collision Dissociation)	MS2	22.1203	45	57.4065	34454	WT-TP.raw	1.52	0.0001512	0.002445	497729	57.37
FALSE	High	Unambiguous	[R].AAVDVGAPVIELHTGcYADATSEEKQHYELQR.[I]	Q3V870	Q3V870	1	5	0.4296	1	712.347	3557.7	3557.7	1.94	0.00138	HCD (High Energy Collision Dissociation)	MS2	29.1444	45	36.5735	19809	WT-TP.raw	2.77	0	1.265e-06	3.66807e+06	36.23
FALSE	High	Unambiguous	[R].GTRYPDPVQAAMDAEEAGADGITLHMR.[E]	Q3V870	Q3V870	1	4	0.698	1	718.843	2872.35	2872.34	5.13	0.00368	HCD (High Energy Collision Dissociation)	MS2	58.6299	43.566	56.1163	33576	WT-TP.raw	4.47	0	5.764e-09
FALSE	High	Unambiguous	[R].YPDPVQAAMDAEEAGADGITLHMR.[E]	Q3V870	Q3V870	0	3	0.656	1	853.389	2558.15	2558.16	-5.39	-0.0046	HCD (High Energy Collision Dissociation)	MS2	34.5466	35.526	62.2407	37564	WT-TP.raw	4.36	0	4.269e-11	2.42288e+06	62.7
FALSE	High	Unambiguous	[R].YPDPVQAAMDAEEAGADGITLHMR.[E]	Q3V870	Q3V870	0	3	0.7506	1	853.392	2558.16	2558.16	-1.57	-0.00134	HCD (High Energy Collision Dissociation)	MS2	32.0983	22.399	63.0028	38086	WT-TP.raw	4.49	0	1.591e-10	2.45419e+06	63.21
FALSE	High	Unambiguous	[R].EELTTEGGLDILTHR.[N]	Q3V870	Q3V870	0	3	0.7306	1	561.956	1683.85	1683.85	-0.01	0	HCD (High Energy Collision Dissociation)	MS2	17.2882	4.044	35.3081	18964	WT-TP.raw	2.71	7.816e-06	1.729e-05	20928080	35.49
FALSE	High	Unambiguous	[R].EELTTEGGLDILTHR.[N]	Q3V870	Q3V870	0	2	0.8567	1	842.435	1683.86	1683.85	4.13	0.00348	HCD (High Energy Collision Dissociation)	MS2	27.3333	45	35.2496	18919	WT-TP.raw	3.49	0	1.135e-06	5558806	35.51
FALSE	High	Unambiguous	[R].GTRYPDPVQAAMDAEEAGADGITLHMR.[E]	Q3V870	Q3V870	1	3	0.2069	1	958.116	2872.33	2872.34	-0.7	-0.00067	HCD (High Energy Collision Dissociation)	MS2	55.0471	45	57.1211	33939	WT-TP.raw	1.16	0.004989	0.1775
FALSE	High	Unambiguous	[R].GTRYPDPVQAAMDAEEAGADGITLHMR.[E]	Q3V870	Q3V870	1	4	0.732	1	718.838	2872.33	2872.34	-1.19	-0.00086	HCD (High Energy Collision Dissociation)	MS2	12.6133	10.746	56.652	33626	WT-TP.raw	4.85	0	2.566e-10	7311786	56.41
FALSE	High	Unambiguous	[R].GTRYPDPVQAAMDAEEAGADGITLHMR.[E]	Q3V870	Q3V870	1	4	0.7524	1	718.839	2872.33	2872.34	-0.9	-0.00065	HCD (High Energy Collision Dissociation)	MS2	8.64083	24.226	55.8966	33085	WT-TP.raw	6.3	0	3.893e-13	7311786	56.41
FALSE	High	Unambiguous	[R].GTRYPDPVQAAMDAEEAGADGITLHMR.[E]	Q3V870	Q3V870	1	3	0.6812	1	958.114	2872.33	2872.34	-2.48	-0.00237	HCD (High Energy Collision Dissociation)	MS2	35.5244	45	55.6259	32883	WT-TP.raw	2.76	0	8.738e-06	1.7641e+06	56.41
FALSE	High	Unambiguous	[R].GTRYPDPVQAAMDAEEAGADGITLHMR.[E]	Q3V870	Q3V870	1	4	0.4757	1	718.839	2872.33	2872.34	-0.53	-0.00038	HCD (High Energy Collision Dissociation)	MS2	54.5164	45	55.1466	32541	WT-TP.raw	2.67	0	7.077e-06	7311786	56.41
FALSE	High	Unambiguous	[R].RLQLMGSEVSLFIDPDKEQIR.[A]	Q3V870	Q3V870	2	4	0.4577	1	619.334	2474.31	2474.31	2.09	0.0013	HCD (High Energy Collision Dissociation)	MS2	22.4279	45	55.2371	32604	WT-TP.raw	2.01	7.816e-06	5.493e-05	1.19701e+06	54.76
FALSE	High	Unambiguous	[R].MNLELAVTEAMLDFAEEISPEHAcLVPEK.[R]	Q3V870	Q3V870	0	4	0.1467	1	822.395	3286.56	3286.57	-2.4	-0.00197	HCD (High Energy Collision Dissociation)	MS2	64.532	45	107.755	68021	WT-TP.raw	0.75	0.007989	0.263	289234	108.29
FALSE	High	Unambiguous	[R].MNLELAVTEAMLDFAEEISPEHAcLVPEK.[R]	Q3V870	Q3V870	0	3	0.6342	1	1096.2	3286.58	3286.57	3.93	0.00431	HCD (High Energy Collision Dissociation)	MS2	18.2364	45	107.901	68110	WT-TP.raw	2.57	0	5.782e-06	653002	108.16
FALSE	High	Unambiguous	[R].MNLELAVTEAMLDFAEEISPEHAcLVPEKR.[E]	Q3V870	Q3V870	1	4	0.6084	1	861.418	3442.65	3442.67	-5	-0.00431	HCD (High Energy Collision Dissociation)	MS2	40.2038	45	101.134	64499	WT-TP.raw	4.06	0	2.206e-08
FALSE	High	Unambiguous	[K].ELLLGVNIDHIATIR.[Q]	Q3V870	Q3V870	0	3	0.6968	1	559.663	1676.97	1676.97	2.87	0.00161	HCD (High Energy Collision Dissociation)	MS2	48.4444	45	50.6872	29485	WT-TP.raw	3.1	0	1.108e-07	2.26489e+06	50.97
FALSE	High	Unambiguous	[K].ELLLGVNIDHIATIR.[Q]	Q3V870	Q3V870	0	2	0.7284	1	838.992	1676.98	1676.97	4.34	0.00364	HCD (High Energy Collision Dissociation)	MS2	61.1731	45	50.8312	29579	WT-TP.raw	3.94	0	6.216e-08	1.38532e+06	50.97
FALSE	High	Unambiguous	[K].ELLLGVNIDHIATIR.[Q]	Q3V870	Q3V870	0	3	0.225	1	559.662	1676.97	1676.97	1.79	0.001	HCD (High Energy Collision Dissociation)	MS2	17.7694	45	51.5076	30027	WT-TP.raw	0.8	0.008044	0.2643	2.26489e+06	50.97
FALSE	High	Unambiguous	[R].MNLELAVTEAMLDFAEEISPEHAcLVPEKR.[E]	Q3V870	Q3V870	1	3	0.5513	1	1148.23	3442.67	3442.67	1.11	0.00127	HCD (High Energy Collision Dissociation)	MS2	36.6858	45	100.883	64336	WT-TP.raw	1.56	0.003332	0.1116	395199	101.05
FALSE	High	Unambiguous	[R].MNLELAVTEAMLDFAEEISPEHAcLVPEKR.[E]	Q3V870	Q3V870	1	4	0.6262	1	861.419	3442.65	3442.67	-4.2	-0.00362	HCD (High Energy Collision Dissociation)	MS2	70.4805	45	100.375	63994	WT-TP.raw	2.06	0	8.325e-07
FALSE	High	Unambiguous	[R].RLQLMGSEVSLFIDPDKEQIR.[A]	Q3V870	Q3V870	2	3	0.7763	1	825.44	2474.31	2474.31	-0.67	-0.00055	HCD (High Energy Collision Dissociation)	MS2	30.7179	23.379	53.4529	31446	ΔclpP-RP.raw	4.65	0	1.62e-09	3.9103e+06	53.49
FALSE	High	Unambiguous	[R].MNLELAVTEAMLDFAEEISPEHAcLVPEK.[R]	Q3V870	Q3V870	0	3	0.6634	1	1096.2	3286.59	3286.57	6.06	0.00664	HCD (High Energy Collision Dissociation)	MS2	28.1349	45	107.9	67387	ΔclpP-RP.raw	2.02	7.816e-06	4.763e-05	605343	108.33
FALSE	High	Unambiguous	[R].MNLELAVTEAMLDFAEEISPEHAcLVPEK.[R]	Q3V870	Q3V870	0	3	0.5794	1	1096.2	3286.58	3286.57	3.65	0.004	HCD (High Energy Collision Dissociation)	MS2	59.8386	45	107.894	67701	ΔclpP-RP.raw	1.26	1.414e-05	0.000219	812631	108.4
FALSE	High	Unambiguous	[K].ELLLGVNIDHIATIR.[Q]	Q3V870	Q3V870	0	3	0.782	1	559.66	1676.97	1676.97	-1.59	-0.00089	HCD (High Energy Collision Dissociation)	MS2	55.7847	45	50.7707	29676	ΔclpP-RP.raw	2.89	0	3.759e-06	1.9691e+06	51.06
FALSE	High	Unambiguous	[R].GTRYPDPVQAAMDAEEAGADGITLHMR.[E]	Q3V870	Q3V870	1	4	0.7855	1	718.839	2872.33	2872.34	-0.82	-0.00059	HCD (High Energy Collision Dissociation)	MS2	13.9579	14.427	55.9576	33127	ΔclpP-RP.raw	6.2	0	6.858e-15	6.13792e+06	56.24
FALSE	High	Unambiguous	[K].ELLLGVNIDHIATIR.[Q]	Q3V870	Q3V870	0	2	0.5536	1	838.988	1676.97	1676.97	-0.03	-3e-05	HCD (High Energy Collision Dissociation)	MS2	46.1247	45	50.9757	29814	ΔclpP-RP.raw	2.24	0	5.727e-06	892238	51.19
FALSE	High	Unambiguous	[R].GTRYPDPVQAAMDAEEAGADGITLHMR.[E]	Q3V870	Q3V870	1	3	0.6549	1	958.117	2872.34	2872.34	-0.04	-3e-05	HCD (High Energy Collision Dissociation)	MS2	58.2671	45	55.7737	33011	ΔclpP-RP.raw	1.42	1.414e-05	0.0001328	155838	55.8
FALSE	High	Unambiguous	[R].MNLELAVTEAMLDFAEEISPEHAcLVPEK.[R]	Q3V870	Q3V870	0	3	0.7352	1	1096.19	3286.56	3286.57	-1.86	-0.00204	HCD (High Energy Collision Dissociation)	MS2	6.13664	45	108.618	68179	ΔclpP-RP.raw	2.19	7.816e-06	2.176e-05	812631	108.4
FALSE	High	Unambiguous	[R].EELTTEGGLDILTHR.[N]	Q3V870	Q3V870	0	3	0.6979	1	561.956	1683.85	1683.85	-0.04	-2e-05	HCD (High Energy Collision Dissociation)	MS2	43.19	5.041	35.0908	19247	ΔclpP-RP.raw	2.35	1.414e-05	0.0001002	5.89455e+06	35.19
FALSE	High	Unambiguous	[R].MNLELAVTEAMLDFAEEISPEHAcLVPEKR.[E]	Q3V870	Q3V870	1	4	0.746	1	861.423	3442.67	3442.67	-0.16	-0.00014	HCD (High Energy Collision Dissociation)	MS2	3.28554	37.939	99.6748	61473	ΔclpP-RP.raw	6.85	0	1.779e-10	1.28409e+06	99.73
FALSE	High	Unambiguous	[R].GTRYPDPVQAAMDAEEAGADGITLHMR.[E]	Q3V870	Q3V870	1	4	0.734	1	718.84	2872.34	2872.34	0.52	0.00038	HCD (High Energy Collision Dissociation)	MS2	31.9536	11.592	56.7071	33634	ΔclpP-RP.raw	5	0	2.241e-10	5701937	56.53
FALSE	High	Unambiguous	[R].MNLELAVTEAMLDFAEEISPEHAcLVPEK.[R]	Q3V870	Q3V870	0	3	0.6839	1	1096.19	3286.56	3286.57	-2.04	-0.00224	HCD (High Energy Collision Dissociation)	MS2	61.4361	45	108.731	67916	ΔclpP-RP.raw	1.55	2.808e-05	0.0002546	605343	108.33
FALSE	High	Unambiguous	[R].MNLELAVTEAMLDFAEEISPEHAcLVPEKR.[E]	Q3V870	Q3V870	1	4	0.6126	1	861.417	3442.64	3442.67	-7.12	-0.00613	HCD (High Energy Collision Dissociation)	MS2	25.4479	45	98.8933	60977	ΔclpP-RP.raw	3.33	0	5.819e-06	1.28409e+06	99.73
FALSE	High	Unambiguous	[R].GTRYPDPVQAAMDAEEAGADGITLHMR.[E]	Q3V870	Q3V870	1	4	0.749	1	718.841	2872.34	2872.34	2.19	0.00157	HCD (High Energy Collision Dissociation)	MS2	37.6055	45	55.6552	32934	ΔclpP-RP.raw	4.94	0	1.364e-10	1.29045e+06	56.09
FALSE	High	Unambiguous	[R].MNLELAVTEAMLDFAEEISPEHAcLVPEKR.[E]	Q3V870	Q3V870	1	4	0.7852	1	861.422	3442.67	3442.67	-0.89	-0.00076	HCD (High Energy Collision Dissociation)	MS2	3.48794	45	100.511	62573	ΔclpP-RP.raw	6.89	0	2.456e-11	5100822	99.88
FALSE	High	Unambiguous	[R].GTRYPDPVQAAMDAEEAGADGITLHMR.[E]	Q3V870	Q3V870	1	4	0.6379	1	718.84	2872.34	2872.34	1.41	0.00101	HCD (High Energy Collision Dissociation)	MS2	51.0498	36.364	55.2099	32611	ΔclpP-RP.raw	4.06	0	2.835e-07	6.13792e+06	56.24
FALSE	High	Unambiguous	[R].MNLELAVTEAMLDFAEEISPEHAcLVPEKR.[E]	Q3V870	Q3V870	1	3	0.7591	1	1148.22	3442.66	3442.67	-2.55	-0.00293	HCD (High Energy Collision Dissociation)	MS2	10.3034	45	100.088	62289	ΔclpP-RP.raw	3.57	0	9.298e-14	1.0323e+06	99.9
FALSE	High	Unambiguous	[R].YPDPVQAAMDAEEAGADGITLHMR.[E]	Q3V870	Q3V870	0	3	0.7676	1	853.389	2558.15	2558.16	-4.62	-0.00394	HCD (High Energy Collision Dissociation)	MS2	55.1851	22.724	62.1524	37348	ΔclpP-RP.raw	5.25	0	1.069e-09	2.62643e+06	62.71
FALSE	High	Unambiguous	[R].MNLELAVTEAMLDFAEEISPEHAcLVPEKR.[E]	Q3V870	Q3V870	1	4	0.7485	1	861.422	3442.67	3442.67	-0.49	-0.00042	HCD (High Energy Collision Dissociation)	MS2	0.581915	16.236	99.7523	62074	ΔclpP-RP.raw	5.09	0	1.43e-12	5100822	99.88
FALSE	High	Unambiguous	[R].MNLELAVTEAMLDFAEEISPEHAcLVPEKR.[E]	Q3V870	Q3V870	1	5	0.5072	1	689.342	3442.68	3442.67	3.87	0.00266	HCD (High Energy Collision Dissociation)	MS2	17.7112	45	99.3684	61811	ΔclpP-RP.raw	1.38	0.003399	0.1132	351120	99.91
FALSE	High	Unambiguous	[R].MNLELAVTEAMLDFAEEISPEHAcLVPEKR.[E]	Q3V870	Q3V870	1	3	0.6703	1	1148.23	3442.67	3442.67	0.4	0.00046	HCD (High Energy Collision Dissociation)	MS2	35.0426	45	99.3281	61782	ΔclpP-RP.raw	2.73	7.816e-06	3.177e-05	1.0323e+06	99.9
FALSE	High	Unambiguous	[R].ELNELNIGHAIIAR.[A]	Q3V870	Q3V870	0	2	0.8087	1	781.936	1562.86	1562.86	-0.35	-0.00027	HCD (High Energy Collision Dissociation)	MS2	0	14.829	32.6588	17306	ΔclpP-RP.raw	3.45	0	5.089e-08	5.07236e+06	32.7
FALSE	High	Unambiguous	[R].RLQLMGSEVSLFIDPDKEQIR.[A]	Q3V870	Q3V870	2	3	0.762	1	825.439	2474.3	2474.31	-1.39	-0.00114	HCD (High Energy Collision Dissociation)	MS2	82.5835	45	55.1015	32566	ΔclpP-RP.raw	3.74	0	3.62e-07	1.18702e+06	54.91
FALSE	High	Unambiguous	[R].LQLMGSEVSLFIDPDKEQIR.[A]	Q3V870	Q3V870	1	3	0.6966	1	773.405	2318.2	2318.21	-2.27	-0.00175	HCD (High Energy Collision Dissociation)	MS2	9.51282	30.338	59.8645	35730	ΔclpP-RP.raw	3.79	0	5.72e-08	2.18737e+06	59.86
FALSE	High	Unambiguous	[R].RLQLMGSEVSLFIDPDKEQIR.[A]	Q3V870	Q3V870	2	4	0.6647	1	619.334	2474.31	2474.31	2.14	0.00133	HCD (High Energy Collision Dissociation)	MS2	43.639	45	54.7798	32364	ΔclpP-RP.raw	3.31	0	1.057e-08	581222	54.92
FALSE	High	Unambiguous	[R].GTRYPDPVQAAMDAEEAGADGITLHMR.[E]	Q3V870	Q3V870	1	3	0.75	1	958.114	2872.33	2872.34	-3.17	-0.00303	HCD (High Energy Collision Dissociation)	MS2	0	45	56.5213	33508	ΔclpP-RP.raw	5.64	0	4.075e-12	1.67288e+06	56.53
FALSE	High	Unambiguous	[R].MNLELAVTEAMLDFAEEISPEHAcLVPEK.[R]	Q3V870	Q3V870	0	4	0.3578	1	822.395	3286.56	3286.57	-3	-0.00246	HCD (High Energy Collision Dissociation)	MS2	35.8762	45	108.13	67861	ΔclpP-RP.raw	1.09	0.006928	0.2359	330805	108.49
FALSE	High	Unambiguous	[K].ELLLGVNIDHIATIR.[Q]	Q3V870	Q3V870	0	3	0.6406	1	559.661	1676.97	1676.97	0.11	6e-05	HCD (High Energy Collision Dissociation)	MS2	71.7645	45	50.7118	29500	ΔclpP-RP.raw	1.92	1.414e-05	0.0001385	3.23116e+06	51.07
FALSE	High	Unambiguous	[R].GTRYPDPVQAAMDAEEAGADGITLHMR.[E]	Q3V870	Q3V870	1	3	0.8375	1	958.119	2872.34	2872.34	2.22	0.00213	HCD (High Energy Collision Dissociation)	MS2	0	45	56.3056	33250	ΔclpP-RP.raw	5.97	0	3.28e-12	1.44556e+06	56.31
FALSE	High	Unambiguous	[R].MNLELAVTEAMLDFAEEISPEHAcLVPEKR.[E]	Q3V870	Q3V870	1	4	0.7733	1	861.422	3442.67	3442.67	-0.31	-0.00026	HCD (High Energy Collision Dissociation)	MS2	0.903861	21.234	100.481	62778	ΔclpP-RP.raw	6	0	1.937e-10	9415129	99.79
FALSE	High	Unambiguous	[R].EELTTEGGLDILTHR.[N]	Q3V870	Q3V870	0	2	0.852	1	842.431	1683.86	1683.85	0.53	0.00044	HCD (High Energy Collision Dissociation)	MS2	32.2303	45	35.0953	18934	ΔclpP-RP.raw	3.31	0	3.825e-07	5120837	35.33
FALSE	High	Unambiguous	[R].MNLELAVTEAMLDFAEEISPEHAcLVPEKR.[E]	Q3V870	Q3V870	1	4	0.6387	1	861.419	3442.65	3442.67	-4.28	-0.00368	HCD (High Energy Collision Dissociation)	MS2	45.4934	45	98.9568	61768	ΔclpP-RP.raw	3.46	0	5.394e-07	9415129	99.79
FALSE	High	Unambiguous	[R].ELNELNIGHAIIAR.[A]	Q3V870	Q3V870	0	2	0.773	1	781.938	1562.87	1562.86	2.01	0.00157	HCD (High Energy Collision Dissociation)	MS2	54.6068	45	32.5512	17571	ΔclpP-RP.raw	2.82	0	6.675e-08	1.8347e+06	32.55
FALSE	High	Unambiguous	[R].MNLELAVTEAMLDFAEEISPEHAcLVPEKR.[E]	Q3V870	Q3V870	1	3	0.7672	1	1148.23	3442.67	3442.67	-1.19	-0.00136	HCD (High Energy Collision Dissociation)	MS2	0	45	100.099	62529	ΔclpP-RP.raw	5.8	0	3.001e-11	1.84478e+06	99.74
FALSE	High	Unambiguous	[R].EELTTEGGLDILTHR.[N]	Q3V870	Q3V870	0	3	0.622	1	561.956	1683.85	1683.85	-0.23	-0.00013	HCD (High Energy Collision Dissociation)	MS2	42.4834	5.423	35.2374	19050	ΔclpP-RP.raw	2.46	7.816e-06	2.214e-05	19078148	35.46
FALSE	High	Unambiguous	[R].GTRYPDPVQAAMDAEEAGADGITLHMR.[E]	Q3V870	Q3V870	1	4	0.3472	1	718.842	2872.35	2872.34	3.65	0.00262	HCD (High Energy Collision Dissociation)	MS2	69.7419	45	55.0749	32415	ΔclpP-RP.raw	1.93	0.0002395	0.004981
FALSE	High	Unambiguous	[R].LQLMGSEVSLFIDPDKEQIR.[A]	Q3V870	Q3V870	1	3	0.6632	1	773.407	2318.21	2318.21	0.35	0.00027	HCD (High Energy Collision Dissociation)	MS2	5.676	11.081	59.657	35522	ΔclpP-RP.raw	2.91	0	8.071e-07	6.25265e+06	59.75
FALSE	High	Unambiguous	[R].RLQLMGSEVSLFIDPDKEQIR.[A]	Q3V870	Q3V870	2	3	0.7514	1	825.44	2474.3	2474.31	-1.15	-0.00095	HCD (High Energy Collision Dissociation)	MS2	38.9465	21.652	54.3425	31928	ΔclpP-RP.raw	3.7	0	8.552e-08	1.97547e+06	54.24
FALSE	High	Unambiguous	[R].MNLELAVTEAMLDFAEEISPEHAcLVPEKR.[E]	Q3V870	Q3V870	1	4	0.7928	1	861.424	3442.67	3442.67	1.29	0.00111	HCD (High Energy Collision Dissociation)	MS2	0.211322	8.829	99.7201	62267	ΔclpP-RP.raw	6.71	0	1.514e-10	9415129	99.79
FALSE	High	Unambiguous	[R].LQLMGSEVSLFIDPDKEQIR.[A]	Q3V870	Q3V870	1	3	0.6415	1	773.406	2318.2	2318.21	-1.17	-0.00091	HCD (High Energy Collision Dissociation)	MS2	34.5205	15.201	59.619	35591	ΔclpP-RP.raw	2.12	3.938e-05	0.000326	8121808	59.83
FALSE	High	Unambiguous	[R].AAVDVGAPVIELHTGcYADATSEEKQHYELQR.[I]	Q3V870	Q3V870	1	4	0.6151	1	890.177	3557.69	3557.7	-2.6	-0.00231	HCD (High Energy Collision Dissociation)	MS2	54.9134	45	35.9273	19486	ΔclpP-RP.raw	2.52	0	4.077e-07	1878202	36.06
FALSE	High	Unambiguous	[R].GTRYPDPVQAAMDAEEAGADGITLHMR.[E]	Q3V870	Q3V870	1	4	0.7764	1	718.84	2872.34	2872.34	0.67	0.00048	HCD (High Energy Collision Dissociation)	MS2	12.2935	20.815	55.8912	32963	ΔclpP-RP.raw	6.44	0	1.562e-15
FALSE	High	Unambiguous	[R].LQLMGSEVSLFIDPDKEQIR.[A]	Q3V870	Q3V870	1	2	0.7709	1	1159.61	2318.21	2318.21	-0.06	-7e-05	HCD (High Energy Collision Dissociation)	MS2	0	45	59.7242	35664	ΔclpP-RP.raw	3.23	0	5.377e-10	691594	59.82
FALSE	High	Unambiguous	[R].ELNELNIGHAIIAR.[A]	Q3V870	Q3V870	0	2	0.7752	1	781.936	1562.86	1562.86	0	0	HCD (High Energy Collision Dissociation)	MS2	43.4922	45	32.7657	17454	ΔclpP-RP.raw	3.47	0	6.86e-08	5.03259e+06	32.47
FALSE	High	Unambiguous	[R].EELTTEGGLDILTHR.[N]	Q3V870	Q3V870	0	2	0.8452	1	842.434	1683.86	1683.85	3.72	0.00314	HCD (High Energy Collision Dissociation)	MS2	20.7579	45	35.2021	19027	ΔclpP-RP.raw	3.23	0	1.149e-07	5.3443e+06	35.46
FALSE	High	Unambiguous	[R].MNLELAVTEAMLDFAEEISPEHAcLVPEKR.[E]	Q3V870	Q3V870	1	5	0.6156	1	689.344	3442.69	3442.67	5.75	0.00396	HCD (High Energy Collision Dissociation)	MS2	53.0309	45	99.3551	62030	ΔclpP-RP.raw	3.07	1.414e-05	0.0001031	559542	99.68
FALSE	High	Unambiguous	[R].EELTTEGGLDILTHR.[N]	Q3V870	Q3V870	0	3	0.5805	1	561.957	1683.86	1683.85	0.23	0.00013	HCD (High Energy Collision Dissociation)	MS2	45.7705	5.67	35.1647	18986	ΔclpP-RP.raw	2.36	7.816e-06	1.967e-05	13700965	35.34
FALSE	High	Unambiguous	[R].AAVDVGAPVIELHTGcYADATSEEKQHYELQR.[I]	Q3V870	Q3V870	1	4	0.5022	1	890.181	3557.7	3557.7	1.48	0.00131	HCD (High Energy Collision Dissociation)	MS2	52.98	45	35.8795	19454	ΔclpP-RP.raw	2.27	0.0005795	0.01363	1.19762e+06	36.02
FALSE	High	Unambiguous	[R].GTRYPDPVQAAMDAEEAGADGITLHMR.[E]	Q3V870	Q3V870	1	3	0.7262	1	958.114	2872.33	2872.34	-2.55	-0.00245	HCD (High Energy Collision Dissociation)	MS2	0	45	55.557	32734	ΔclpP-RP.raw	2.63	0	7.264e-07	1.44556e+06	56.31
FALSE	High	Unambiguous	[R].MNLELAVTEAMLDFAEEISPEHAcLVPEKR.[E]	Q3V870	Q3V870	1	4	0.6022	1	861.427	3442.69	3442.67	5.26	0.00453	HCD (High Energy Collision Dissociation)	MS2	0	45	103.501	58329	ΔclpP-TP.raw	0.93	0.001383	0.04057	155451	103.25
FALSE	High	Unambiguous	[K].ELLLGVNIDHIATIR.[Q]	Q3V870	Q3V870	0	2	0.2113	1	838.987	1676.97	1676.97	-1.09	-0.00091	HCD (High Energy Collision Dissociation)	MS2	2.70472	22.667	51.0994	29148	ΔclpP-TP.raw	0.71	0.004352	0.154	1.15124e+06	51.17
FALSE	High	Unambiguous	[R].GTRYPDPVQAAMDAEEAGADGITLHMR.[E]	Q3V870	Q3V870	1	4	0.72	1	718.842	2872.35	2872.34	4.26	0.00306	HCD (High Energy Collision Dissociation)	MS2	35.2861	18.753	54.8821	34485	ΔclpP-TP.raw	4.75	0	1.169e-08	2.49539e+06	55.12
FALSE	High	Unambiguous	[R].GTRYPDPVQAAMDAEEAGADGITLHMR.[E]	Q3V870	Q3V870	1	3	0.7074	1	958.118	2872.34	2872.34	1.46	0.00139	HCD (High Energy Collision Dissociation)	MS2	61.4739	45	55.0817	34635	ΔclpP-TP.raw	2.7	0	1.944e-06	975561	55.12
FALSE	High	Unambiguous	[R].YPDPVQAAMDAEEAGADGITLHMR.[E]	Q3V870	Q3V870	0	3	0.5843	1	853.397	2558.18	2558.16	4.05	0.00346	HCD (High Energy Collision Dissociation)	MS2	48.1758	31.909	61.1313	39065	ΔclpP-TP.raw	2.55	0	2.682e-06	739002	61.25
FALSE	High	Unambiguous	[R].RLQLMGSEVSLFIDPDKEQIR.[A]	Q3V870	Q3V870	2	3	0.8004	1	825.443	2474.32	2474.31	3.47	0.00286	HCD (High Energy Collision Dissociation)	MS2	68.8876	45	54.4216	31492	ΔclpP-TP.raw	5.06	0	5.608e-11	3.98309e+06	54.76
FALSE	High	Unambiguous	[R].ELNELNIGHAIIAR.[A]	Q3V870	Q3V870	0	2	0.7764	1	781.936	1562.86	1562.86	-0.44	-0.00035	HCD (High Energy Collision Dissociation)	MS2	51.4773	45	32.6371	17442	ΔclpP-TP.raw	2.46	3.47e-05	0.0002816	4555380	32.6
FALSE	High	Unambiguous	[R].ELNELNIGHAIIAR.[A]	Q3V870	Q3V870	0	2	0.8077	1	781.936	1562.86	1562.86	-0.44	-0.00035	HCD (High Energy Collision Dissociation)	MS2	21.7567	18.874	32.6305	17437	ΔclpP-TP.raw	3.38	0	2.007e-08	4555380	32.6
FALSE	High	Unambiguous	[R].EELTTEGGLDILTHR.[N]	Q3V870	Q3V870	0	2	0.8449	1	842.43	1683.85	1683.85	-1.47	-0.00123	HCD (High Energy Collision Dissociation)	MS2	0	45	34.972	18974	ΔclpP-TP.raw	3.61	0	6.171e-08	4496245	35.11
FALSE	High	Unambiguous	[R].LQLMGSEVSLFIDPDKEQIR.[A]	Q3V870	Q3V870	1	3	0.6969	1	773.405	2318.2	2318.21	-2.7	-0.00209	HCD (High Energy Collision Dissociation)	MS2	2.09561	9.068	59.2389	34933	ΔclpP-TP.raw	2.54	0	8.157e-06	6.74399e+06	59.33
FALSE	High	Unambiguous	[R].GTRYPDPVQAAMDAEEAGADGITLHMR.[E]	Q3V870	Q3V870	1	3	0.7085	1	958.116	2872.33	2872.34	-0.34	-0.00033	HCD (High Energy Collision Dissociation)	MS2	4.87172	45	55.9071	32559	ΔclpP-TP.raw	4.22	0	5.338e-09	2.49429e+06	55.54
FALSE	High	Unambiguous	[K].ELLLGVNIDHIATIR.[Q]	Q3V870	Q3V870	0	3	0.576	1	559.662	1676.97	1676.97	1.22	0.00068	HCD (High Energy Collision Dissociation)	MS2	0	45	51.5442	29441	ΔclpP-TP.raw	1.25	0.001894	0.06024	2890058	51.15
FALSE	High	Unambiguous	[R].EELTTEGGLDILTHR.[N]	Q3V870	Q3V870	0	3	0.7634	1	561.956	1683.85	1683.85	0.01	1e-05	HCD (High Energy Collision Dissociation)	MS2	18.3923	4.308	34.9787	18979	ΔclpP-TP.raw	2.24	7.816e-06	1.941e-05	13880203	35.11
FALSE	High	Unambiguous	[R].RLQLMGSEVSLFIDPDKEQIR.[A]	Q3V870	Q3V870	2	4	0.7159	1	619.333	2474.31	2474.31	0.77	0.00048	HCD (High Energy Collision Dissociation)	MS2	16.3144	45	54.6814	31672	ΔclpP-TP.raw	3.52	0	3.526e-08	1.17124e+06	54.81
FALSE	High	Unambiguous	[R].AAVDVGAPVIELHTGcYADATSEEKQHYELQR.[I]	Q3V870	Q3V870	1	4	0.498	1	890.179	3557.69	3557.7	-1.04	-0.00092	HCD (High Energy Collision Dissociation)	MS2	51.9955	45	35.9182	19621	ΔclpP-TP.raw	2.51	0	2.45e-06	1.56679e+06	36.09
FALSE	High	Unambiguous	[R].GTRYPDPVQAAMDAEEAGADGITLHMR.[E]	Q3V870	Q3V870	1	4	0.772	1	718.839	2872.33	2872.34	-0.46	-0.00033	HCD (High Energy Collision Dissociation)	MS2	2.04149	7.945	55.5219	32280	ΔclpP-TP.raw	5.57	0	4.944e-14	10087762	55.49
FALSE	High	Unambiguous	[R].YPDPVQAAMDAEEAGADGITLHMR.[E]	Q3V870	Q3V870	0	3	0.7579	1	853.387	2558.15	2558.16	-7.25	-0.00618	HCD (High Energy Collision Dissociation)	MS2	49.7817	23.608	61.7098	36659	ΔclpP-TP.raw	4.13	0	7.193e-08	2.9491e+06	62.22
FALSE	High	Unambiguous	[R].GTRYPDPVQAAMDAEEAGADGITLHMR.[E]	Q3V870	Q3V870	1	4	0.6909	1	718.84	2872.34	2872.34	1.17	0.00084	HCD (High Energy Collision Dissociation)	MS2	45.7737	45	54.8014	31761	ΔclpP-TP.raw	4.53	0	1.191e-10	10087762	55.49
FALSE	High	Unambiguous	[R].YPDPVQAAMDAEEAGADGITLHMR.[E]	Q3V870	Q3V870	0	3	0.7643	1	853.391	2558.16	2558.16	-2.36	-0.00201	HCD (High Energy Collision Dissociation)	MS2	46.3627	45	62.4746	40018	ΔclpP-TP.raw	4.71	0	2.519e-10	1.55815e+06	62.34
FALSE	High	Unambiguous	[R].YPDPVQAAMDAEEAGADGITLHMR.[E]	Q3V870	Q3V870	0	3	0.7883	1	853.391	2558.16	2558.16	-2.65	-0.00226	HCD (High Energy Collision Dissociation)	MS2	53.8359	45	62.551	40074	ΔclpP-TP.raw	3.92	0	3.429e-10	1.55815e+06	62.34
FALSE	High	Unambiguous	[R].AAVDVGAPVIELHTGcYADATSEEK.[Q]	Q3V870	Q3V870	0	3	0.7309	1	868.42	2603.25	2603.23	6.62	0.00575	HCD (High Energy Collision Dissociation)	MS2	9.35195	45	35.6712	19450	ΔclpP-TP.raw	3.53	0	1.22e-09	4.17737e+06	35.9
FALSE	High	Unambiguous	[K].ELLLGVNIDHIATIR.[Q]	Q3V870	Q3V870	0	3	0.5946	1	559.661	1676.97	1676.97	0.03	2e-05	HCD (High Energy Collision Dissociation)	MS2	81.5255	45	50.8139	28962	ΔclpP-TP.raw	1.48	0.0001284	0.002034	2890058	51.15
FALSE	High	Unambiguous	[R].GTRYPDPVQAAMDAEEAGADGITLHMR.[E]	Q3V870	Q3V870	1	4	0.7104	1	718.839	2872.34	2872.34	0.27	0.00019	HCD (High Energy Collision Dissociation)	MS2	21.8812	11.798	55.9134	33228	ΔclpP-TP.raw	5.11	0	7.275e-11	5198291	55.99
FALSE	High	Unambiguous	[R].EELTTEGGLDILTHR.[N]	Q3V870	Q3V870	0	3	0.4271	1	561.955	1683.85	1683.85	-3.16	-0.00177	HCD (High Energy Collision Dissociation)	MS2	47.0026	32.942	35.5202	18889	ΔclpP-TP.raw	1.92	1.414e-05	8.72e-05	23952356	35.06
FALSE	High	Unambiguous	[R].EELTTEGGLDILTHR.[N]	Q3V870	Q3V870	0	2	0.7821	1	842.431	1683.85	1683.85	-0.53	-0.00045	HCD (High Energy Collision Dissociation)	MS2	0	45	34.8022	18417	ΔclpP-TP.raw	2.57	0	5.144e-07	8096952	35.07
FALSE	High	Unambiguous	[R].AAVDVGAPVIELHTGcYADATSEEK.[Q]	Q3V870	Q3V870	0	3	0.6892	1	868.42	2603.24	2603.23	5.72	0.00496	HCD (High Energy Collision Dissociation)	MS2	11.167	45	35.6319	18961	ΔclpP-TP.raw	2.96	0	3.675e-09	4.67645e+06	35.83
FALSE	High	Unambiguous	[R].MNLELAVTEAMLDFAEEISPEHAcLVPEKR.[E]	Q3V870	Q3V870	1	4	0.7623	1	861.422	3442.67	3442.67	-0.84	-0.00072	HCD (High Energy Collision Dissociation)	MS2	0	45	100.846	61675	ΔclpP-TP.raw	6.69	0	1.993e-13	2.70179e+06	101.15
FALSE	High	Unambiguous	[R].GTRYPDPVQAAMDAEEAGADGITLHMR.[E]	Q3V870	Q3V870	1	4	0.692	1	718.84	2872.34	2872.34	1.17	0.00084	HCD (High Energy Collision Dissociation)	MS2	49.9806	45	56.6471	33735	ΔclpP-TP.raw	2.89	0	1.499e-06	5198291	55.99
FALSE	High	Unambiguous	[K].ELLLGVNIDHIATIR.[Q]	Q3V870	Q3V870	0	3	0.7026	1	559.662	1676.97	1676.97	0.62	0.00034	HCD (High Energy Collision Dissociation)	MS2	6.55943	22.896	50.9777	29767	ΔclpP-TP.raw	2.32	7.816e-06	7.381e-05	2.69442e+06	51.21
FALSE	High	Unambiguous	[R].RLQLMGSEVSLFIDPDKEQIR.[A]	Q3V870	Q3V870	2	4	0.5854	1	619.33	2474.3	2474.31	-3	-0.00186	HCD (High Energy Collision Dissociation)	MS2	29.4266	45	55.3746	32845	ΔclpP-TP.raw	1.64	0.0004543	0.01062	761152	55.59
FALSE	High	Unambiguous	[R].RLQLMGSEVSLFIDPDKEQIR.[A]	Q3V870	Q3V870	2	3	0.8219	1	825.444	2474.32	2474.31	4	0.0033	HCD (High Energy Collision Dissociation)	MS2	19.8237	45	55.9528	33257	ΔclpP-TP.raw	4.66	0	9.481e-09
FALSE	High	Unambiguous	[R].ELNELNIGHAIIAR.[A]	Q3V870	Q3V870	0	2	0.8476	1	781.936	1562.86	1562.86	-0.4	-0.00031	HCD (High Energy Collision Dissociation)	MS2	20.2709	14.888	32.6484	17031	ΔclpP-TP.raw	3.15	0	3.366e-08	6.32167e+06	32.49
FALSE	High	Unambiguous	[R].LQLMGSEVSLFIDPDKEQIR.[A]	Q3V870	Q3V870	1	3	0.7329	1	773.406	2318.2	2318.21	-1.62	-0.00125	HCD (High Energy Collision Dissociation)	MS2	0	30.833	59.4296	35702	ΔclpP-TP.raw	3.22	0	4.805e-08	3.48836e+06	59.51
FALSE	High	Unambiguous	[R].ELNELNIGHAIIAR.[A]	Q3V870	Q3V870	0	3	0.7711	1	521.627	1562.87	1562.86	0.57	0.0003	HCD (High Energy Collision Dissociation)	MS2	32.5555	45	32.5625	16978	ΔclpP-TP.raw	4.63	0	1.547e-07	19667768	32.5
FALSE	High	Unambiguous	[R].YPDPVQAAMDAEEAGADGITLHMR.[E]	Q3V870	Q3V870	0	3	0.8005	1	853.39	2558.16	2558.16	-3.69	-0.00315	HCD (High Energy Collision Dissociation)	MS2	22.0297	45	61.8074	37308	ΔclpP-TP.raw	4.06	0	4.184e-09
FALSE	High	Unambiguous	[R].GTRYPDPVQAAMDAEEAGADGITLHMR.[E]	Q3V870	Q3V870	1	3	0.7956	1	958.115	2872.33	2872.34	-1.64	-0.00157	HCD (High Energy Collision Dissociation)	MS2	0	45	56.0023	33291	ΔclpP-TP.raw	3.67	0	1.861e-09	1.39181e+06	56.01
FALSE	High	Unambiguous	[R].RLQLMGSEVSLFIDPDKEQIR.[A]	Q3V870	Q3V870	2	4	0.5939	1	619.33	2474.3	2474.31	-4.12	-0.00255	HCD (High Energy Collision Dissociation)	MS2	54.7968	45	56.0862	33351	ΔclpP-TP.raw	1.65	0.003342	0.1119	761152	55.59
FALSE	High	Unambiguous	[K].ELLLGVNIDHIATIR.[Q]	Q3V870	Q3V870	0	2	0.6404	1	838.983	1676.96	1676.97	-6.48	-0.00543	HCD (High Energy Collision Dissociation)	MS2	65.1719	45	51.0582	29823	ΔclpP-TP.raw	2.28	0	1.091e-05	795747	51.14
FALSE	High	Unambiguous	[R].MNLELAVTEAMLDFAEEISPEHAcLVPEKR.[E]	Q3V870	Q3V870	1	4	0.819	1	861.422	3442.66	3442.67	-1.36	-0.00117	HCD (High Energy Collision Dissociation)	MS2	0.5336	28.917	101.594	62112	ΔclpP-TP.raw	6.63	0	1.084e-13	2.70179e+06	101.15
FALSE	High	Unambiguous	[R].MNLELAVTEAMLDFAEEISPEHAcLVPEKR.[E]	Q3V870	Q3V870	1	3	1	1	1148.23	3442.67	3442.67	1.47	0.00169	HCD (High Energy Collision Dissociation)	MS2	0	45	101.288	61941	ΔclpP-TP.raw	1.77	3.938e-05	0.0003303	495637	101.2
FALSE	High	Unambiguous	[R].MNLELAVTEAMLDFAEEISPEHAcLVPEKR.[E]	Q3V870	Q3V870	1	4	0.7822	1	861.419	3442.65	3442.67	-4.52	-0.00389	HCD (High Energy Collision Dissociation)	MS2	0	45	102.336	62545	ΔclpP-TP.raw	4.04	0	4.585e-08	2.70179e+06	101.15
FALSE	High	Unambiguous	[R].MNLELAVTEAMLDFAEEISPEHAcLVPEKR.[E]	Q3V870	Q3V870	1	5	0.6	1	689.339	3442.67	3442.67	-0.76	-0.00052	HCD (High Energy Collision Dissociation)	MS2	30.3694	45	101.473	62040	ΔclpP-TP.raw	1.15	0.0008303	0.02186	155172	101.22
FALSE	High	Unambiguous	[R].EELTTEGGLDILTHR.[N]	Q3V870	Q3V870	0	2	0.8225	1	842.431	1683.86	1683.85	0.41	0.00035	HCD (High Energy Collision Dissociation)	MS2	37.0405	6.728	34.8387	20255	ΔclpP-TP.raw	2.93	0	2.302e-06	4.61161e+06	34.89
FALSE	High	Unambiguous	[R].AAVDVGAPVIELHTGcYADATSEEKQHYELQR.[I]	Q3V870	Q3V870	1	4	0.6952	1	890.18	3557.7	3557.7	0.42	0.00038	HCD (High Energy Collision Dissociation)	MS2	44.2913	45	35.8639	19111	ΔclpP-TP.raw	4.2	0	1.683e-08	3.2397e+06	35.97
FALSE	High	Unambiguous	[K].GEFSALVTAPVHK.[A]	Q3V872	Q3V872	0	2	0.7048	1	678.371	1355.73	1355.73	1.97	0.00133	HCD (High Energy Collision Dissociation)	MS2	0	45	22.0964	10776	WT-RP.raw	2.27	0	1.532e-05	608850	22.2
FALSE	High	Unambiguous	[K].GEFSALVTAPVHK.[A]	Q3V872	Q3V872	0	2	0.7984	1	678.37	1355.73	1355.73	0.55	0.00037	HCD (High Energy Collision Dissociation)	MS2	29.2733	45	22.043	11039	WT-RP.raw	2.48	0	9.13e-06
FALSE	High	Unambiguous	[K].GEFSALVTAPVHK.[A]	Q3V872	Q3V872	0	2	0.5464	1	678.37	1355.73	1355.73	0.88	0.00059	HCD (High Energy Collision Dissociation)	MS2	26.095	45	22.142	11072	WT-RP.raw	1.94	7.816e-06	3.475e-05	668988	22.28
FALSE	High	Unambiguous	[K].GEFSALVTAPVHK.[A]	Q3V872	Q3V872	0	2	0.7934	1	678.369	1355.73	1355.73	-1.23	-0.00083	HCD (High Energy Collision Dissociation)	MS2	40.3409	45	21.9712	10640	WT-TP.raw	2.42	7.816e-06	5.833e-05	640278	22.11
FALSE	High	Unambiguous	[K].GEFSALVTAPVHK.[A]	Q3V872	Q3V872	0	2	0.6577	1	678.373	1355.74	1355.73	5.03	0.00341	HCD (High Energy Collision Dissociation)	MS2	40.7029	45	21.6762	10384	ΔclpP-RP.raw	1.49	7.561e-05	0.001208
FALSE	High	Unambiguous	[K].GEFSALVTAPVHK.[A]	Q3V872	Q3V872	0	2	0.7478	1	678.369	1355.73	1355.73	-0.92	-0.00063	HCD (High Energy Collision Dissociation)	MS2	0	45	22.1834	10438	ΔclpP-TP.raw	2.26	7.816e-06	3.685e-05	965355	22.19
FALSE	High	Unambiguous	[K].GEFSALVTAPVHK.[A]	Q3V872	Q3V872	0	3	0.4834	1	452.582	1355.73	1355.73	-0.46	-0.00021	HCD (High Energy Collision Dissociation)	MS2	64.4698	17.336	22.3321	10696	ΔclpP-TP.raw	1.51	0.0002024	0.003428	894460	22.33
FALSE	High	Unambiguous	[K].GEFSALVTAPVHK.[A]	Q3V872	Q3V872	0	2	0.7478	1	678.37	1355.73	1355.73	0.49	0.00033	HCD (High Energy Collision Dissociation)	MS2	48.5528	45	22.2348	10638	ΔclpP-TP.raw	2.3	7.816e-06	3.247e-05	850200	22.23
FALSE	High	Unambiguous	[R].EDYcYEQPWLGINK.[K]	Q48806	Q48806	0	2	0.6089	1	907.905	1814.8	1814.81	-1.6	-0.00145	HCD (High Energy Collision Dissociation)	MS2	0	45	46.3792	26647	WT-RP.raw	1.79	3.938e-05	0.000317	286475	46.32
FALSE	High	Unambiguous	[R].EDYcYEQPWLGINK.[K]	Q48806	Q48806	0	2	0.7879	1	907.906	1814.8	1814.81	-0.62	-0.00056	HCD (High Energy Collision Dissociation)	MS2	19.4387	45	46.449	26754	WT-RP.raw	1.98	1.414e-05	0.0001688	300695	46.52
FALSE	High	Unambiguous	[R].EDYcYEQPWLGINK.[K]	Q48806	Q48806	0	2	0.7712	1	907.906	1814.8	1814.81	-0.76	-0.00069	HCD (High Energy Collision Dissociation)	MS2	21.7766	45	46.5965	27274	WT-RP.raw	1.53	0.0006071	0.014	202476	46.63
FALSE	High	Unambiguous	[K].TAIASGSTLEQAR.[E]	Q48806	Q48806	0	2	0.8098	1	652.846	1304.69	1304.68	3.91	0.00255	HCD (High Energy Collision Dissociation)	MS2	41.541	32.47	12.7696	4566	WT-TP.raw	3.05	0	5.93e-06	1.53771e+06	12.76
FALSE	High	Unambiguous	[R].EDYcYEQPWLGINK.[K]	Q48806	Q48806	0	2	0.7551	1	907.908	1814.81	1814.81	1.61	0.00146	HCD (High Energy Collision Dissociation)	MS2	0	45	46.6647	26642	WT-TP.raw	1.47	3.938e-05	0.0003379
FALSE	High	Unambiguous	[R].EDYcYEQPWLGINK.[K]	Q48806	Q48806	0	2	0.6707	1	907.908	1814.81	1814.81	2.35	0.00213	HCD (High Energy Collision Dissociation)	MS2	41.4896	45	46.2427	25841	ΔclpP-TP.raw	1.67	0.002112	0.06841	354845	46.31
FALSE	High	Unambiguous	[K].GELIGGSDIIAEMFQQGELEPMLR.[D]	Q48833	Q48833	0	3	0.3569	1	878.439	2633.3	2633.29	3.32	0.00291	HCD (High Energy Collision Dissociation)	MS2	0.439804	2.872	90.4179	57497	WT-RP.raw	3.53	0	1.934e-06	32781374	90.44
FALSE	High	Unambiguous	[K].GELIGGSDIIAEMFQQGELEPMLR.[D]	Q48833	Q48833	0	3	0.4982	1	878.435	2633.29	2633.29	-2.27	-0.00199	HCD (High Energy Collision Dissociation)	MS2	0	45	91.5175	57270	WT-RP.raw	2.83	7.816e-06	2.873e-05	12191312	90.7
FALSE	High	Unambiguous	[K].GELIGGSDIIAEMFQQGELEPMLR.[D]	Q48833	Q48833	0	4	0.4701	1	659.081	2633.3	2633.29	3.43	0.00226	HCD (High Energy Collision Dissociation)	MS2	75.3497	45	90.4626	56577	WT-RP.raw	2.34	1.414e-05	0.0002113	307248	90.52
FALSE	High	Unambiguous	[K].GELIGGSDIIAEMFQQGELEPMLR.[D]	Q48833	Q48833	0	3	0.4672	1	878.439	2633.3	2633.29	2.73	0.0024	HCD (High Energy Collision Dissociation)	MS2	44.328	45	92.3106	57788	WT-RP.raw	1.22	0.0004159	0.009848
FALSE	High	Unambiguous	[R].QVLPQFSDWPTFPQLYVK.[G]	Q48833	Q48833	0	3	0.5283	1	731.715	2193.13	2193.14	-3.62	-0.00265	HCD (High Energy Collision Dissociation)	MS2	45.9057	45	76.0371	47893	WT-RP.raw	2.12	5.158e-05	0.000819	1.62928e+06	76.38
FALSE	High	Unambiguous	[R].QVLPQFSDWPTFPQLYVK.[G]	Q48833	Q48833	0	2	0.631	1	1097.07	2193.13	2193.14	-2.3	-0.00252	HCD (High Energy Collision Dissociation)	MS2		45	75.8366	47755	WT-RP.raw	1.68	0.008751	0.2877	3.14918e+06	76.39
FALSE	High	Unambiguous	[K].GELIGGSDIIAEMFQQGELEPMLR.[D]	Q48833	Q48833	0	3	0.5721	1	878.439	2633.3	2633.29	3.01	0.00265	HCD (High Energy Collision Dissociation)	MS2	0.300312	9.891	90.7562	56760	WT-RP.raw	4.58	0	2.955e-09	12191312	90.7
FALSE	High	Unambiguous	[K].GELIGGSDIIAEMFQQGELEPMLR.[D]	Q48833	Q48833	0	3	0.5262	1	878.438	2633.3	2633.29	1.23	0.00108	HCD (High Energy Collision Dissociation)	MS2	0	6.269	90.6284	56688	WT-RP.raw	3.82	0	7.581e-10	18227854	90.56
FALSE	High	Unambiguous	[K].GELIGGSDIIAEMFQQGELEPMLR.[D]	Q48833	Q48833	0	3	0.5736	1	878.433	2633.28	2633.29	-4.35	-0.00382	HCD (High Energy Collision Dissociation)	MS2	58.0954	45	97.6678	62265	WT-RP.raw	1.29	7.002e-05	0.0009215
FALSE	High	Unambiguous	[R].QVLPQFSDWPTFPQLYVK.[G]	Q48833	Q48833	0	2	0.6824	1	1097.07	2193.14	2193.14	-0.88	-0.00096	HCD (High Energy Collision Dissociation)	MS2	41.249	45	97.6512	62254	WT-RP.raw	1.48	0.0001455	0.002324	329557	98
FALSE	High	Unambiguous	[K].GELIGGSDIIAEMFQQGELEPMLR.[D]	Q48833	Q48833	0	3	0.7179	1	878.433	2633.28	2633.29	-3.9	-0.00342	HCD (High Energy Collision Dissociation)	MS2	0	45	91.3828	57195	WT-RP.raw	2.8	0	4.628e-07	18227854	90.56
FALSE	High	Unambiguous	[K].GELIGGSDIIAEMFQQGELEPMLR.[D]	Q48833	Q48833	0	4	0.4068	1	659.081	2633.3	2633.29	2.44	0.0016	HCD (High Energy Collision Dissociation)	MS2	41.0013	45	90.6712	56699	WT-RP.raw	1.18	0.004357	0.1544	232290	90.74
FALSE	High	Unambiguous	[K].GELIGGSDIIAEMFQQGELEPMLR.[D]	Q48833	Q48833	0	3	0.3529	1	878.435	2633.29	2633.29	-1.57	-0.00138	HCD (High Energy Collision Dissociation)	MS2	55.7584	45	95.4949	60827	WT-RP.raw	0.85	0.005704	0.1967
FALSE	High	Unambiguous	[K].GELIGGSDIIAEMFQQGELEPMLR.[D]	Q48833	Q48833	0	2	0.8641	1	1317.15	2633.3	2633.29	0.07	9e-05	HCD (High Energy Collision Dissociation)	MS2	0	26.393	90.8395	56817	WT-RP.raw	4.93	0	5.048e-12	4.62278e+06	90.7
FALSE	High	Unambiguous	[R].AVQcIEAcGVDFAYVDILANPDIR.[Q]	Q48833	Q48833	0	2	0.6636	1	1355.16	2709.31	2709.3	1.86	0.00252	HCD (High Energy Collision Dissociation)	MS2		45	74.2192	46621	WT-RP.raw	2.17	0	5.012e-06
FALSE	High	Unambiguous	[K].GELIGGSDIIAEMFQQGELEPMLR.[D]	Q48833	Q48833	0	2	0.8745	1	1317.15	2633.29	2633.29	-0.78	-0.00102	HCD (High Energy Collision Dissociation)	MS2	0	19.8	90.7249	56752	WT-RP.raw	5.26	0	2.699e-12	7571858	90.57
FALSE	High	Unambiguous	[R].QVLPQFSDWPTFPQLYVK.[G]	Q48833	Q48833	0	2	0.6429	1	1097.07	2193.14	2193.14	0.41	0.00045	HCD (High Energy Collision Dissociation)	MS2	0	45	76.5941	47548	WT-RP.raw	2.8	0	1.417e-07	2.61314e+06	76.3
FALSE	High	Unambiguous	[K].GELIGGSDIIAEMFQQGELEPMLR.[D]	Q48833	Q48833	0	2	0.8712	1	1317.15	2633.3	2633.29	0.43	0.00056	HCD (High Energy Collision Dissociation)	MS2	0	6.7	90.5352	57579	WT-RP.raw	4.97	0	2.327e-11	11652216	90.47
FALSE	High	Unambiguous	[K].GELIGGSDIIAEMFQQGELEPMLR.[D]	Q48833	Q48833	0	3	0.547	1	878.442	2633.31	2633.29	5.75	0.00505	HCD (High Energy Collision Dissociation)	MS2	56.5397	45	93.9577	59834	WT-RP.raw	1.17	0.0004047	0.009554
FALSE	High	Unambiguous	[R].QVLPQFSDWPTFPQLYVK.[G]	Q48833	Q48833	0	2	0.7031	1	1097.07	2193.14	2193.14	2	0.0022	HCD (High Energy Collision Dissociation)	MS2	0	45	76.7767	48399	WT-RP.raw	2.29	0	3.235e-06	3.14918e+06	76.39
FALSE	High	Unambiguous	[K].GELIGGSDIIAEMFQQGELEPMLR.[D]	Q48833	Q48833	0	3	0.4222	1	878.438	2633.3	2633.29	1.65	0.00145	HCD (High Energy Collision Dissociation)	MS2	3.40665	42.146	91.1753	58003	WT-RP.raw	4.24	0	5.111e-08	32781374	90.44
FALSE	High	Unambiguous	[K].MPQcGFSAR.[A]	Q48833	Q48833	0	2	0.8291	1	527.234	1053.46	1053.46	-0.64	-0.00034	HCD (High Energy Collision Dissociation)	MS2	28.2322	1.636	12.5118	4335	WT-RP.raw	2.34	7.816e-06	5.66e-05	34208288	12.55
FALSE	High	Unambiguous	[K].GELIGGSDIIAEMFQQGELEPMLR.[D]	Q48833	Q48833	0	3	0.3544	1	878.44	2633.31	2633.29	4.5	0.00395	HCD (High Energy Collision Dissociation)	MS2	39.1752	45	93.8558	58793	WT-RP.raw	0.79	0.00742	0.2484
FALSE	High	Unambiguous	[K].GELIGGSDIIAEMFQQGELEPMLR.[D]	Q48833	Q48833	0	3	0.3957	1	878.437	2633.3	2633.29	0.96	0.00084	HCD (High Energy Collision Dissociation)	MS2	0	45	92.6186	58954	WT-RP.raw	1.39	0.0001968	0.003333
FALSE	High	Unambiguous	[K].MPQcGFSAR.[A]	Q48833	Q48833	0	2	0.8807	1	527.234	1053.46	1053.46	0.76	0.0004	HCD (High Energy Collision Dissociation)	MS2	26.7419	0.864	12.6029	4707	WT-RP.raw	2.43	7.816e-06	5.092e-05	84219656	12.64
FALSE	High	Unambiguous	[K].MPQcGFSAR.[A]	Q48833	Q48833	0	2	0.8091	1	527.234	1053.46	1053.46	-0.32	-0.00017	HCD (High Energy Collision Dissociation)	MS2	40.223	2.34	12.5416	4792	WT-RP.raw	2.2	1.414e-05	0.0001073	51359364	12.59
FALSE	High	Unambiguous	[K].MPQcGFSAR.[A]	Q48833	Q48833	0	2	0.8233	1	527.234	1053.46	1053.46	0.5	0.00026	HCD (High Energy Collision Dissociation)	MS2	7.84916	1.201	12.6149	4402	WT-TP.raw	2.32	7.816e-06	2.14e-05	37845412	12.63
FALSE	High	Unambiguous	[K].GELIGGSDIIAEMFQQGELEPMLR.[D]	Q48833	Q48833	0	3	0.2418	1	878.444	2633.32	2633.29	8.53	0.00749	HCD (High Energy Collision Dissociation)	MS2	76.103	45	94.5943	59881	WT-TP.raw	0.91	0.008437	0.2746
FALSE	High	Unambiguous	[K].GELIGGSDIIAEMFQQGELEPMLR.[D]	Q48833	Q48833	0	3	0.6107	1	878.439	2633.3	2633.29	2.35	0.00206	HCD (High Energy Collision Dissociation)	MS2	0.619401	3.976	90.527	57157	WT-TP.raw	4.11	0	1.233e-07	27425090	90.52
FALSE	High	Unambiguous	[K].GELIGGSDIIAEMFQQGELEPMLR.[D]	Q48833	Q48833	0	2	0.8611	1	1317.15	2633.3	2633.29	0.3	0.00039	HCD (High Energy Collision Dissociation)	MS2	0.935623	9.759	90.636	57229	WT-TP.raw	5.11	0	1.417e-10	8950247	90.53
FALSE	High	Unambiguous	[R].QVLPQFSDWPTFPQLYVK.[G]	Q48833	Q48833	0	2	0.6905	1	1097.07	2193.13	2193.14	-1.49	-0.00164	HCD (High Energy Collision Dissociation)	MS2	0	45	76.0841	47100	WT-TP.raw	2.1	0	2.438e-06	2.90528e+06	76.5
FALSE	High	Unambiguous	[K].MPQcGFSAR.[A]	Q48833	Q48833	0	2	0.8348	1	527.235	1053.46	1053.46	1.35	0.00071	HCD (High Energy Collision Dissociation)	MS2	4.81392	1.244	12.5881	4419	WT-TP.raw	2.24	7.816e-06	3.888e-05	34229448	12.6
FALSE	High	Unambiguous	[K].GELIGGSDIIAEMFQQGELEPMLR.[D]	Q48833	Q48833	0	3	0.4773	1	878.435	2633.29	2633.29	-1.8	-0.00158	HCD (High Energy Collision Dissociation)	MS2	22.4537	45	93.589	59212	WT-TP.raw	1.32	0.00082	0.02156
FALSE	High	Unambiguous	[K].GELIGGSDIIAEMFQQGELEPMLR.[D]	Q48833	Q48833	0	2	0.6831	1	1317.14	2633.28	2633.29	-5.96	-0.00785	HCD (High Energy Collision Dissociation)	MS2	0	45	91.4243	57767	WT-TP.raw	1.42	1.414e-05	0.0001946	8950247	90.53
FALSE	High	Unambiguous	[R].QVLPQFSDWPTFPQLYVK.[G]	Q48833	Q48833	0	3	0.5582	1	731.717	2193.14	2193.14	-0.74	-0.00054	HCD (High Energy Collision Dissociation)	MS2	60.6834	45	76.1841	47166	WT-TP.raw	2.49	0	8.52e-06	1.19866e+06	76.48
FALSE	High	Unambiguous	[K].GELIGGSDIIAEMFQQGELEPMLR.[D]	Q48833	Q48833	0	3	0.6408	1	878.433	2633.28	2633.29	-4.42	-0.00388	HCD (High Energy Collision Dissociation)	MS2	32.9316	45	91.2799	57674	WT-TP.raw	4.12	0	5.007e-07	27425090	90.52
FALSE	High	Unambiguous	[K].GELIGGSDIIAEMFQQGELEPMLR.[D]	Q48833	Q48833	0	3	0.658	1	878.435	2633.29	2633.29	-1.81	-0.00159	HCD (High Energy Collision Dissociation)	MS2	58.8445	45	92.0516	58189	WT-TP.raw	2.31	7.816e-06	7.54e-05	27425090	90.52
FALSE	High	Unambiguous	[K].GELIGGSDIIAEMFQQGELEPMLR.[D]	Q48833	Q48833	0	3	0.4876	1	878.438	2633.3	2633.29	1.53	0.00134	HCD (High Energy Collision Dissociation)	MS2	0.514705	3.04	90.4928	56688	WT-TP.raw	4.02	0	2.771e-08	30441108	90.53
FALSE	High	Unambiguous	[K].GELIGGSDIIAEMFQQGELEPMLR.[D]	Q48833	Q48833	0	2	0.8007	1	1317.15	2633.29	2633.29	-2.76	-0.00363	HCD (High Energy Collision Dissociation)	MS2	0	45	91.3851	57281	WT-TP.raw	3.01	0	2.852e-08	11710839	90.55
FALSE	High	Unambiguous	[R].QVLPQFSDWPTFPQLYVK.[G]	Q48833	Q48833	0	2	0.7336	1	1097.07	2193.14	2193.14	1.25	0.00137	HCD (High Energy Collision Dissociation)	MS2	0	45	76.01	47566	WT-TP.raw	2.29	1.414e-05	8.511e-05	1391255	76.29
FALSE	High	Unambiguous	[K].GELIGGSDIIAEMFQQGELEPMLR.[D]	Q48833	Q48833	0	3	0.6427	1	878.437	2633.3	2633.29	0.66	0.00058	HCD (High Energy Collision Dissociation)	MS2	17.1833	45	91.2487	57187	WT-TP.raw	3.75	0	1.658e-07	30441108	90.53
FALSE	High	Unambiguous	[K].GELIGGSDIIAEMFQQGELEPMLR.[D]	Q48833	Q48833	0	4	0.6842	1	659.079	2633.3	2633.29	0.39	0.00026	HCD (High Energy Collision Dissociation)	MS2	34.584	45	90.6878	56821	WT-TP.raw	2.66	7.816e-06	2.098e-05	551966	90.56
FALSE	High	Unambiguous	[K].GELIGGSDIIAEMFQQGELEPMLR.[D]	Q48833	Q48833	0	2	0.8203	1	1317.15	2633.29	2633.29	-0.67	-0.00088	HCD (High Energy Collision Dissociation)	MS2	0	10.389	90.6002	56760	WT-TP.raw	4.62	0	3.42e-11	11710839	90.55
FALSE	High	Unambiguous	[K].GELIGGSDIIAEMFQQGELEPMLR.[D]	Q48833	Q48833	0	2	0.8584	1	1317.15	2633.3	2633.29	0.36	0.00047	HCD (High Energy Collision Dissociation)	MS2	0	19.543	90.7628	55824	ΔclpP-RP.raw	4.66	0	9.489e-12	5.09563e+06	90.63
FALSE	High	Unambiguous	[K].GELIGGSDIIAEMFQQGELEPMLR.[D]	Q48833	Q48833	0	3	0.5442	1	878.441	2633.31	2633.29	5.62	0.00493	HCD (High Energy Collision Dissociation)	MS2	34.2195	45	91.4738	56298	ΔclpP-RP.raw	2.26	1.414e-05	0.00013	13228377	90.63
FALSE	High	Unambiguous	[R].QVLPQFSDWPTFPQLYVK.[G]	Q48833	Q48833	0	2	0.7143	1	1097.07	2193.13	2193.14	-4.04	-0.00443	HCD (High Energy Collision Dissociation)	MS2	42.5714	45	98.1138	60996	ΔclpP-RP.raw	1.61	1.414e-05	0.0001108	529269	98
FALSE	High	Unambiguous	[R].QVLPQFSDWPTFPQLYVK.[G]	Q48833	Q48833	0	3	0.3107	1	731.72	2193.14	2193.14	3.11	0.00227	HCD (High Energy Collision Dissociation)	MS2	56.2067	45	76.0203	46766	ΔclpP-RP.raw	1.03	0.007895	0.2599	1.15081e+06	76.34
FALSE	High	Unambiguous	[K].GELIGGSDIIAEMFQQGELEPMLR.[D]	Q48833	Q48833	0	3	0.3617	1	878.44	2633.31	2633.29	4.19	0.00368	HCD (High Energy Collision Dissociation)	MS2	57.7566	45	97.0907	60347	ΔclpP-RP.raw	0.94	0.003245	0.1083
FALSE	High	Unambiguous	[R].QVLPQFSDWPTFPQLYVK.[G]	Q48833	Q48833	0	2	0.75	1	1097.07	2193.13	2193.14	-3.12	-0.00342	HCD (High Energy Collision Dissociation)	MS2	28.9264	45	76.0631	46527	ΔclpP-RP.raw	2.04	0	2.953e-06	1.86942e+06	76.37
FALSE	High	Unambiguous	[K].GELIGGSDIIAEMFQQGELEPMLR.[D]	Q48833	Q48833	0	2	0.8105	1	1317.15	2633.29	2633.29	-0.87	-0.00115	HCD (High Energy Collision Dissociation)	MS2	0	45	91.4119	56843	ΔclpP-RP.raw	3.43	0	1.28e-09	20175764	90.69
FALSE	High	Unambiguous	[R].QVLPQFSDWPTFPQLYVK.[G]	Q48833	Q48833	0	3	0.3282	1	731.715	2193.13	2193.14	-3.63	-0.00265	HCD (High Energy Collision Dissociation)	MS2	74.0807	45	76.2359	46594	ΔclpP-RP.raw	1.31	0.0009366	0.02519	202021	76.23
FALSE	High	Unambiguous	[K].MPQcGFSAR.[A]	Q48833	Q48833	0	2	0.8178	1	527.235	1053.46	1053.46	1.42	0.00075	HCD (High Energy Collision Dissociation)	MS2	20.2965	9.893	12.7199	4483	ΔclpP-RP.raw	2.14	3.938e-05	0.0003884	49168612	12.6
FALSE	High	Unambiguous	[K].GELIGGSDIIAEMFQQGELEPMLR.[D]	Q48833	Q48833	0	3	0.4466	1	878.436	2633.29	2633.29	-0.44	-0.00038	HCD (High Energy Collision Dissociation)	MS2	0	29.458	91.3437	56795	ΔclpP-RP.raw	3.56	0	8.704e-07	48217032	90.68
FALSE	High	Unambiguous	[K].GELIGGSDIIAEMFQQGELEPMLR.[D]	Q48833	Q48833	0	3	0.4802	1	878.437	2633.3	2633.29	0.59	0.00052	HCD (High Energy Collision Dissociation)	MS2	9.86863	45	92.1069	57311	ΔclpP-RP.raw	1.77	3.938e-05	0.0003644	48217032	90.68
FALSE	High	Unambiguous	[K].GELIGGSDIIAEMFQQGELEPMLR.[D]	Q48833	Q48833	0	2	0.8859	1	1317.15	2633.29	2633.29	-0.67	-0.00088	HCD (High Energy Collision Dissociation)	MS2	0	4.599	90.6457	56330	ΔclpP-RP.raw	5.52	0	5.661e-12	20175764	90.69
FALSE	High	Unambiguous	[K].GELIGGSDIIAEMFQQGELEPMLR.[D]	Q48833	Q48833	0	3	0.8241	1	878.438	2633.3	2633.29	1.35	0.00118	HCD (High Energy Collision Dissociation)	MS2	0	6.969	90.7151	55797	ΔclpP-RP.raw	4.15	0	8.511e-09	13228377	90.63
FALSE	High	Unambiguous	[K].GELIGGSDIIAEMFQQGELEPMLR.[D]	Q48833	Q48833	0	4	0.352	1	659.082	2633.31	2633.29	4.75	0.00312	HCD (High Energy Collision Dissociation)	MS2	56.0184	45	90.56	55687	ΔclpP-RP.raw	1.25	0.004632	0.1626	237153	90.57
FALSE	High	Unambiguous	[R].QVLPQFSDWPTFPQLYVK.[G]	Q48833	Q48833	0	2	0.7585	1	1097.07	2193.14	2193.14	1.92	0.0021	HCD (High Energy Collision Dissociation)	MS2	0	45	76.0809	46805	ΔclpP-RP.raw	2.65	0	1.868e-08	2.05291e+06	76.35
FALSE	High	Unambiguous	[K].GELIGGSDIIAEMFQQGELEPMLR.[D]	Q48833	Q48833	0	3	0.5316	1	878.438	2633.3	2633.29	1.62	0.00142	HCD (High Energy Collision Dissociation)	MS2	37.5494	45	94.4508	58667	ΔclpP-RP.raw	1.58	0.0001738	0.003074
FALSE	High	Unambiguous	[K].GELIGGSDIIAEMFQQGELEPMLR.[D]	Q48833	Q48833	0	3	0.6667	1	878.438	2633.3	2633.29	1.62	0.00142	HCD (High Energy Collision Dissociation)	MS2	43.017	45	94.2879	58556	ΔclpP-RP.raw	1.68	3.938e-05	0.0005726
FALSE	High	Unambiguous	[K].MPQcGFSAR.[A]	Q48833	Q48833	0	2	0.8	1	527.234	1053.46	1053.46	-0.44	-0.00023	HCD (High Energy Collision Dissociation)	MS2	38.4988	2.615	12.5183	4513	ΔclpP-RP.raw	2.45	7.816e-06	4.461e-05	40287232	12.57
FALSE	High	Unambiguous	[K].GELIGGSDIIAEMFQQGELEPMLR.[D]	Q48833	Q48833	0	3	0.567	1	878.439	2633.3	2633.29	3.42	0.003	HCD (High Energy Collision Dissociation)	MS2	0	45	91.9983	57073	ΔclpP-RP.raw	2.91	0	2.6e-06	41443720	90.54
FALSE	High	Unambiguous	[K].MPQcGFSAR.[A]	Q48833	Q48833	0	2	0.8246	1	527.234	1053.46	1053.46	0.11	6e-05	HCD (High Energy Collision Dissociation)	MS2	3.80196	0.902	12.6062	4419	ΔclpP-RP.raw	2.28	7.816e-06	1.925e-05	47212356	12.6
FALSE	High	Unambiguous	[K].GELIGGSDIIAEMFQQGELEPMLR.[D]	Q48833	Q48833	0	2	0.6547	1	1317.15	2633.3	2633.29	0.35	0.00047	HCD (High Energy Collision Dissociation)	MS2		45	91.4941	56752	ΔclpP-RP.raw	1.39	7.816e-06	8.235e-05	12845134	90.55
FALSE	High	Unambiguous	[K].GELIGGSDIIAEMFQQGELEPMLR.[D]	Q48833	Q48833	0	3	0.4343	1	878.439	2633.3	2633.29	3.13	0.00274	HCD (High Energy Collision Dissociation)	MS2	7.54808	31.863	91.2275	56577	ΔclpP-RP.raw	1.75	0.0006443	0.01531	41443720	90.54
FALSE	High	Unambiguous	[K].GELIGGSDIIAEMFQQGELEPMLR.[D]	Q48833	Q48833	0	3	0.5105	1	878.429	2633.27	2633.29	-8.75	-0.00768	HCD (High Energy Collision Dissociation)	MS2	0	45	92.0639	57115	ΔclpP-RP.raw	2.37	7.816e-06	5.166e-05	41443720	90.54
FALSE	High	Unambiguous	[K].GELIGGSDIIAEMFQQGELEPMLR.[D]	Q48833	Q48833	0	3	0.7264	1	878.438	2633.3	2633.29	2.23	0.00196	HCD (High Energy Collision Dissociation)	MS2	4.22574	2.497	90.5792	56280	ΔclpP-RP.raw	3.29	0	3.295e-06	48217032	90.68
FALSE	High	Unambiguous	[K].GELIGGSDIIAEMFQQGELEPMLR.[D]	Q48833	Q48833	0	4	0.2667	1	659.08	2633.3	2633.29	0.47	0.00031	HCD (High Energy Collision Dissociation)	MS2	39.5265	45	90.3627	56001	ΔclpP-RP.raw	2.55	3.938e-05	0.0005956	679343	90.52
FALSE	High	Unambiguous	[K].GELIGGSDIIAEMFQQGELEPMLR.[D]	Q48833	Q48833	0	2	0.8746	1	1317.15	2633.29	2633.29	-0.97	-0.00128	HCD (High Energy Collision Dissociation)	MS2	1.68822	8.592	90.552	56131	ΔclpP-RP.raw	5.66	0	2.276e-11	12845134	90.55
FALSE	High	Unambiguous	[K].GELIGGSDIIAEMFQQGELEPMLR.[D]	Q48833	Q48833	0	3	0.6209	1	878.44	2633.31	2633.29	3.88	0.0034	HCD (High Energy Collision Dissociation)	MS2	49.6216	45	93.6668	58154	ΔclpP-RP.raw	1.53	3.938e-05	0.0005396	387304	92.91
FALSE	High	Unambiguous	[K].GELIGGSDIIAEMFQQGELEPMLR.[D]	Q48833	Q48833	0	3	0.5412	1	878.439	2633.3	2633.29	2.76	0.00242	HCD (High Energy Collision Dissociation)	MS2	0.371219	2.308	90.462	56069	ΔclpP-RP.raw	3.88	0	6.147e-08	41443720	90.54
FALSE	High	Unambiguous	[K].GELIGGSDIIAEMFQQGELEPMLR.[D]	Q48833	Q48833	0	2	0.8205	1	1317.15	2633.29	2633.29	-0.17	-0.00023	HCD (High Energy Collision Dissociation)	MS2	0.663624	5.617	90.762	55617	ΔclpP-TP.raw	4.4	0	8.08e-13	15986868	90.67
FALSE	High	Unambiguous	[K].GELIGGSDIIAEMFQQGELEPMLR.[D]	Q48833	Q48833	0	3	0.6313	1	878.44	2633.3	2633.29	3.8	0.00333	HCD (High Energy Collision Dissociation)	MS2	23.8776	45	92.1749	56521	ΔclpP-TP.raw	1.79	0	5.716e-06	44681964	90.67
FALSE	High	Unambiguous	[K].GELIGGSDIIAEMFQQGELEPMLR.[D]	Q48833	Q48833	0	2	0.8139	1	1317.15	2633.29	2633.29	-0.16	-0.00021	HCD (High Energy Collision Dissociation)	MS2		45	90.9092	54007	ΔclpP-TP.raw	3.17	0	8.685e-10	1.77539e+06	90.65
FALSE	High	Unambiguous	[K].GELIGGSDIIAEMFQQGELEPMLR.[D]	Q48833	Q48833	0	3	0.7355	1	878.441	2633.31	2633.29	4.82	0.00423	HCD (High Energy Collision Dissociation)	MS2	20.0903	45	91.4066	54196	ΔclpP-TP.raw	1.55	7.816e-06	8.002e-05	5.83441e+06	90.66
FALSE	High	Unambiguous	[K].MPQcGFSAR.[A]	Q48833	Q48833	0	2	0.8255	1	527.234	1053.46	1053.46	0.52	0.00027	HCD (High Energy Collision Dissociation)	MS2	26.1493	1.046	12.3541	4285	ΔclpP-TP.raw	2.35	7.816e-06	4.978e-05	116850064	12.4
FALSE	High	Unambiguous	[K].GELIGGSDIIAEMFQQGELEPMLR.[D]	Q48833	Q48833	0	3	0.561	1	878.433	2633.29	2633.29	-3.66	-0.00322	HCD (High Energy Collision Dissociation)	MS2	0	45	95.5805	58613	ΔclpP-TP.raw	1.23	0.0006498	0.01559	381024	94.93
FALSE	High	Unambiguous	[K].GELIGGSDIIAEMFQQGELEPMLR.[D]	Q48833	Q48833	0	3	0.6563	1	878.438	2633.3	2633.29	2	0.00176	HCD (High Energy Collision Dissociation)	MS2	24.7714	39.894	91.4212	56042	ΔclpP-TP.raw	3.87	0	8.279e-08	44681964	90.67
FALSE	High	Selected	[K].GELIGGSDIIAEMFQQGELEPMLR.[D]	Q48833	Q48833	0	3		5	878.428	2633.27	2633.29	-9.83	-0.00863	HCD (High Energy Collision Dissociation)	MS2	85.1505	45	98.8022	60508	ΔclpP-TP.raw	0.57	0.003562	0.1188
FALSE	High	Unambiguous	[R].QVLPQFSDWPTFPQLYVK.[G]	Q48833	Q48833	0	2	0.8454	1	1097.08	2193.15	2193.14	6.15	0.00675	HCD (High Energy Collision Dissociation)	MS2	59.2047	45	98.1562	60143	ΔclpP-TP.raw	2.07	0	6.472e-06	360995	98.08
FALSE	High	Unambiguous	[K].GELIGGSDIIAEMFQQGELEPMLR.[D]	Q48833	Q48833	0	3	0.7401	1	878.438	2633.3	2633.29	1.2	0.00106	HCD (High Energy Collision Dissociation)	MS2	61.8658	45	93.6945	57475	ΔclpP-TP.raw	1.77	1.414e-05	0.0001129
FALSE	High	Unambiguous	[R].QVLPQFSDWPTFPQLYVK.[G]	Q48833	Q48833	0	2	0.7904	1	1097.07	2193.13	2193.14	-1.48	-0.00163	HCD (High Energy Collision Dissociation)	MS2	0	45	76.6442	46418	ΔclpP-TP.raw	2.72	0	9.973e-07	3.72834e+06	76.35
FALSE	High	Unambiguous	[K].GELIGGSDIIAEMFQQGELEPMLR.[D]	Q48833	Q48833	0	3	0.7636	1	878.444	2633.32	2633.29	8.93	0.00784	HCD (High Energy Collision Dissociation)	MS2	15.0072	45	92.9367	57017	ΔclpP-TP.raw	1.65	8.155e-05	0.001271	465202	92.64
FALSE	High	Unambiguous	[K].GELIGGSDIIAEMFQQGELEPMLR.[D]	Q48833	Q48833	0	3	0.7341	1	878.438	2633.3	2633.29	1.96	0.00172	HCD (High Energy Collision Dissociation)	MS2	0.43631	1.789	90.673	55561	ΔclpP-TP.raw	3.61	0	1.552e-07	44681964	90.67
FALSE	High	Unambiguous	[K].GELIGGSDIIAEMFQQGELEPMLR.[D]	Q48833	Q48833	0	4	0.2652	1	659.083	2633.31	2633.29	5.06	0.00333	HCD (High Energy Collision Dissociation)	MS2	34.5376	45	90.5145	55452	ΔclpP-TP.raw	1.32	0.0006286	0.01459	529764	90.68
FALSE	High	Unambiguous	[K].GELIGGSDIIAEMFQQGELEPMLR.[D]	Q48833	Q48833	0	3	0.7109	1	878.437	2633.3	2633.29	1.07	0.00094	HCD (High Energy Collision Dissociation)	MS2	0.739819	16.138	90.6616	53903	ΔclpP-TP.raw	3.77	0	3.157e-08	5.83441e+06	90.66
FALSE	High	Unambiguous	[R].TFQPSNLKR.[K]	Q5ZR78	Q5ZR78	1	3	0.5302	1	364.205	1090.6	1090.6	0.16	6e-05	HCD (High Energy Collision Dissociation)	MS2	41.8684	1.247	11.0155	3326	WT-RP.raw	2.15	0.0004103	0.009767	27801568	11.05
FALSE	High	Unambiguous	[R].TFQPSNLKR.[K]	Q5ZR78	Q5ZR78	1	3	0.6039	1	364.205	1090.6	1090.6	0.1	4e-05	HCD (High Energy Collision Dissociation)	MS2	31.4283	3.066	11.0435	3239	ΔclpP-RP.raw	2.07	0.001048	0.02844	7.36371e+06	11.06
FALSE	High	Unambiguous	[K].TASQLTSDGHLLPQIIPSNAEQPVTLK.[A]	Q5ZR81	Q5ZR81	0	3	0.6478	1	953.515	2858.53	2858.53	1.16	0.0011	HCD (High Energy Collision Dissociation)	MS2	14.2263	45	48.1066	28335	WT-RP.raw	2.47	0	1.745e-06	6505240	48.51
FALSE	High	Unambiguous	[K].ISQATMELYK.[Q]	Q5ZR81	Q5ZR81	0	2	0.7233	1	592.305	1183.6	1183.6	-0.28	-0.00016	HCD (High Energy Collision Dissociation)	MS2	32.6713	3.556	18.5538	8554	WT-RP.raw	2.53	7.816e-06	2.176e-05	14083148	18.58
FALSE	High	Unambiguous	[K].GSYLIEVNYK.[I]	Q5ZR81	Q5ZR81	0	2	0.7384	1	593.309	1185.61	1185.62	-3.39	-0.00201	HCD (High Energy Collision Dissociation)	MS2	63.8411	21.733	27.9194	14309	WT-RP.raw	1.72	0.0003285	0.007213	6.34051e+06	28.15
FALSE	High	Unambiguous	[K].GLLLDYPLSVEDK.[N]	Q5ZR81	Q5ZR81	0	2	0.7795	1	731.401	1461.8	1461.78	8.17	0.00597	HCD (High Energy Collision Dissociation)	MS2	34.4207	38.14	50.6788	29688	WT-RP.raw	2.54	0	1.198e-05	16247839	50.18
FALSE	High	Unambiguous	[K].TASQLTSDGHLLPQIIPSNAEQPVTLK.[A]	Q5ZR81	Q5ZR81	0	3	0.6889	1	953.513	2858.52	2858.53	-0.7	-0.00066	HCD (High Energy Collision Dissociation)	MS2	50.1569	45	51.4276	30184	WT-RP.raw	2.25	7.816e-06	2.639e-05
FALSE	High	Unambiguous	[K].LNPAPADPMQAK.[V]	Q5ZR81	Q5ZR81	0	2	0.5775	1	626.822	1252.64	1252.64	0.3	0.00019	HCD (High Energy Collision Dissociation)	MS2	53.2026	34.214	13.4769	5449	WT-RP.raw	2.13	0.0002235	0.004481	8420479	13.66
FALSE	High	Unambiguous	[K].GSYLIEVNYK.[I]	Q5ZR81	Q5ZR81	0	2	0.7249	1	593.311	1185.62	1185.62	0.3	0.00018	HCD (High Energy Collision Dissociation)	MS2	67.4062	20.975	28.0048	14788	WT-RP.raw	2.29	0.0001227	0.001819	2.57242e+06	28.08
FALSE	High	Unambiguous	[K].GLLLDYPLSVEDK.[N]	Q5ZR81	Q5ZR81	0	2	0.7265	1	731.4	1461.79	1461.78	6	0.00439	HCD (High Energy Collision Dissociation)	MS2	25.588	45	50.9519	29770	WT-RP.raw	2.23	7.816e-06	4.796e-05	17017262	50.41
FALSE	High	Unambiguous	[K].GLLLDYPLSVEDK.[N]	Q5ZR81	Q5ZR81	0	2	0.8125	1	731.399	1461.79	1461.78	4.4	0.00321	HCD (High Energy Collision Dissociation)	MS2	27.4196	36.854	50.1097	29182	WT-RP.raw	2.56	0	2.845e-06	17017262	50.41
FALSE	High	Unambiguous	[K].EFVFTK.[G]	Q5ZR81	Q5ZR81	0	2	0.5705	1	385.708	770.408	770.408	-0.11	-4e-05	HCD (High Energy Collision Dissociation)	MS2	35.1617	45	16.1914	7005	WT-RP.raw	1.49	0.002723	0.08866	12054593	16.35
FALSE	High	Unambiguous	[K].GLLLDYPLSVEDK.[N]	Q5ZR81	Q5ZR81	0	2	0.719	1	731.397	1461.79	1461.78	1.58	0.00116	HCD (High Energy Collision Dissociation)	MS2	19.0282	32.58	49.9283	29174	WT-RP.raw	3.31	0	5.914e-06	16247839	50.18
FALSE	High	Unambiguous	[K].NKPFPLLQNQASQR.[Y]	Q5ZR81	Q5ZR81	0	3	0.6981	1	547.634	1640.89	1640.89	0.34	0.00019	HCD (High Energy Collision Dissociation)	MS2	25.8037	27.994	17.428	7820	WT-RP.raw	3.61	7.816e-06	4.43e-05	3076062	17.74
FALSE	High	Unambiguous	[K].GLLLDYPLSVEDK.[N]	Q5ZR81	Q5ZR81	0	2	0.7248	1	731.399	1461.79	1461.78	4.32	0.00316	HCD (High Energy Collision Dissociation)	MS2	29.2376	45	49.8717	29570	WT-RP.raw	2.58	1.414e-05	0.0001033	15762265	50.2
FALSE	High	Unambiguous	[K].TASQLTSDGHLLPQIIPSNAEQPVTLK.[A]	Q5ZR81	Q5ZR81	0	2	0.8298	1	1429.77	2858.53	2858.53	0.26	0.00038	HCD (High Energy Collision Dissociation)	MS2	0	45	48.7118	28333	WT-RP.raw	1.41	1.414e-05	0.0001572
FALSE	High	Unambiguous	[K].TASQLTSDGHLLPQIIPSNAEQPVTLKAEEK.[A]	Q5ZR81	Q5ZR81	1	4	0.4162	1	829.692	3315.75	3315.74	0.8	0.00066	HCD (High Energy Collision Dissociation)	MS2	14.5155	33.605	42.8845	24394	WT-RP.raw	1.73	0.001289	0.03694	941603	42.88
FALSE	High	Unambiguous	[K].LYIGPEITSVLK.[G]	Q5ZR81	Q5ZR81	0	2	0.8111	1	666.891	1332.77	1332.78	-1.89	-0.00126	HCD (High Energy Collision Dissociation)	MS2	37.0556	21.375	47.6041	27990	WT-RP.raw	1.8	7.816e-06	2.398e-05	6.70503e+06	47.85
FALSE	High	Unambiguous	[K].LNPAPADPMQAK.[V]	Q5ZR81	Q5ZR81	0	2	0.7957	1	626.822	1252.64	1252.64	0.89	0.00056	HCD (High Energy Collision Dissociation)	MS2	54.4338	31.464	13.4823	5549	WT-RP.raw	2.79	0	9.568e-06	9495309	13.62
FALSE	High	Unambiguous	[K].TDVLDVDIDLK.[N]	Q5ZR81	Q5ZR81	0	2	0.2773	1	623.332	1245.66	1245.66	-0.19	-0.00012	HCD (High Energy Collision Dissociation)	MS2	37.7502	14.744	44.4933	25458	WT-RP.raw	1.19	5.158e-05	0.0008132	881214	44.37
FALSE	High	Unambiguous	[K].LYIGPEITSVLK.[G]	Q5ZR81	Q5ZR81	0	2	0.7011	1	666.893	1332.78	1332.78	0.64	0.00043	HCD (High Energy Collision Dissociation)	MS2	30.8009	15.158	47.8671	27737	WT-RP.raw	1.84	0	1.381e-06	9800529	48.07
FALSE	High	Unambiguous	[K].ISQATMELYKQEK.[V]	Q5ZR81	Q5ZR81	1	2	0.7308	1	784.905	1568.8	1568.8	2	0.00157	HCD (High Energy Collision Dissociation)	MS2		45	14.6907	6357	WT-RP.raw	2.6	0	7.696e-06	677851	14.74
FALSE	High	Unambiguous	[K].GSYLIEVNYK.[I]	Q5ZR81	Q5ZR81	0	2	0.7314	1	593.309	1185.61	1185.62	-3.2	-0.0019	HCD (High Energy Collision Dissociation)	MS2	63.344	30.249	27.8743	14531	WT-RP.raw	1.75	0.0003334	0.007329	5565133	28.12
FALSE	High	Unambiguous	[K].FYTLATDKDYTIGAVSQPITVKPK.[E]	Q5ZR81	Q5ZR81	1	3	0.6094	1	886.145	2656.42	2656.42	-1.06	-0.00094	HCD (High Energy Collision Dissociation)	MS2	73.3002	45	38.4871	21279	WT-RP.raw	1.92	5.796e-05	0.000845	538833	38.39
FALSE	High	Unambiguous	[K].NKPFPLLQNQASQR.[Y]	Q5ZR81	Q5ZR81	0	3	0.3667	1	547.634	1640.89	1640.89	-0.06	-3e-05	HCD (High Energy Collision Dissociation)	MS2	56.0691	5.756	17.6434	8353	WT-RP.raw	1.2	0.0002139	0.003574	2.74483e+06	17.55
FALSE	High	Unambiguous	[K].TASQLTSDGHLLPQIIPSNAEQPVTLK.[A]	Q5ZR81	Q5ZR81	0	3	0.6788	1	953.512	2858.52	2858.53	-1.08	-0.00103	HCD (High Energy Collision Dissociation)	MS2	31.5481	21.453	49.0385	28443	WT-RP.raw	3.02	0	1.027e-06	9671104	48.63
FALSE	High	Unambiguous	[K].TASQLTSDGHLLPQIIPSNAEQPVTLK.[A]	Q5ZR81	Q5ZR81	0	3	0.7576	1	953.513	2858.52	2858.53	-0.64	-0.00061	HCD (High Energy Collision Dissociation)	MS2	11.1928	45	48.2785	27942	WT-RP.raw	3.96	0	1.134e-09	9671104	48.63
FALSE	High	Unambiguous	[K].TASQLTSDGHLLPQIIPSNAEQPVTLK.[A]	Q5ZR81	Q5ZR81	0	3	0.8224	1	953.516	2858.53	2858.53	2.2	0.00209	HCD (High Energy Collision Dissociation)	MS2	6.88059	45	48.3032	28044	WT-RP.raw	4.73	0	1.655e-09	7.94614e+06	48.67
FALSE	High	Unambiguous	[K].TASQLTSDGHLLPQIIPSNAEQPVTLKAEEK.[A]	Q5ZR81	Q5ZR81	1	4	0.3736	1	829.696	3315.76	3315.74	6.11	0.00507	HCD (High Energy Collision Dissociation)	MS2	72.3001	29.929	42.7327	24174	WT-RP.raw	1.74	0.0001284	0.002054
FALSE	High	Unambiguous	[K].EFVFTK.[G]	Q5ZR81	Q5ZR81	0	2	0.6467	1	385.708	770.409	770.408	0.24	9e-05	HCD (High Energy Collision Dissociation)	MS2	12.3196	13.176	16.2825	7490	WT-RP.raw	1.67	0.000219	0.003674	11919880	16.39
FALSE	High	Unambiguous	[K].LYIGPEITSVLK.[G]	Q5ZR81	Q5ZR81	0	2	0.7975	1	666.892	1332.78	1332.78	-0.29	-0.00019	HCD (High Energy Collision Dissociation)	MS2	47.5776	33.52	47.7284	27566	WT-RP.raw	1.58	0	5.573e-06	10150417	48.11
FALSE	High	Unambiguous	[K].LNPAPADPMQAK.[V]	Q5ZR81	Q5ZR81	0	2	0.7327	1	626.821	1252.63	1252.64	-0.68	-0.00043	HCD (High Energy Collision Dissociation)	MS2	62.9962	37.38	13.4772	5084	WT-TP.raw	2.17	7.816e-06	4.067e-05	7.72773e+06	13.63
FALSE	High	Unambiguous	[K].ISQATMELYKQEK.[V]	Q5ZR81	Q5ZR81	1	3	0.1468	1	523.605	1568.8	1568.8	0.59	0.00031	HCD (High Energy Collision Dissociation)	MS2	72.2874	13.502	14.8725	6098	WT-TP.raw	1.09	0.002164	0.07068	1.53916e+06	14.86
FALSE	High	Unambiguous	[K].ISQATMELYK.[Q]	Q5ZR81	Q5ZR81	0	2	0.6932	1	592.305	1183.6	1183.6	0.13	8e-05	HCD (High Energy Collision Dissociation)	MS2	53.3824	7.686	18.6774	8597	WT-TP.raw	2.51	0	1.259e-05	5003217	18.74
FALSE	High	Unambiguous	[K].GSYLIEVNYK.[I]	Q5ZR81	Q5ZR81	0	2	0.6772	1	593.312	1185.62	1185.62	1.94	0.00115	HCD (High Energy Collision Dissociation)	MS2	60.0394	29.483	28.1826	14550	WT-TP.raw	1.89	0.0002139	0.003577	1.29022e+06	28.24
FALSE	High	Unambiguous	[K].LNPAPADPMQAK.[V]	Q5ZR81	Q5ZR81	0	2	0.8163	1	626.822	1252.64	1252.64	0.85	0.00053	HCD (High Energy Collision Dissociation)	MS2	12.3863	23.485	13.496	5164	WT-TP.raw	2.94	0	1.365e-05	8411830	13.58
FALSE	High	Unambiguous	[K].ISQATMELYK.[Q]	Q5ZR81	Q5ZR81	0	2	0.6166	1	592.306	1183.6	1183.6	1.07	0.00063	HCD (High Energy Collision Dissociation)	MS2	56.8716	9.001	18.4244	8474	WT-TP.raw	1.93	7.816e-06	4.539e-05	4127083	18.48
FALSE	High	Unambiguous	[K].GSYLIEVNYK.[I]	Q5ZR81	Q5ZR81	0	2	0.6854	1	593.313	1185.62	1185.62	2.34	0.00139	HCD (High Energy Collision Dissociation)	MS2	69.3077	38.169	28.2076	14473	WT-TP.raw	1.78	0.0001678	0.003029	1.272e+06	28.18
FALSE	High	Unambiguous	[K].TASQLTSDGHLLPQIIPSNAEQPVTLK.[A]	Q5ZR81	Q5ZR81	0	3	0.7591	1	953.512	2858.52	2858.53	-1.67	-0.0016	HCD (High Energy Collision Dissociation)	MS2	73.1309	45	48.655	28050	WT-TP.raw	3.86	0	3.672e-08	5.05796e+06	48.27
FALSE	High	Unambiguous	[K].GLLLDYPLSVEDK.[N]	Q5ZR81	Q5ZR81	0	2	0.7115	1	731.397	1461.79	1461.78	2.18	0.00159	HCD (High Energy Collision Dissociation)	MS2	26.1983	45	49.9188	29238	WT-TP.raw	2.53	0	9.34e-06	12291767	50.22
FALSE	High	Selected	[R].YVANSSLFVLDGQTPQSLDFDFTSEK.[E]	Q5ZR81	Q5ZR81	0	3		2	970.129	2908.37	2908.39	-5.16	-0.005	HCD (High Energy Collision Dissociation)	MS2	49.7398	45	73.3718	45712	WT-TP.raw	1.97	7.816e-06	5.562e-05	1.34681e+06	73.42
FALSE	High	Unambiguous	[K].LYIGPEITSVLK.[G]	Q5ZR81	Q5ZR81	0	2	0.7857	1	666.893	1332.78	1332.78	0.79	0.00053	HCD (High Energy Collision Dissociation)	MS2	56.1711	45	47.4551	27554	WT-TP.raw	1.96	0	2.39e-06	3.46801e+06	47.7
FALSE	High	Unambiguous	[K].GLLLDYPLSVEDK.[N]	Q5ZR81	Q5ZR81	0	2	0.5165	1	731.397	1461.79	1461.78	2.29	0.00167	HCD (High Energy Collision Dissociation)	MS2	36.1158	37.092	49.8024	28874	WT-TP.raw	2.42	7.816e-06	1.6e-05	11074579	50.1
FALSE	High	Unambiguous	[K].EFVFTK.[G]	Q5ZR81	Q5ZR81	0	2	0.5902	1	385.707	770.408	770.408	-0.81	-0.00031	HCD (High Energy Collision Dissociation)	MS2	44.8908	45	16.2393	7068	WT-TP.raw	1.22	0.008009	0.2634	11369208	16.4
FALSE	High	Unambiguous	[K].TASQLTSDGHLLPQIIPSNAEQPVTLK.[A]	Q5ZR81	Q5ZR81	0	3	0.8141	1	953.513	2858.53	2858.53	-0.2	-0.00019	HCD (High Energy Collision Dissociation)	MS2	19.888	45	48.6249	28362	WT-TP.raw	3.82	0	1.359e-07	6.51053e+06	48.3
FALSE	High	Unambiguous	[R].YVANSSLFVLDGQTPQSLDFDFTSEK.[E]	Q5ZR81	Q5ZR81	0	3	0.3758	1	970.126	2908.36	2908.39	-9.15	-0.00887	HCD (High Energy Collision Dissociation)	MS2	46.9654	45	73.3643	45212	WT-TP.raw	3.14	7.816e-06	4.076e-05	1446037	73.4
FALSE	High	Unambiguous	[K].LYIGPEITSVLK.[G]	Q5ZR81	Q5ZR81	0	2	0.7805	1	666.89	1332.77	1332.78	-3.23	-0.00215	HCD (High Energy Collision Dissociation)	MS2	38.7788	8.754	47.7751	27419	WT-TP.raw	1.23	0.0005691	0.01296	4.11113e+06	47.78
FALSE	High	Unambiguous	[K].TASQLTSDGHLLPQIIPSNAEQPVTLK.[A]	Q5ZR81	Q5ZR81	0	3	0.6722	1	953.515	2858.53	2858.53	1.11	0.00106	HCD (High Energy Collision Dissociation)	MS2	11.0893	45	47.967	27661	ΔclpP-RP.raw	3.02	0	1.324e-06	4.39516e+06	48.39
FALSE	High	Unambiguous	[K].LYIGPEITSVLK.[G]	Q5ZR81	Q5ZR81	0	2	0.8213	1	666.889	1332.77	1332.78	-4.54	-0.00302	HCD (High Energy Collision Dissociation)	MS2	41.7631	24.306	47.5351	27373	ΔclpP-RP.raw	2.07	7.816e-06	3.085e-05	3.3729e+06	47.68
FALSE	High	Unambiguous	[K].GLLLDYPLSVEDK.[N]	Q5ZR81	Q5ZR81	0	2	0.7279	1	731.397	1461.79	1461.78	1.78	0.0013	HCD (High Energy Collision Dissociation)	MS2	21.2364	45	49.8129	28900	ΔclpP-RP.raw	2.72	0	5.396e-06	11332636	50.17
FALSE	High	Unambiguous	[K].EFVFTK.[G]	Q5ZR81	Q5ZR81	0	2	0.4962	1	385.708	770.409	770.408	0.3	0.00012	HCD (High Energy Collision Dissociation)	MS2	37.7969	45	16.1538	6983	ΔclpP-RP.raw	1.33	0.004907	0.1754	11150006	16.32
FALSE	High	Unambiguous	[K].LNPAPADPMQAK.[V]	Q5ZR81	Q5ZR81	0	2	0.698	1	626.821	1252.64	1252.64	0.04	3e-05	HCD (High Energy Collision Dissociation)	MS2	22.6483	26.88	13.4859	5090	ΔclpP-RP.raw	2.45	7.816e-06	5.083e-05	10535859	13.61
FALSE	High	Unambiguous	[K].LYIGPEITSVLK.[G]	Q5ZR81	Q5ZR81	0	2	0.8153	1	666.892	1332.78	1332.78	-0.36	-0.00024	HCD (High Energy Collision Dissociation)	MS2	52.5384	45	47.6124	27456	ΔclpP-RP.raw	2.22	7.816e-06	5.646e-05	4284358	47.87
FALSE	High	Unambiguous	[K].TASQLTSDGHLLPQIIPSNAEQPVTLK.[A]	Q5ZR81	Q5ZR81	0	3	0.7669	1	953.517	2858.54	2858.53	3.75	0.00357	HCD (High Energy Collision Dissociation)	MS2	33.4414	45	47.9034	27749	ΔclpP-RP.raw	3.69	0	4.546e-07	4.62989e+06	48.24
FALSE	High	Unambiguous	[K].NKPFPLLQNQASQR.[Y]	Q5ZR81	Q5ZR81	0	3	0.5928	1	547.633	1640.88	1640.89	-1.13	-0.00062	HCD (High Energy Collision Dissociation)	MS2	61.5892	24.528	17.8989	8249	ΔclpP-RP.raw	1.67	0.0001968	0.003359
FALSE	High	Unambiguous	[K].LYIGPEITSVLK.[G]	Q5ZR81	Q5ZR81	0	2	0.799	1	666.892	1332.78	1332.78	-1.18	-0.00079	HCD (High Energy Collision Dissociation)	MS2	30.2728	24.953	47.368	27419	ΔclpP-RP.raw	2.04	7.816e-06	2.543e-05	4556552	47.77
FALSE	High	Unambiguous	[K].EFVFTK.[G]	Q5ZR81	Q5ZR81	0	2	0.5857	1	385.707	770.408	770.408	-0.98	-0.00038	HCD (High Energy Collision Dissociation)	MS2	54.2291	18.796	16.2935	7244	ΔclpP-RP.raw	1.4	0.005477	0.1903	8312130	16.4
FALSE	High	Unambiguous	[K].GLLLDYPLSVEDK.[N]	Q5ZR81	Q5ZR81	0	2	0.7361	1	731.397	1461.79	1461.78	2.53	0.00185	HCD (High Energy Collision Dissociation)	MS2	17.1951	22.675	49.9275	29099	ΔclpP-RP.raw	2.88	0	1.119e-06	7767736	50.16
FALSE	High	Unambiguous	[K].LYIGPEITSVLK.[G]	Q5ZR81	Q5ZR81	0	2	0.8281	1	666.89	1332.77	1332.78	-2.78	-0.00185	HCD (High Energy Collision Dissociation)	MS2	50.2059	45	48.1282	27898	ΔclpP-RP.raw	1.92	3.938e-05	0.0004492	4556552	47.77
FALSE	High	Unambiguous	[K].GLLLDYPLSVEDK.[N]	Q5ZR81	Q5ZR81	0	2	0.4671	1	731.395	1461.78	1461.78	-0.3	-0.00022	HCD (High Energy Collision Dissociation)	MS2	24.1327	45	49.8231	28950	ΔclpP-RP.raw	1.67	7.816e-06	8.183e-05	12468625	50.19
FALSE	High	Unambiguous	[K].SSIFHIGSYTGASFSNPGK.[N]	Q5ZR81	Q5ZR81	0	2	0.6711	1	978.977	1956.95	1956.95	0.66	0.00064	HCD (High Energy Collision Dissociation)	MS2	0	45	37.339	20486	ΔclpP-RP.raw	1.49	0.0003334	0.007632
FALSE	High	Unambiguous	[K].TASQLTSDGHLLPQIIPSNAEQPVTLK.[A]	Q5ZR81	Q5ZR81	0	3	0.6302	1	953.512	2858.52	2858.53	-1.67	-0.0016	HCD (High Energy Collision Dissociation)	MS2	50.9946	45	48.0777	27750	ΔclpP-RP.raw	3.11	0	2.621e-07	5200000	48.47
FALSE	High	Unambiguous	[K].TDVLDVDIDLK.[N]	Q5ZR81	Q5ZR81	0	2	0.5928	1	623.331	1245.66	1245.66	-1.53	-0.00095	HCD (High Energy Collision Dissociation)	MS2	38.895	15.022	44.4812	25300	ΔclpP-RP.raw	1.94	7.816e-06	3.06e-05	3.01134e+06	44.46
FALSE	High	Unambiguous	[K].GSYLIEVNYK.[I]	Q5ZR81	Q5ZR81	0	2	0.5826	1	593.312	1185.62	1185.62	1.35	0.0008	HCD (High Energy Collision Dissociation)	MS2	47.0828	45	28.0688	14553	ΔclpP-RP.raw	1.15	0.0001512	0.002452	3.0203e+06	28.31
FALSE	High	Unambiguous	[K].LNPAPADPMQAK.[V]	Q5ZR81	Q5ZR81	0	2	0.631	1	626.823	1252.64	1252.64	2.38	0.00149	HCD (High Energy Collision Dissociation)	MS2	32.5123	45	13.3334	5185	ΔclpP-RP.raw	1.87	3.938e-05	0.0004978	8576798	13.54
FALSE	High	Unambiguous	[K].TASQLTSDGHLLPQIIPSNAEQPVTLK.[A]	Q5ZR81	Q5ZR81	0	3	0.7438	1	953.516	2858.53	2858.53	2.46	0.00235	HCD (High Energy Collision Dissociation)	MS2	65.799	45	48.3959	28020	ΔclpP-TP.raw	2.81	0	8.453e-08	3.8292e+06	48.69
FALSE	High	Unambiguous	[K].VSFSDMSK.[S]	Q5ZR81	Q5ZR81	0	2	0.6646	1	450.71	900.413	900.413	-0.71	-0.00032	HCD (High Energy Collision Dissociation)	MS2	59.5934	5.194	14.0028	5472	ΔclpP-TP.raw	1.64	0.00014	0.002168	9083656	13.92
FALSE	High	Unambiguous	[K].GSYLIEVNYK.[I]	Q5ZR81	Q5ZR81	0	2	0.6786	1	593.316	1185.63	1185.62	8.66	0.00514	HCD (High Energy Collision Dissociation)	MS2	67.5308	45	27.7368	14245	ΔclpP-TP.raw	1.96	0.0002891	0.006375	2.61182e+06	27.92
FALSE	High	Unambiguous	[K].LYIGPEITSVLK.[G]	Q5ZR81	Q5ZR81	0	2	0.7273	1	666.892	1332.78	1332.78	-1	-0.00067	HCD (High Energy Collision Dissociation)	MS2	43.5894	12.879	47.7875	27586	ΔclpP-TP.raw	2.09	0	5.713e-06	3462111	47.88
FALSE	High	Unambiguous	[K].LNPAPADPMQAK.[V]	Q5ZR81	Q5ZR81	0	2	0.7665	1	626.822	1252.64	1252.64	0.53	0.00033	HCD (High Energy Collision Dissociation)	MS2	0	34.383	13.4286	5107	ΔclpP-TP.raw	2.57	0	1.304e-05	6480967	13.57
FALSE	High	Unambiguous	[K].GLLLDYPLSVEDK.[N]	Q5ZR81	Q5ZR81	0	2	0.7379	1	731.395	1461.78	1461.78	0.04	3e-05	HCD (High Energy Collision Dissociation)	MS2	30.3122	7.46	49.9678	29081	ΔclpP-TP.raw	2.48	7.816e-06	3.763e-05	8457385	50.02
FALSE	High	Unambiguous	[K].EFVFTK.[G]	Q5ZR81	Q5ZR81	0	2	0.6016	1	385.708	770.408	770.408	-0.73	-0.00028	HCD (High Energy Collision Dissociation)	MS2	37.7093	45	16.2476	6873	ΔclpP-TP.raw	1.28	0.0002508	0.00545	10218615	16.42
FALSE	High	Unambiguous	[K].VSFSDMSK.[S]	Q5ZR81	Q5ZR81	0	2	0.6263	1	450.71	900.413	900.413	0.2	9e-05	HCD (High Energy Collision Dissociation)	MS2	38.3525	2.567	13.9226	5374	ΔclpP-TP.raw	1.9	8.681e-05	0.001358	11081282	13.91
FALSE	High	Unambiguous	[K].LNPAPADPMQAK.[V]	Q5ZR81	Q5ZR81	0	2	0.8052	1	626.824	1252.64	1252.64	5.01	0.00314	HCD (High Energy Collision Dissociation)	MS2	0	30.309	13.4779	5097	ΔclpP-TP.raw	2.67	7.816e-06	6.184e-05	8423726	13.61
FALSE	High	Unambiguous	[K].LYIGPEITSVLK.[G]	Q5ZR81	Q5ZR81	0	2	0.7577	1	666.894	1332.78	1332.78	2.76	0.00184	HCD (High Energy Collision Dissociation)	MS2	74.9795	23.449	47.5561	26759	ΔclpP-TP.raw	1.94	0.0001227	0.001927	5747224	47.87
FALSE	High	Unambiguous	[K].GSYLIEVNYK.[I]	Q5ZR81	Q5ZR81	0	2	0.7126	1	593.311	1185.61	1185.62	-0.85	-0.0005	HCD (High Energy Collision Dissociation)	MS2	57.5978	29.049	27.7965	13972	ΔclpP-TP.raw	1.67	0.0001566	0.002762	2.44981e+06	27.94
FALSE	High	Unambiguous	[K].GLLLDYPLSVEDK.[N]	Q5ZR81	Q5ZR81	0	2	0.6906	1	731.395	1461.78	1461.78	0.06	4e-05	HCD (High Energy Collision Dissociation)	MS2	38.1345	36.607	49.8216	28297	ΔclpP-TP.raw	3.07	0	6.456e-07	13645351	50.06
FALSE	High	Unambiguous	[K].SSIFHIGSYTGASFSNPGK.[N]	Q5ZR81	Q5ZR81	0	3	0.6762	1	652.988	1956.95	1956.95	2.15	0.0014	HCD (High Energy Collision Dissociation)	MS2	16.5439	41.192	36.9039	20313	ΔclpP-TP.raw	3.49	0	8.115e-07	1.67944e+06	36.88
FALSE	High	Unambiguous	[R].LAHQTLcEITGEFTSDDLLGK.[I]	Q5ZR82	Q5ZR82	0	2	0.7014	1	1174.57	2348.14	2348.14	-2.65	-0.00312	HCD (High Energy Collision Dissociation)	MS2	0	45	54.038	31932	WT-RP.raw	2.21	0	3.526e-06
FALSE	High	Unambiguous	[R].LAHQTLcEITGEFTSDDLLGK.[I]	Q5ZR82	Q5ZR82	0	3	0.7547	1	783.387	2348.15	2348.14	0.54	0.00042	HCD (High Energy Collision Dissociation)	MS2	31.2222	23.077	53.9205	31843	WT-RP.raw	4.24	0	1.008e-08	1.49309e+06	54
FALSE	High	Unambiguous	[R].DVAIVTEIAGTTR.[D]	Q5ZR82	Q5ZR82	0	2	0.8413	1	673.374	1345.74	1345.73	6.25	0.00421	HCD (High Energy Collision Dissociation)	MS2	12.0953	45	36.6709	20043	WT-RP.raw	3.15	0	1.271e-05	1.30866e+06	36.85
FALSE	High	Unambiguous	[R].LAHQTLcEITGEFTSDDLLGK.[I]	Q5ZR82	Q5ZR82	0	3	0.6815	1	783.386	2348.14	2348.14	0.2	0.00016	HCD (High Energy Collision Dissociation)	MS2	26.6584	45	54.1894	32036	WT-RP.raw	2.7	0	1.897e-06	1.36086e+06	54.5
FALSE	High	Unambiguous	[R].EHILLDDIPLHIIDTAGLR.[D]	Q5ZR82	Q5ZR82	0	3	0.8598	1	718.737	2154.2	2154.19	2.18	0.00156	HCD (High Energy Collision Dissociation)	MS2	57.1759	45	64.4781	39225	WT-RP.raw	3.28	0	5.89e-06	1.3564e+06	64.85
FALSE	High	Unambiguous	[K].TGEGLDELKK.[V]	Q5ZR82	Q5ZR82	1	2	0.6603	1	545.293	1089.58	1089.58	-0.61	-0.00033	HCD (High Energy Collision Dissociation)	MS2	44.9499	29.272	11.4262	3865	WT-RP.raw	2.62	7.816e-06	8.176e-05	2.86816e+06	11.43
FALSE	High	Unambiguous	[R].EGLSLVIAGRPNAGK.[S]	Q5ZR82	Q5ZR82	0	2	0.8093	1	741.427	1481.85	1481.84	2.86	0.00212	HCD (High Energy Collision Dissociation)	MS2	21.4337	45	20.3943	9705	WT-RP.raw	2.15	0	4.405e-06	767582	20.49
FALSE	High	Unambiguous	[K].cDEHTVYLSAK.[T]	Q5ZR82	Q5ZR82	0	2	0.8557	1	661.808	1322.61	1322.6	3.02	0.002	HCD (High Energy Collision Dissociation)	MS2	16.0526	45	11.7746	3719	WT-RP.raw	3.05	0	5.112e-06	1087829	11.8
FALSE	High	Unambiguous	[R].LAHQTLcEITGEFTSDDLLGK.[I]	Q5ZR82	Q5ZR82	0	3	0.7772	1	783.384	2348.14	2348.14	-2.73	-0.00213	HCD (High Energy Collision Dissociation)	MS2	61.6869	45	53.9563	32384	WT-RP.raw	3.95	0	2.961e-08	1857556	54.17
FALSE	High	Unambiguous	[R].EHILLDDIPLHIIDTAGLR.[D]	Q5ZR82	Q5ZR82	0	3	0.8665	1	718.738	2154.2	2154.19	3.33	0.00239	HCD (High Energy Collision Dissociation)	MS2	46.2629	33.517	64.5816	39863	WT-RP.raw	4.57	0	2.796e-10	1.54432e+06	64.68
FALSE	High	Unambiguous	[R].SQANQGVLLR.[E]	Q5ZR82	Q5ZR82	0	2	0.8264	1	543.306	1085.61	1085.61	-0.64	-0.00035	HCD (High Energy Collision Dissociation)	MS2	44.0331	28.389	12.5366	4789	WT-RP.raw	2.65	2.108e-05	0.0002437
FALSE	High	Unambiguous	[R].EGLSLVIAGRPNAGK.[S]	Q5ZR82	Q5ZR82	0	2	0.7317	1	741.422	1481.84	1481.84	-5.06	-0.00375	HCD (High Energy Collision Dissociation)	MS2	72.011	45	20.2593	9942	WT-RP.raw	1.64	0.0001566	0.002742
FALSE	High	Unambiguous	[R].SQANQGVLLR.[E]	Q5ZR82	Q5ZR82	0	2	0.8671	1	543.307	1085.61	1085.61	0.97	0.00052	HCD (High Energy Collision Dissociation)	MS2	26.7472	35.701	12.523	4346	WT-RP.raw	3.01	1.414e-05	0.0001114	5033844	12.57
FALSE	High	Unambiguous	[K].IDLIQAEAIADLIQASSDTAAR.[M]	Q5ZR82	Q5ZR82	0	3	0.5443	1	762.407	2285.21	2285.2	3.14	0.00239	HCD (High Energy Collision Dissociation)	MS2	35.9644	45	84.9955	53193	WT-RP.raw	3.05	7.816e-06	6.15e-05
FALSE	High	Unambiguous	[R].HLQALDEAK.[A]	Q5ZR82	Q5ZR82	0	2	0.8087	1	512.775	1024.54	1024.54	0.87	0.00045	HCD (High Energy Collision Dissociation)	MS2	37.7067	45	10.787	3141	WT-RP.raw	3.66	0	3.332e-06	2297510	10.81
FALSE	High	Unambiguous	[R].LARPGEFSER.[A]	Q5ZR82	Q5ZR82	0	3	0.6926	1	387.872	1161.6	1161.6	-0.37	-0.00014	HCD (High Energy Collision Dissociation)	MS2	30.6751	14.515	11.6784	3635	WT-RP.raw	2.96	7.816e-06	3.992e-05	3819478	11.69
FALSE	High	Unambiguous	[R].EHILLDDIPLHIIDTAGLR.[D]	Q5ZR82	Q5ZR82	0	3	0.8292	1	718.735	2154.19	2154.19	-1.12	-0.00081	HCD (High Energy Collision Dissociation)	MS2	58.8333	31.716	64.2625	38934	WT-TP.raw	2.81	0	6.923e-07	1.06494e+06	64.17
FALSE	High	Unambiguous	[R].EHILLDDIPLHIIDTAGLR.[D]	Q5ZR82	Q5ZR82	0	3	0.9013	1	718.736	2154.19	2154.19	0.37	0.00026	HCD (High Energy Collision Dissociation)	MS2	32.7408	12.785	64.0296	39146	WT-TP.raw	3.85	0	1.838e-09	1.9803e+06	64.09
FALSE	High	Unambiguous	[R].EHILLDDIPLHIIDTAGLR.[D]	Q5ZR82	Q5ZR82	0	4	0.7826	1	539.304	2154.19	2154.19	0.67	0.00036	HCD (High Energy Collision Dissociation)	MS2	23.266	15.072	64.0334	39150	WT-TP.raw	1.84	3.47e-05	0.0002817	844982	64.08
FALSE	High	Unambiguous	[R].EHILLDDIPLHIIDTAGLR.[D]	Q5ZR82	Q5ZR82	0	4	0.8158	1	539.303	2154.19	2154.19	-1.51	-0.00082	HCD (High Energy Collision Dissociation)	MS2	59.2859	31.114	64.1029	38830	WT-TP.raw	3.8	0	7.09e-06	848033	64.16
FALSE	High	Unambiguous	[R].LAHQTLcEITGEFTSDDLLGK.[I]	Q5ZR82	Q5ZR82	0	3	0.7415	1	783.387	2348.14	2348.14	0.48	0.00037	HCD (High Energy Collision Dissociation)	MS2	58.2826	45	53.7972	31937	WT-TP.raw	2.94	0	8.428e-08	1438436	53.94
FALSE	High	Unambiguous	[R].SQANQGVLLR.[E]	Q5ZR82	Q5ZR82	0	2	0.893	1	543.307	1085.61	1085.61	0.25	0.00014	HCD (High Energy Collision Dissociation)	MS2	27.5668	33.039	12.5412	4532	ΔclpP-RP.raw	2.71	7.816e-06	6.419e-05
FALSE	High	Unambiguous	[K].AGELLAEDLR.[L]	Q5ZR82	Q5ZR82	0	2	0.6522	1	543.794	1086.58	1086.58	2.52	0.00137	HCD (High Energy Collision Dissociation)	MS2	51.5256	12.157	22.9762	11203	ΔclpP-RP.raw	1.84	3.938e-05	0.0006214	2.22118e+06	22.99
FALSE	High	Unambiguous	[R].LAHQTLcEITGEFTSDDLLGK.[I]	Q5ZR82	Q5ZR82	0	3	0.7242	1	783.382	2348.13	2348.14	-4.92	-0.00385	HCD (High Energy Collision Dissociation)	MS2	71.8593	39.036	53.4837	31465	ΔclpP-RP.raw	3.88	0	2.291e-07	1.33801e+06	53.49
FALSE	High	Unambiguous	[R].EHILLDDIPLHIIDTAGLR.[D]	Q5ZR82	Q5ZR82	0	3	0.8067	1	718.737	2154.2	2154.19	2.41	0.00173	HCD (High Energy Collision Dissociation)	MS2	55.7716	45	64.3588	38680	ΔclpP-RP.raw	3.26	0	8.547e-09	699938	64.26
FALSE	High	Unambiguous	[R].LAHQTLcEITGEFTSDDLLGK.[I]	Q5ZR82	Q5ZR82	0	3	0.6236	1	783.378	2348.12	2348.14	-9.83	-0.0077	HCD (High Energy Collision Dissociation)	MS2	19.1705	45	53.6322	31622	ΔclpP-RP.raw	1.78	3.938e-05	0.0004771	668622	53.8
FALSE	High	Unambiguous	[R].EHILLDDIPLHIIDTAGLR.[D]	Q5ZR82	Q5ZR82	0	3	0.7669	1	718.736	2154.19	2154.19	0.72	0.00052	HCD (High Energy Collision Dissociation)	MS2	48.8041	45	64.2771	38677	ΔclpP-RP.raw	2.66	0	9.669e-07	456930	64.27
FALSE	High	Unambiguous	[K].SLYLEEAQLTGK.[N]	Q5ZR83	Q5ZR83	0	2	0.7109	1	676.36	1351.71	1351.71	2.36	0.0016	HCD (High Energy Collision Dissociation)	MS2	34.6282	45	29.5017	15035	ΔclpP-TP.raw	2.11	0	1.318e-05	948251	29.58
FALSE	High	Unambiguous	[K].NTNLEFVELTSK.[N]	Q5ZR84	Q5ZR84	0	2	0.6417	1	697.863	1394.72	1394.72	2.1	0.00146	HCD (High Energy Collision Dissociation)	MS2	0	45	33.3711	17850	WT-RP.raw	2.54	0	9.66e-06
FALSE	High	Unambiguous	[K].YTENINIEEVTLEK.[Q]	Q5ZR85	Q5ZR85	0	2	0.7289	1	847.924	1694.84	1694.85	-4.42	-0.00375	HCD (High Energy Collision Dissociation)	MS2	13.0026	45	37.1344	20448	WT-TP.raw	2.25	0	1.286e-06	706822	37.19
FALSE	High	Unambiguous	[K].VFTDQESALEWcEDQVIEK.[Y]	Q5ZR85	Q5ZR85	0	2	0.6364	1	1163.53	2326.06	2326.05	3.51	0.00408	HCD (High Energy Collision Dissociation)	MS2	0	45	51.031	29721	WT-TP.raw	1.32	9.296e-05	0.001621
FALSE	High	Unambiguous	[K].YTENINIEEVTLEK.[Q]	Q5ZR85	Q5ZR85	0	2	0.7224	1	847.927	1694.85	1694.85	-1.14	-0.00097	HCD (High Energy Collision Dissociation)	MS2	22.1619	45	37.1814	20224	WT-TP.raw	2.45	0	1.632e-06	927649	37.31
FALSE	High	Unambiguous	[K].YTENINIEEVTLEK.[Q]	Q5ZR85	Q5ZR85	0	2	0.7621	1	847.928	1694.85	1694.85	0.46	0.00039	HCD (High Energy Collision Dissociation)	MS2	0	45	36.9314	20334	ΔclpP-TP.raw	2.27	7.816e-06	8.048e-05	589349	36.88
FALSE	High	Unambiguous	[K].SNEIIELLLHGK.[S]	Q5ZR87	Q5ZR87	0	3	0.6	1	455.929	1365.77	1365.77	-1.38	-0.00063	HCD (High Energy Collision Dissociation)	MS2	16.2238	40.173	54.6927	32394	WT-RP.raw	1.8	1.414e-05	0.0001295	1068928	54.8
FALSE	High	Unambiguous	[K].SVDLILAEDTR.[H]	Q5ZR87	Q5ZR87	0	2	0.7517	1	616.329	1231.65	1231.65	-0.97	-0.0006	HCD (High Energy Collision Dissociation)	MS2	45.9511	45	29.042	15256	WT-RP.raw	2.94	0	8.068e-06	2.00306e+06	29.28
FALSE	High	Unambiguous	[K].NQLYEEALK.[L]	Q5ZR87	Q5ZR87	0	2	0.6771	1	554.289	1107.57	1107.57	3.16	0.00175	HCD (High Energy Collision Dissociation)	MS2	53.4415	13.612	17.1457	8044	WT-RP.raw	2.23	7.561e-05	0.001126	2.37072e+06	17.19
FALSE	High	Unambiguous	[K].NNLASLHTHNEANK.[S]	Q5ZR87	Q5ZR87	0	3	0.5206	1	521.596	1562.77	1562.77	3.79	0.00198	HCD (High Energy Collision Dissociation)	MS2	54.3137	45	10.089	2767	WT-RP.raw	2.67	7.816e-06	3.987e-05	3322047	10.16
FALSE	High	Unambiguous	[K].DWLLSEPGHIK.[G]	Q5ZR87	Q5ZR87	0	3	0.5897	1	432.231	1294.68	1294.68	-0.93	-0.0004	HCD (High Energy Collision Dissociation)	MS2	75.2043	45	30.8107	16393	WT-RP.raw	1.17	0.0001851	0.003264	215292	30.87
FALSE	High	Unambiguous	[K].SNEIIELLLHGK.[S]	Q5ZR87	Q5ZR87	0	3	0.6981	1	455.929	1365.77	1365.77	-0.98	-0.00045	HCD (High Energy Collision Dissociation)	MS2	21.2561	45	54.8502	32483	WT-RP.raw	2.12	3.47e-05	0.0002847	1.08847e+06	54.99
FALSE	High	Unambiguous	[K].SNEIIELLLHGK.[S]	Q5ZR87	Q5ZR87	0	3	0.534	1	455.929	1365.77	1365.77	-0.52	-0.00024	HCD (High Energy Collision Dissociation)	MS2	36.4323	45	54.6842	32220	WT-TP.raw	1.91	7.816e-06	5.064e-05	1.24236e+06	54.98
FALSE	High	Unambiguous	[K].NQLYEEALK.[L]	Q5ZR87	Q5ZR87	0	2	0.3167	1	554.29	1107.57	1107.57	5.08	0.00281	HCD (High Energy Collision Dissociation)	MS2	68.718	45	17.185	7667	WT-TP.raw	2.4	0.0004047	0.00961
FALSE	High	Unambiguous	[K].SNEIIELLLHGK.[S]	Q5ZR87	Q5ZR87	0	3	0.56	1	455.93	1365.78	1365.77	1.48	0.00067	HCD (High Energy Collision Dissociation)	MS2	24.5921	45	54.6114	32490	WT-TP.raw	2	1.414e-05	0.0002266	990331	54.75
FALSE	High	Unambiguous	[K].DWLLSEPGHIK.[G]	Q5ZR87	Q5ZR87	0	3	0.4907	1	432.231	1294.68	1294.68	0.03	1e-05	HCD (High Energy Collision Dissociation)	MS2	66.1298	45	30.8421	16386	ΔclpP-RP.raw	1.08	0.0004543	0.01059	446560	30.89
FALSE	High	Unambiguous	[K].SNEIIELLLHGK.[S]	Q5ZR87	Q5ZR87	0	3	0.6185	1	455.93	1365.77	1365.77	0.36	0.00016	HCD (High Energy Collision Dissociation)	MS2	65.9948	45	54.2873	31998	ΔclpP-RP.raw	1.73	1.414e-05	8.364e-05	1399338	54.6
FALSE	High	Unambiguous	[K].SIALISDAGTPLISDPGFPLVK.[Q]	Q5ZR87	Q5ZR87	0	2	0.8174	1	1106.12	2211.23	2211.23	2.16	0.00239	HCD (High Energy Collision Dissociation)	MS2	49.1036	45	70.8695	43077	ΔclpP-RP.raw	2.3	0	7.243e-07
FALSE	High	Unambiguous	[K].NQLYEEALK.[L]	Q5ZR87	Q5ZR87	0	2	0.6558	1	554.288	1107.57	1107.57	1.22	0.00068	HCD (High Energy Collision Dissociation)	MS2	56.3168	24.728	17.4083	7940	ΔclpP-RP.raw	2.15	3.938e-05	0.000538	1.89607e+06	17.39
FALSE	High	Unambiguous	[K].SVDLILAEDTR.[H]	Q5ZR87	Q5ZR87	0	2	0.641	1	616.332	1231.66	1231.65	2.53	0.00156	HCD (High Energy Collision Dissociation)	MS2	48.5013	42.747	28.9956	15171	ΔclpP-RP.raw	2.73	0	1.292e-05	1.97954e+06	29.22
FALSE	High	Unambiguous	[K].SNEIIELLLHGK.[S]	Q5ZR87	Q5ZR87	0	3	0.6724	1	455.93	1365.78	1365.77	1.28	0.00058	HCD (High Energy Collision Dissociation)	MS2	22.3097	45	54.6427	32120	ΔclpP-RP.raw	2.32	0	1.51e-05	1.38053e+06	54.91
FALSE	High	Unambiguous	[K].SNEIIELLLHGK.[S]	Q5ZR87	Q5ZR87	0	3	0.5027	1	455.929	1365.77	1365.77	-0.07	-3e-05	HCD (High Energy Collision Dissociation)	MS2	32.3767	45	54.6755	32293	ΔclpP-RP.raw	1.83	1.414e-05	8.401e-05	976873	54.81
FALSE	High	Unambiguous	[K].NQLYEEALK.[L]	Q5ZR87	Q5ZR87	0	2	0.559	1	554.29	1107.57	1107.57	3.65	0.00202	HCD (High Energy Collision Dissociation)	MS2	58.446	20.321	17.2207	7511	ΔclpP-TP.raw	1.95	6.417e-05	0.0008653	1488439	17.28
FALSE	High	Unambiguous	[K].DWLLSEPGHIK.[G]	Q5ZR87	Q5ZR87	0	3	0.4111	1	432.232	1294.68	1294.68	1.51	0.00065	HCD (High Energy Collision Dissociation)	MS2	71.3178	45	30.5871	15701	ΔclpP-TP.raw	0.9	0.004392	0.1552	261131	30.68
FALSE	High	Unambiguous	[K].NQLYEEALK.[L]	Q5ZR87	Q5ZR87	0	2	0.5081	1	554.29	1107.57	1107.57	4.07	0.00225	HCD (High Energy Collision Dissociation)	MS2	64.1565	20.11	17.2607	7457	ΔclpP-TP.raw	1.85	0.0002346	0.004711	1836762	17.31
FALSE	High	Unambiguous	[K].SNEIIELLLHGK.[S]	Q5ZR87	Q5ZR87	0	3	0.6703	1	455.929	1365.77	1365.77	-1.6	-0.00073	HCD (High Energy Collision Dissociation)	MS2	46.3757	45	54.1139	31266	ΔclpP-TP.raw	1.85	1.414e-05	0.0001316	1.05372e+06	54.3
FALSE	High	Unambiguous	[K].SNEIIELLLHGK.[S]	Q5ZR87	Q5ZR87	0	3	0.5621	1	455.929	1365.77	1365.77	-1.57	-0.00072	HCD (High Energy Collision Dissociation)	MS2	16.7264	45	54.298	32094	ΔclpP-TP.raw	1.69	2.108e-05	0.0002451	768911	54.5
FALSE	High	Unambiguous	[R].SIGSYSESVSER.[I]	Q5ZR88	Q5ZR88	0	2	0.8069	1	650.805	1300.6	1300.6	0.29	0.00019	HCD (High Energy Collision Dissociation)	MS2	44.6228	5.825	13.3978	5068	WT-RP.raw	2.02	7.816e-06	1.843e-05	6063273	13.43
FALSE	High	Unambiguous	[K].DKDLDGIIFcDMPWVFSHQMGTK.[N]	Q5ZR88	Q5ZR88	1	4	0.4598	1	685.821	2740.26	2740.26	1.93	0.00132	HCD (High Energy Collision Dissociation)	MS2	22.463	45	72.1855	45225	WT-RP.raw	3.61	0	1.384e-05	688502	72.27
FALSE	High	Unambiguous	[R].ALWLTLTSLPQEELNTMALEAVNK.[S]	Q5ZR88	Q5ZR88	0	3	0.1901	1	895.812	2685.42	2685.42	2.13	0.00191	HCD (High Energy Collision Dissociation)	MS2	34.9178	45	89.2354	55741	WT-RP.raw	1.21	0.0002563	0.005577	728222	89.27
FALSE	High	Unambiguous	[K].ALIIAPNNAWGNEVTK.[A]	Q5ZR88	Q5ZR88	0	2	0.8604	1	855.96	1710.91	1710.92	-2.15	-0.00184	HCD (High Energy Collision Dissociation)	MS2	14.8006	45	39.5823	22000	WT-RP.raw	3.08	0	6.384e-07	1.80666e+06	39.77
FALSE	High	Unambiguous	[K].AFINQWNEDGGHIVDSLR.[Y]	Q5ZR88	Q5ZR88	0	3	0.3043	1	691.004	2071	2071	-1.44	-0.00099	HCD (High Energy Collision Dissociation)	MS2	67.7893	35.729	45.7842	26302	WT-RP.raw	1.61	9.901e-05	0.001645	3.96688e+06	46.02
FALSE	High	Unambiguous	[K].AFINQWNEDGGHIVDSLR.[Y]	Q5ZR88	Q5ZR88	0	3	0.7413	1	691.006	2071	2071	2.31	0.00159	HCD (High Energy Collision Dissociation)	MS2	53.4262	38.833	45.3452	25946	WT-RP.raw	3.75	0	3.839e-08	3.29708e+06	45.51
FALSE	High	Unambiguous	[K].DKDLDGIIFcDMPWVFSHQMGTK.[N]	Q5ZR88	Q5ZR88	1	4	0.5859	1	685.82	2740.26	2740.26	1.17	0.0008	HCD (High Energy Collision Dissociation)	MS2	18.0087	45	72.149	44510	WT-RP.raw	2.97	7.816e-06	2.03e-05	377792	72.1
FALSE	High	Unambiguous	[R].QAISDGAEYVVGPLTK.[T]	Q5ZR88	Q5ZR88	0	2	0.8556	1	824.432	1647.86	1647.86	-1.55	-0.00128	HCD (High Energy Collision Dissociation)	MS2	0	45	35.8191	19617	WT-RP.raw	3.67	0	2.342e-08	1.24397e+06	36.07
FALSE	High	Unambiguous	[K].ALIIAPNNAWGNEVTK.[A]	Q5ZR88	Q5ZR88	0	2	0.8359	1	855.96	1710.91	1710.92	-2.93	-0.00251	HCD (High Energy Collision Dissociation)	MS2	29.4902	45	39.4238	22069	WT-RP.raw	2.56	0	1.785e-07	1.77584e+06	39.51
FALSE	High	Unambiguous	[R].IKLESLLPDEENQVNNR.[R]	Q5ZR88	Q5ZR88	1	3	0.5504	1	671.017	2011.04	2011.05	-4.76	-0.00319	HCD (High Energy Collision Dissociation)	MS2	41.7685	45	34.9552	18888	WT-RP.raw	2.58	2.108e-05	0.0002501	792228	34.99
FALSE	High	Unambiguous	[R].RQDFDMIFLLAYPSK.[A]	Q5ZR88	Q5ZR88	1	3	0.6398	1	615.319	1843.94	1843.94	1.07	0.00066	HCD (High Energy Collision Dissociation)	MS2	16.6915	45	66.018	40291	WT-RP.raw	2.36	7.816e-06	7.462e-05	286248	66.17
FALSE	High	Unambiguous	[K].VYDTSKDDITNTYR.[Q]	Q5ZR88	Q5ZR88	1	2	0.7786	1	845.9	1690.79	1690.79	0.83	0.0007	HCD (High Energy Collision Dissociation)	MS2	33.5787	45	13.9645	5486	WT-RP.raw	2.62	0	1.647e-07	1.13919e+06	14.03
FALSE	High	Unambiguous	[K].AFINQWNEDGGHIVDSLR.[Y]	Q5ZR88	Q5ZR88	0	3	0.7068	1	691.005	2071	2071	0.37	0.00026	HCD (High Energy Collision Dissociation)	MS2	51.4845	22.103	45.6415	26615	WT-RP.raw	3.24	0	1.799e-07	3.85325e+06	45.78
FALSE	High	Unambiguous	[K].QGTAILAQTGELTVEQANEK.[N]	Q5ZR88	Q5ZR88	0	2	0.8826	1	1051.04	2101.08	2101.08	0.01	1e-05	HCD (High Energy Collision Dissociation)	MS2	0	45	32.1737	17046	WT-RP.raw	2.98	0	9.34e-10	581002	32.29
FALSE	High	Unambiguous	[R].SIGSYSESVSER.[I]	Q5ZR88	Q5ZR88	0	2	0.8142	1	650.804	1300.6	1300.6	-0.99	-0.00064	HCD (High Energy Collision Dissociation)	MS2	42.2745	30.3	13.5232	5574	WT-RP.raw	2.53	0	9.769e-06	5222192	13.58
FALSE	High	Unambiguous	[R].LITDGQWK.[Q]	Q5ZR88	Q5ZR88	0	2	0.6405	1	480.762	960.516	960.515	0.87	0.00042	HCD (High Energy Collision Dissociation)	MS2	58.1447	11.56	18.5605	8559	WT-RP.raw	1.53	0.0002139	0.00354	2.75455e+06	18.66
FALSE	High	Unambiguous	[R].VLEWGQFK.[K]	Q5ZR88	Q5ZR88	0	2	0.506	1	503.772	1006.54	1006.54	0.63	0.00032	HCD (High Energy Collision Dissociation)	MS2	18.9314	21.012	32.0127	16945	WT-RP.raw	1.68	9.901e-05	0.001634	1.95143e+06	32.07
FALSE	High	Unambiguous	[R].SIGSYSESVSER.[I]	Q5ZR88	Q5ZR88	0	2	0.75	1	650.806	1300.6	1300.6	1.82	0.00118	HCD (High Energy Collision Dissociation)	MS2	45.6798	31.484	13.5276	5486	WT-RP.raw	1.96	7.816e-06	3.986e-05	7154679	13.59
FALSE	High	Unambiguous	[K].QGTAILAQTGELTVEQANEK.[N]	Q5ZR88	Q5ZR88	0	2	0.7612	1	1051.05	2101.08	2101.08	3.46	0.00363	HCD (High Energy Collision Dissociation)	MS2	0	45	32.1505	17255	WT-RP.raw	2.89	0	6.812e-08	555991	32.21
FALSE	High	Unambiguous	[K].DFLQITNSQER.[E]	Q5ZR88	Q5ZR88	0	2	0.6883	1	675.835	1350.66	1350.66	-1.45	-0.00098	HCD (High Energy Collision Dissociation)	MS2	58.8616	43.891	28.7991	14849	WT-RP.raw	2.47	7.816e-06	2.694e-05	1.1696e+06	28.81
FALSE	High	Unambiguous	[R].RQDFDMIFLLAYPSK.[A]	Q5ZR88	Q5ZR88	1	3	0.7467	1	615.32	1843.95	1843.94	2.22	0.00137	HCD (High Energy Collision Dissociation)	MS2	54.0864	45	66.2111	41010	WT-RP.raw	3	7.816e-06	3.585e-05	481722	66.24
FALSE	High	Unambiguous	[K].AFINQWNEDGGHIVDSLR.[Y]	Q5ZR88	Q5ZR88	0	2	0.8238	1	1036	2071	2071	-0.01	-1e-05	HCD (High Energy Collision Dissociation)	MS2		45	45.9567	26427	WT-RP.raw	2.61	0	1.588e-07	233376	46.07
FALSE	High	Unambiguous	[R].QAISDGAEYVVGPLTK.[T]	Q5ZR88	Q5ZR88	0	2	0.8172	1	824.438	1647.87	1647.86	5.67	0.00467	HCD (High Energy Collision Dissociation)	MS2	0	45	35.9202	19911	WT-RP.raw	2.79	0	3.435e-06	1.3481e+06	36.21
FALSE	High	Unambiguous	[K].AFINQWNEDGGHIVDSLR.[Y]	Q5ZR88	Q5ZR88	0	3	0.1891	1	691.004	2071	2071	-0.49	-0.00034	HCD (High Energy Collision Dissociation)	MS2	50.664	45	45.4222	26159	WT-TP.raw	2.01	7.816e-06	7.513e-05	900372	45.51
FALSE	High	Unambiguous	[R].SIGSYSESVSER.[I]	Q5ZR88	Q5ZR88	0	2	0.787	1	650.803	1300.6	1300.6	-2.04	-0.00133	HCD (High Energy Collision Dissociation)	MS2	0	26.36	13.5946	5212	ΔclpP-RP.raw	2.16	1.414e-05	0.0001209
FALSE	High	Unambiguous	[K].AFINQWNEDGGHIVDSLR.[Y]	Q5ZR88	Q5ZR88	0	3	0.6857	1	691.003	2071	2071	-1.83	-0.00126	HCD (High Energy Collision Dissociation)	MS2	33.6202	45	45.5298	25992	ΔclpP-RP.raw	3.15	0	1.068e-06	1.01973e+06	45.67
FALSE	High	Unambiguous	[K].AFINQWNEDGGHIVDSLR.[Y]	Q5ZR88	Q5ZR88	0	3	0.3712	1	691.005	2071	2071	0.82	0.00057	HCD (High Energy Collision Dissociation)	MS2	54.0126	25.644	45.4564	26012	ΔclpP-RP.raw	1.32	1.414e-05	0.0001942	1.32498e+06	45.55
FALSE	High	Unambiguous	[K].AFINQWNEDGGHIVDSLR.[Y]	Q5ZR88	Q5ZR88	0	3	0.7018	1	691.005	2071	2071	1.08	0.00075	HCD (High Energy Collision Dissociation)	MS2	49.1412	45	45.7224	26186	ΔclpP-RP.raw	3.32	0	5.102e-08	1.32498e+06	45.55
FALSE	High	Unambiguous	[R].QAISDGAEYVVGPLTK.[T]	Q5ZR88	Q5ZR88	0	2	0.7481	1	824.431	1647.85	1647.86	-2.39	-0.00197	HCD (High Energy Collision Dissociation)	MS2		45	36.2917	19742	ΔclpP-RP.raw	2.62	1.414e-05	8.462e-05	514940	36.25
FALSE	High	Unambiguous	[K].ALIIAPNNAWGNEVTK.[A]	Q5ZR88	Q5ZR88	0	2	0.7356	1	855.963	1710.92	1710.92	0.35	0.0003	HCD (High Energy Collision Dissociation)	MS2	18.4464	45	39.2096	21834	ΔclpP-TP.raw	1.74	7.816e-06	2.697e-05	1344282	39.38
FALSE	High	Unambiguous	[R].QAISDGAEYVVGPLTK.[T]	Q5ZR88	Q5ZR88	0	2	0.8517	1	824.431	1647.85	1647.86	-2.51	-0.00207	HCD (High Energy Collision Dissociation)	MS2	34.4346	45	35.7032	19471	ΔclpP-TP.raw	2.63	0	1.847e-07	908154	35.93
FALSE	High	Unambiguous	[K].YYYAGDAPVYATSSVYGGSANALK.[D]	Q5ZR88	Q5ZR88	0	2	0.6667	1	1244.58	2488.16	2488.17	-1.9	-0.00237	HCD (High Energy Collision Dissociation)	MS2	0	45	43.5392	24678	ΔclpP-TP.raw	1.29	2.108e-05	0.0002516	300275	43.59
FALSE	High	Unambiguous	[R].QAISDGAEYVVGPLTK.[T]	Q5ZR88	Q5ZR88	0	2	0.8817	1	824.432	1647.86	1647.86	-1.66	-0.00137	HCD (High Energy Collision Dissociation)	MS2	0	45	35.7392	19027	ΔclpP-TP.raw	3.55	0	5.506e-08	1.04578e+06	35.89
FALSE	High	Unambiguous	[K].AFINQWNEDGGHIVDSLR.[Y]	Q5ZR88	Q5ZR88	0	3	0.6526	1	691.002	2070.99	2071	-4.1	-0.00283	HCD (High Energy Collision Dissociation)	MS2	18.5405	44.055	45.2173	25172	ΔclpP-TP.raw	3.08	0	3.09e-07	3.42066e+06	45.36
FALSE	High	Unambiguous	[K].NWPEQFNSYNR.[L]	Q5ZR88	Q5ZR88	0	2	0.7443	1	727.823	1454.64	1454.64	-4.36	-0.00317	HCD (High Energy Collision Dissociation)	MS2	53.1692	45	27.9562	14398	ΔclpP-TP.raw	1.76	3.938e-05	0.0003549	1.01783e+06	28.17
FALSE	High	Unambiguous	[K].VYDTSKDDITNTYR.[Q]	Q5ZR88	Q5ZR88	1	3	0.7015	1	564.269	1690.79	1690.79	0.69	0.00039	HCD (High Energy Collision Dissociation)	MS2	27.8162	34.298	14.0383	5498	ΔclpP-TP.raw	3.25	0	1.262e-06	3.05952e+06	14.02
FALSE	High	Unambiguous	[K].AFINQWNEDGGHIVDSLR.[Y]	Q5ZR88	Q5ZR88	0	3	0.8076	1	691.004	2071	2071	-0.69	-0.00047	HCD (High Energy Collision Dissociation)	MS2	3.69361	12.356	45.4044	25932	ΔclpP-TP.raw	3.43	0	4.064e-08	3485764	45.43
FALSE	High	Unambiguous	[R].RQDFDMIFLLAYPSK.[A]	Q5ZR88	Q5ZR88	1	3	0.5971	1	615.32	1843.95	1843.94	2.32	0.00142	HCD (High Energy Collision Dissociation)	MS2	18.0171	45	65.7499	39365	ΔclpP-TP.raw	2.06	0.002257	0.07397
FALSE	High	Unambiguous	[K].AFINQWNEDGGHIVDSLR.[Y]	Q5ZR88	Q5ZR88	0	2	0.7455	1	1036	2070.99	2071	-5.9	-0.00611	HCD (High Energy Collision Dissociation)	MS2	0	45	45.3805	25914	ΔclpP-TP.raw	2.2	0	9.646e-08
FALSE	High	Unambiguous	[R].DGGVLANHMGPEDIEIR.[V]	Q5ZR90	Q5ZR90	0	3	0.7175	1	608.295	1822.87	1822.88	-1.9	-0.00116	HCD (High Energy Collision Dissociation)	MS2	69.75	6.216	34.4756	18912	WT-RP.raw	2.23	7.816e-06	1.662e-05	9531718	34.69
FALSE	High	Unambiguous	[-].MIQLEER.[V]	Q5ZR90	Q5ZR90	0	2	0.4795	1	459.739	918.47	918.471	-1.45	-0.00067	HCD (High Energy Collision Dissociation)	MS2	48.2709	5.781	13.8653	5811	WT-RP.raw	1.71	0.0002395	0.004847	9377351	13.93
FALSE	High	Unambiguous	[R].DGGVLANHMGPEDIEIR.[V]	Q5ZR90	Q5ZR90	0	2	0.7031	1	911.941	1822.88	1822.88	-0.09	-8e-05	HCD (High Energy Collision Dissociation)	MS2	0	45	34.3566	18831	WT-RP.raw	2.56	0	2.5e-09	3.41002e+06	34.66
FALSE	High	Unambiguous	[R].QIQALGQEQDVLLLLTTSGNSDSMLQALHAASER.[G]	Q5ZR90	Q5ZR90	0	3	0.4655	1	1213.29	3637.86	3637.85	3.74	0.00453	HCD (High Energy Collision Dissociation)	MS2	41.5218	45	98.6138	61911	WT-RP.raw	1.16	0.0001968	0.003321
FALSE	High	Unambiguous	[R].VASDSTALIR.[E]	Q5ZR90	Q5ZR90	0	2	0.7601	1	516.787	1032.57	1032.57	-2.43	-0.00125	HCD (High Energy Collision Dissociation)	MS2	44.7354	1.907	12.8016	5013	WT-RP.raw	2.71	0	1.294e-05	12341440	12.81
FALSE	High	Unambiguous	[R].VASDSTALIR.[E]	Q5ZR90	Q5ZR90	0	2	0.8255	1	516.785	1032.56	1032.57	-6.3	-0.00326	HCD (High Energy Collision Dissociation)	MS2	50.6888	2.311	12.8231	4594	WT-RP.raw	2.35	7.816e-06	3.1e-05	5.44925e+06	12.82
FALSE	High	Unambiguous	[R].GMDTIALSGR.[D]	Q5ZR90	Q5ZR90	0	2	0.8074	1	510.761	1020.51	1020.51	0.04	2e-05	HCD (High Energy Collision Dissociation)	MS2	18.3826	6.754	17.0877	7986	WT-RP.raw	2.44	0	1.457e-05	19356038	17.11
FALSE	High	Unambiguous	[R].GMDTIALSGR.[D]	Q5ZR90	Q5ZR90	0	2	0.753	1	510.761	1020.51	1020.51	-0.31	-0.00016	HCD (High Energy Collision Dissociation)	MS2	61.7715	15.368	16.9508	7887	WT-RP.raw	2.47	7.816e-06	5.267e-05	19356038	17.11
FALSE	High	Unambiguous	[K].ISAADVLSGSIAK.[A]	Q5ZR90	Q5ZR90	0	2	0.7185	1	616.347	1231.69	1231.69	-2.41	-0.00148	HCD (High Energy Collision Dissociation)	MS2	20.1664	7.573	34.9254	18866	WT-RP.raw	3.41	0	4.139e-08	3.92169e+06	34.89
FALSE	High	Unambiguous	[-].MIQLEER.[V]	Q5ZR90	Q5ZR90	0	2	0.525	1	459.739	918.471	918.471	-0.74	-0.00034	HCD (High Energy Collision Dissociation)	MS2	56.2167	3.247	13.8725	5740	WT-RP.raw	2	0.0001566	0.002592	14833501	13.93
FALSE	High	Unambiguous	[R].VASDSTALIR.[E]	Q5ZR90	Q5ZR90	0	2	0.752	1	516.787	1032.57	1032.57	-1.2	-0.00062	HCD (High Energy Collision Dissociation)	MS2	31.8454	1.269	12.8709	4936	WT-RP.raw	2.46	7.816e-06	1.86e-05	24139108	12.89
FALSE	High	Unambiguous	[R].HLFGVTIEAK.[I]	Q5ZR90	Q5ZR90	0	2	0.7805	1	557.817	1114.63	1114.63	0.48	0.00027	HCD (High Energy Collision Dissociation)	MS2	62.9225	23.186	22.2502	11163	WT-RP.raw	2.87	0	7.345e-06	2224677	22.31
FALSE	High	Unambiguous	[R].QIQALGQEQDVLLLLTTSGNSDSMLQALHAASER.[G]	Q5ZR90	Q5ZR90	0	3	0.7513	1	1213.28	3637.82	3637.85	-7.37	-0.00893	HCD (High Energy Collision Dissociation)	MS2	0	45	98.4073	61760	WT-RP.raw	1.93	0	7.137e-07	389614	98.33
FALSE	High	Unambiguous	[K].ISAADVLSGSIAK.[A]	Q5ZR90	Q5ZR90	0	2	0.6062	1	616.347	1231.69	1231.69	-2.07	-0.00128	HCD (High Energy Collision Dissociation)	MS2	28.1682	29.73	34.7697	18935	WT-RP.raw	3.25	0	1.883e-07	7.80553e+06	35.04
FALSE	High	Unambiguous	[R].QIQALGQEQDVLLLLTTSGNSDSMLQALHAASER.[G]	Q5ZR90	Q5ZR90	0	3	0.6418	1	1213.29	3637.84	3637.85	-1.14	-0.00138	HCD (High Energy Collision Dissociation)	MS2	32.8148	45	82.7046	52455	WT-RP.raw	2.68	0	2.555e-06	4302842	82.34
FALSE	High	Unambiguous	[R].DGGVLANHMGPEDIEIR.[V]	Q5ZR90	Q5ZR90	0	2	0.7491	1	911.94	1822.87	1822.88	-1.72	-0.00157	HCD (High Energy Collision Dissociation)	MS2	0	45	34.3007	18646	WT-RP.raw	2.71	0	1e-07	1.63122e+06	34.59
FALSE	High	Unambiguous	[K].ISAADVLSGSIAK.[A]	Q5ZR90	Q5ZR90	0	2	0.7135	1	616.348	1231.69	1231.69	-0.46	-0.00029	HCD (High Energy Collision Dissociation)	MS2	34.0384	8.528	34.8298	18850	WT-TP.raw	3.7	0	1.942e-08	14672680	34.97
FALSE	High	Unambiguous	[R].DGGVLANHMGPEDIEIR.[V]	Q5ZR90	Q5ZR90	0	2	0.7273	1	911.941	1822.88	1822.88	0.1	9e-05	HCD (High Energy Collision Dissociation)	MS2	0	45	34.2222	18439	WT-TP.raw	2.64	0	1.065e-09	3.48474e+06	34.48
FALSE	High	Unambiguous	[R].DGGVLANHMGPEDIEIR.[V]	Q5ZR90	Q5ZR90	0	3	0.7257	1	608.299	1822.88	1822.88	3.21	0.00195	HCD (High Energy Collision Dissociation)	MS2	31.584	4.695	34.3206	18504	WT-TP.raw	2.37	7.816e-06	2.6e-05	9861516	34.47
FALSE	High	Unambiguous	[-].MIQLEER.[V]	Q5ZR90	Q5ZR90	0	2	0.4372	1	459.74	918.472	918.471	0.9	0.00041	HCD (High Energy Collision Dissociation)	MS2	38.9987	45	13.8425	5340	WT-TP.raw	1.99	0.000449	0.01032	5765579	13.93
FALSE	High	Unambiguous	[R].GMDTIALSGR.[D]	Q5ZR90	Q5ZR90	0	2	0.7778	1	510.762	1020.52	1020.51	1.48	0.00076	HCD (High Energy Collision Dissociation)	MS2	52.0819	13.186	16.9466	7513	WT-TP.raw	2.79	7.816e-06	4.839e-05	17020400	17.09
FALSE	High	Unambiguous	[R].QIQALGQEQDVLLLLTTSGNSDSMLQALHAASER.[G]	Q5ZR90	Q5ZR90	0	3	0.2991	1	1213.29	3637.85	3637.85	0.75	0.0009	HCD (High Energy Collision Dissociation)	MS2	0	45	82.7618	51691	WT-TP.raw	1.17	0.0007247	0.01791	4.97178e+06	82.35
FALSE	High	Unambiguous	[R].QIQALGQEQDVLLLLTTSGNSDSmLQALHAASER.[G]	Q5ZR90	Q5ZR90	0	4	0.2081	1	914.216	3653.84	3653.84	-0.32	-0.0003	HCD (High Energy Collision Dissociation)	MS2	45.0924	45	82.0146	51188	WT-TP.raw	1.97	0.0001851	0.003219
FALSE	High	Unambiguous	[R].QIQALGQEQDVLLLLTTSGNSDSMLQALHAASER.[G]	Q5ZR90	Q5ZR90	0	3	0.8027	1	1213.29	3637.86	3637.85	2.2	0.00267	HCD (High Energy Collision Dissociation)	MS2	0	45	82.0121	51186	WT-TP.raw	4.46	0	8.151e-10	4.97178e+06	82.35
FALSE	High	Unambiguous	[R].QIQALGQEQDVLLLLTTSGNSDSMLQALHAASER.[G]	Q5ZR90	Q5ZR90	0	3	0.8619	1	1213.28	3637.83	3637.85	-4.15	-0.00504	HCD (High Energy Collision Dissociation)	MS2	0	45	82.2623	51806	WT-TP.raw	6.59	0	1.046e-17	4108743	82.47
FALSE	High	Selected	[R].QIQALGQEQDVLLLLTTSGNSDSmLQALHAASER.[G]	Q5ZR90	Q5ZR90	0	3	0	1	1218.62	3653.85	3653.84	1.99	0.00242	HCD (High Energy Collision Dissociation)	MS2	0	45	82.3867	51893	WT-TP.raw	1.11	0.0005641	0.01264
FALSE	High	Unambiguous	[R].QIQALGQEQDVLLLLTTSGNSDSMLQALHAASER.[G]	Q5ZR90	Q5ZR90	0	3	0.7725	1	1213.28	3637.83	3637.85	-5.51	-0.00669	HCD (High Energy Collision Dissociation)	MS2	0	45	98.1166	62236	WT-TP.raw	3.78	0	9.841e-10	618229	98.26
FALSE	High	Unambiguous	[R].QIQALGQEQDVLLLLTTSGNSDSMLQALHAASER.[G]	Q5ZR90	Q5ZR90	0	3	0.49	1	1213.29	3637.86	3637.85	2.94	0.00357	HCD (High Energy Collision Dissociation)	MS2	44.0393	45	98.0208	62172	WT-TP.raw	1	0.0001512	0.002521	618229	98.26
FALSE	High	Unambiguous	[R].VASDSTALIR.[E]	Q5ZR90	Q5ZR90	0	2	0.8195	1	516.788	1032.57	1032.57	0.17	9e-05	HCD (High Energy Collision Dissociation)	MS2	25.157	1.866	12.839	4579	WT-TP.raw	2.66	0	5.988e-06	22219910	12.81
FALSE	High	Unambiguous	[R].HLFGVTIEAK.[I]	Q5ZR90	Q5ZR90	0	2	0.6446	1	557.815	1114.62	1114.63	-1.67	-0.00093	HCD (High Energy Collision Dissociation)	MS2	42.1833	45	21.9317	10617	WT-TP.raw	1.66	1.414e-05	0.0001955
FALSE	High	Unambiguous	[R].GMDTIALSGR.[D]	Q5ZR90	Q5ZR90	0	2	0.8264	1	510.761	1020.51	1020.51	0.68	0.00035	HCD (High Energy Collision Dissociation)	MS2	12.8687	9.935	16.9981	7552	WT-TP.raw	2.65	7.816e-06	2.703e-05	16898138	17.15
FALSE	High	Unambiguous	[R].VASDSTALIR.[E]	Q5ZR90	Q5ZR90	0	2	0.7854	1	516.788	1032.57	1032.57	0.91	0.00047	HCD (High Energy Collision Dissociation)	MS2	35.7013	1.837	12.849	4634	WT-TP.raw	2.19	7.816e-06	2.098e-05	17660950	12.83
FALSE	High	Unambiguous	[-].MIQLEER.[V]	Q5ZR90	Q5ZR90	0	2	0.5843	1	459.74	918.472	918.471	1.15	0.00053	HCD (High Energy Collision Dissociation)	MS2	54.3772	8.969	13.8144	5385	WT-TP.raw	1.66	0.0002891	0.006059	6.4379e+06	13.85
FALSE	High	Unambiguous	[K].ISAADVLSGSIAK.[A]	Q5ZR90	Q5ZR90	0	2	0.705	1	616.348	1231.69	1231.69	-0.52	-0.00032	HCD (High Energy Collision Dissociation)	MS2	22.9733	3.511	35.0561	18794	WT-TP.raw	3.39	0	1.146e-07	13681345	35.05
FALSE	High	Unambiguous	[R].DGGVLANHMGPEDIEIR.[V]	Q5ZR90	Q5ZR90	0	3	0.7481	1	608.296	1822.87	1822.88	-0.16	-0.0001	HCD (High Energy Collision Dissociation)	MS2	42.0189	5.326	34.4527	18377	WT-TP.raw	2.62	0	1.133e-05	10433487	34.61
FALSE	High	Unambiguous	[R].QIQALGQEQDVLLLLTTSGNSDSMLQALHAASER.[G]	Q5ZR90	Q5ZR90	0	3	0.4902	1	1213.29	3637.86	3637.85	3.19	0.00387	HCD (High Energy Collision Dissociation)	MS2	0	45	83.0243	52322	WT-TP.raw	1.02	0.009748	0.3137	4108743	82.47
FALSE	High	Unambiguous	[R].HLFGVTIEAK.[I]	Q5ZR90	Q5ZR90	0	2	0.5896	1	557.817	1114.63	1114.63	1.5	0.00084	HCD (High Energy Collision Dissociation)	MS2	54.617	27.94	21.8648	10511	ΔclpP-RP.raw	1.73	1.414e-05	0.0002047	1.80616e+06	22.27
FALSE	High	Unambiguous	[K].ISAADVLSGSIAK.[A]	Q5ZR90	Q5ZR90	0	3	0.4173	1	411.234	1231.69	1231.69	-1.44	-0.00059	HCD (High Energy Collision Dissociation)	MS2	17.916	45	35.1716	19009	ΔclpP-RP.raw	1.27	8.681e-05	0.001559	345000	35.1
FALSE	High	Unambiguous	[R].DGGVLANHMGPEDIEIR.[V]	Q5ZR90	Q5ZR90	0	3	0.6791	1	608.296	1822.87	1822.88	-0.5	-0.0003	HCD (High Energy Collision Dissociation)	MS2	57.4431	4.696	34.6449	18673	ΔclpP-RP.raw	2.68	0	1.304e-05	9381615	34.58
FALSE	High	Unambiguous	[-].MIQLEER.[V]	Q5ZR90	Q5ZR90	0	2	0.4611	1	459.739	918.471	918.471	-0.3	-0.00014	HCD (High Energy Collision Dissociation)	MS2	50.0853	5.233	13.8588	5563	ΔclpP-RP.raw	1.67	0.0001284	0.002029	6.11336e+06	13.86
FALSE	High	Unambiguous	[R].VASDSTALIR.[E]	Q5ZR90	Q5ZR90	0	2	0.8297	1	516.788	1032.57	1032.57	-0.54	-0.00028	HCD (High Energy Collision Dissociation)	MS2	33.0304	1.314	12.8151	4592	ΔclpP-RP.raw	2.76	7.816e-06	1.898e-05	20718108	12.83
FALSE	High	Unambiguous	[R].VASDSTALIR.[E]	Q5ZR90	Q5ZR90	0	2	0.7913	1	516.788	1032.57	1032.57	0.33	0.00017	HCD (High Energy Collision Dissociation)	MS2	31.0179	1.357	12.8095	4550	ΔclpP-RP.raw	2.3	7.816e-06	5.112e-05	22219556	12.82
FALSE	High	Unambiguous	[-].MIQLEER.[V]	Q5ZR90	Q5ZR90	0	2	0.4691	1	459.739	918.471	918.471	-0.3	-0.00014	HCD (High Energy Collision Dissociation)	MS2	55.8462	7.393	13.8196	5364	ΔclpP-RP.raw	1.62	0.000383	0.008906	12039202	13.9
FALSE	High	Unambiguous	[K].ISAADVLSGSIAK.[A]	Q5ZR90	Q5ZR90	0	2	0.7143	1	616.349	1231.69	1231.69	0.53	0.00033	HCD (High Energy Collision Dissociation)	MS2	34.7353	12.776	34.9207	18842	ΔclpP-RP.raw	3.43	0	3.774e-08	13974984	35.12
FALSE	High	Unambiguous	[R].QIQALGQEQDVLLLLTTSGNSDSMLQALHAASER.[G]	Q5ZR90	Q5ZR90	0	3	0.6284	1	1213.29	3637.86	3637.85	2.39	0.00289	HCD (High Energy Collision Dissociation)	MS2	0	45	82.551	50762	ΔclpP-RP.raw	2.18	0	4.68e-06	1354856	82.44
FALSE	High	Unambiguous	[R].DGGVLANHMGPEDIEIR.[V]	Q5ZR90	Q5ZR90	0	2	0.76	1	911.941	1822.87	1822.88	-0.39	-0.00036	HCD (High Energy Collision Dissociation)	MS2	0	45	34.224	18654	ΔclpP-RP.raw	2.5	0	1.327e-07	960450	34.33
FALSE	High	Unambiguous	[K].ISAADVLSGSIAK.[A]	Q5ZR90	Q5ZR90	0	2	0.6702	1	616.346	1231.68	1231.69	-3.93	-0.00242	HCD (High Energy Collision Dissociation)	MS2	41.8647	44.259	34.5786	18888	ΔclpP-RP.raw	3.76	0	1.032e-07	4.03082e+06	34.8
FALSE	High	Unambiguous	[R].GMDTIALSGR.[D]	Q5ZR90	Q5ZR90	0	2	0.8041	1	510.761	1020.51	1020.51	-0.08	-4e-05	HCD (High Energy Collision Dissociation)	MS2	33.9922	27.415	16.9483	7473	ΔclpP-RP.raw	2.91	7.816e-06	5.489e-05	16207326	17.09
FALSE	High	Unambiguous	[K].ISAADVLSGSIAK.[A]	Q5ZR90	Q5ZR90	0	2	0.5055	1	616.351	1231.69	1231.69	4	0.00246	HCD (High Energy Collision Dissociation)	MS2	53.8512	13.733	34.7751	18724	ΔclpP-RP.raw	1.82	7.816e-06	4.566e-05	11598902	35.04
FALSE	High	Unambiguous	[R].GMDTIALSGR.[D]	Q5ZR90	Q5ZR90	0	2	0.839	1	510.761	1020.51	1020.51	0.06	3e-05	HCD (High Energy Collision Dissociation)	MS2	23.5834	7.726	17.1318	7766	ΔclpP-RP.raw	2.92	7.816e-06	2.215e-05	6944154	17.15
FALSE	High	Unambiguous	[R].DGGVLANHMGPEDIEIR.[V]	Q5ZR90	Q5ZR90	0	3	0.7743	1	608.296	1822.87	1822.88	-1.01	-0.00062	HCD (High Energy Collision Dissociation)	MS2	41.9484	4.148	34.4484	18492	ΔclpP-RP.raw	2.57	7.816e-06	2.681e-05	9126826	34.51
FALSE	High	Unambiguous	[R].GMDTIALSGR.[D]	Q5ZR90	Q5ZR90	0	2	0.8043	1	510.76	1020.51	1020.51	-0.74	-0.00038	HCD (High Energy Collision Dissociation)	MS2	36.7165	10.627	17.0129	7519	ΔclpP-RP.raw	2.76	7.816e-06	5.723e-05	16724932	17.16
FALSE	High	Unambiguous	[R].GMDTIALSGR.[D]	Q5ZR90	Q5ZR90	0	2	0.7714	1	510.761	1020.51	1020.51	0.3	0.00015	HCD (High Energy Collision Dissociation)	MS2	52.3092	8.253	17.1289	7372	ΔclpP-TP.raw	2.8	7.816e-06	2.077e-05	18300198	17.29
FALSE	High	Unambiguous	[R].HLFGVTIEAK.[I]	Q5ZR90	Q5ZR90	0	2	0.8025	1	557.816	1114.62	1114.63	-1.29	-0.00072	HCD (High Energy Collision Dissociation)	MS2	53.1526	28.218	22.4487	10601	ΔclpP-TP.raw	2.38	7.816e-06	2.275e-05	2.16067e+06	22.32
FALSE	High	Unambiguous	[K].ISAADVLSGSIAK.[A]	Q5ZR90	Q5ZR90	0	2	0.7634	1	616.348	1231.69	1231.69	-0.17	-0.0001	HCD (High Energy Collision Dissociation)	MS2	27.4548	3.781	34.9176	18485	ΔclpP-TP.raw	3.17	0	4.203e-08	15536401	34.87
FALSE	High	Unambiguous	[R].VASDSTALIR.[E]	Q5ZR90	Q5ZR90	0	2	0.686	1	516.788	1032.57	1032.57	-0.5	-0.00026	HCD (High Energy Collision Dissociation)	MS2	55.9087	1.903	12.6576	4552	ΔclpP-TP.raw	2.42	7.816e-06	1.812e-05	16675903	12.69
FALSE	High	Unambiguous	[R].DGGVLANHMGPEDIEIR.[V]	Q5ZR90	Q5ZR90	0	2	0.7016	1	911.941	1822.88	1822.88	0.22	0.0002	HCD (High Energy Collision Dissociation)	MS2	63.6023	45	34.1135	18386	ΔclpP-TP.raw	2.48	0	2.547e-08	2455907	34.35
FALSE	High	Unambiguous	[-].MIQLEER.[V]	Q5ZR90	Q5ZR90	0	2	0.6101	1	459.739	918.471	918.471	-0.21	-0.0001	HCD (High Energy Collision Dissociation)	MS2	43.9518	3.944	13.7978	5331	ΔclpP-TP.raw	1.59	0.0001455	0.002352	8052220	13.79
FALSE	High	Unambiguous	[R].IVTENGVVYLMGIVSDEQALLAVDVAR.[R]	Q5ZR91	Q5ZR91	0	3	0.6266	1	958.842	2874.51	2874.53	-5.57	-0.00534	HCD (High Energy Collision Dissociation)	MS2	27.9112	45	105.142	66111	WT-RP.raw	1.58	0.0007247	0.01803
FALSE	High	Unambiguous	[R].IVTENGVVYLMGIVSDEQALLAVDVAR.[R]	Q5ZR91	Q5ZR91	0	3	0.7622	1	958.843	2874.52	2874.53	-4.41	-0.00423	HCD (High Energy Collision Dissociation)	MS2	0	45	102.574	64462	WT-RP.raw	3.49	0	1.543e-05	599803	102.16
FALSE	High	Unambiguous	[R].VYDEITVDNPIPLTQR.[T]	Q5ZR91	Q5ZR91	0	3	0.5215	1	624.995	1872.97	1872.97	0.7	0.00044	HCD (High Energy Collision Dissociation)	MS2	46.0805	45	43.4912	24706	WT-RP.raw	2.09	3.938e-05	0.0005164	1.23209e+06	43.6
FALSE	High	Unambiguous	[R].VYDEITVDNPIPLTQR.[T]	Q5ZR91	Q5ZR91	0	2	0.8158	1	936.989	1872.97	1872.97	0.23	0.00021	HCD (High Energy Collision Dissociation)	MS2	36.2466	32.571	43.4162	24655	WT-RP.raw	3.42	0	2.199e-09	4.60829e+06	43.6
FALSE	High	Unambiguous	[R].TKDSWITSQVR.[S]	Q5ZR91	Q5ZR91	1	2	0.7203	1	660.849	1320.69	1320.69	0.07	5e-05	HCD (High Energy Collision Dissociation)	MS2	75.845	45	15.6249	7027	WT-RP.raw	2.61	7.561e-05	0.001045	914740	15.62
FALSE	High	Unambiguous	[R].TKDSWITSQVR.[S]	Q5ZR91	Q5ZR91	1	2	0.8	1	660.846	1320.69	1320.69	-3.98	-0.00263	HCD (High Energy Collision Dissociation)	MS2	0	29.064	15.0913	6648	WT-RP.raw	2.75	0.0002346	0.004717	4842638	15.15
FALSE	High	Unambiguous	[R].VVLLVGQTPAASLR.[V]	Q5ZR91	Q5ZR91	0	2	0.8622	1	712.436	1423.86	1423.86	1.05	0.00075	HCD (High Energy Collision Dissociation)	MS2	58.8094	45	34.555	18623	WT-RP.raw	2.25	7.816e-06	4.421e-05	1.25925e+06	34.66
FALSE	High	Unambiguous	[R].VYDEITVDNPIPLTQR.[T]	Q5ZR91	Q5ZR91	0	2	0.7735	1	936.986	1872.96	1872.97	-2.85	-0.00267	HCD (High Energy Collision Dissociation)	MS2	79.1069	45	43.2742	24664	WT-RP.raw	2.87	0	6.322e-07	5259278	43.55
FALSE	High	Unambiguous	[R].IVTENGVVYLMGIVSDEQALLAVDVAR.[R]	Q5ZR91	Q5ZR91	0	3	0.776	1	958.844	2874.52	2874.53	-3.98	-0.00382	HCD (High Energy Collision Dissociation)	MS2	27.2037	45	102.048	65181	WT-RP.raw	3.08	0	3.864e-06	489838	102.2
FALSE	High	Unambiguous	[R].TKDSWITSQVR.[S]	Q5ZR91	Q5ZR91	1	2	0.6145	1	660.848	1320.69	1320.69	-1.3	-0.00086	HCD (High Energy Collision Dissociation)	MS2	27.3065	45	15.1829	6329	WT-RP.raw	1.79	5.158e-05	0.000757	2.43137e+06	15.25
FALSE	High	Unambiguous	[R].VYDEITVDNPIPLTQR.[T]	Q5ZR91	Q5ZR91	0	2	0.702	1	936.993	1872.98	1872.97	4.45	0.00417	HCD (High Energy Collision Dissociation)	MS2	0	45	44.0573	25167	WT-RP.raw	1.51	1.414e-05	9.698e-05	5259278	43.55
FALSE	High	Unambiguous	[R].VYDEITVDNPIPLTQR.[T]	Q5ZR91	Q5ZR91	0	2	0.7568	1	936.99	1872.97	1872.97	1.24	0.00117	HCD (High Energy Collision Dissociation)	MS2	52.1695	45	43.4449	25081	WT-RP.raw	2.96	0	4.339e-07	5.39368e+06	43.66
FALSE	High	Unambiguous	[R].SVTTMEADAR.[L]	Q5ZR91	Q5ZR91	0	2	0.6721	1	540.756	1080.51	1080.5	5.98	0.00323	HCD (High Energy Collision Dissociation)	MS2	30.1385	10.562	11.434	3872	WT-RP.raw	1.83	3.938e-05	0.000542	20855938	11.5
FALSE	High	Unambiguous	[R].IVTENGVVYLMGIVSDEQALLAVDVAR.[R]	Q5ZR91	Q5ZR91	0	3	0.871	1	958.847	2874.53	2874.53	-1.06	-0.00102	HCD (High Energy Collision Dissociation)	MS2	28.8503	45	101.984	64055	WT-RP.raw	4.03	0	5.734e-11	575695	101.93
FALSE	High	Unambiguous	[R].VVLLVGQTPAASLR.[V]	Q5ZR91	Q5ZR91	0	2	0.9075	1	712.435	1423.86	1423.86	-0.35	-0.00025	HCD (High Energy Collision Dissociation)	MS2	58.9473	45	34.4788	18753	WT-RP.raw	2.92	0	2.909e-06	1.04662e+06	34.6
FALSE	High	Unambiguous	[R].IVTENGVVYLMGIVSDEQALLAVDVAR.[R]	Q5ZR91	Q5ZR91	0	3	0.7732	1	958.843	2874.51	2874.53	-5.26	-0.00504	HCD (High Energy Collision Dissociation)	MS2	17.8224	45	109.71	69318	WT-TP.raw	3.13	0	3.895e-06
FALSE	High	Unambiguous	[R].IVTENGVVYLMGIVSDEQALLAVDVAR.[R]	Q5ZR91	Q5ZR91	0	3	0.6278	1	958.841	2874.51	2874.53	-6.98	-0.00669	HCD (High Energy Collision Dissociation)	MS2	31.0127	45	110.743	70486	WT-TP.raw	1.8	8.681e-05	0.001445	74401.4	110.92
FALSE	High	Unambiguous	[R].SVTTMEADAR.[L]	Q5ZR91	Q5ZR91	0	2	0.725	1	540.752	1080.5	1080.5	-1.47	-0.00079	HCD (High Energy Collision Dissociation)	MS2	62.3609	9.211	11.4188	3552	WT-TP.raw	1.2	0.0002395	0.004851
FALSE	High	Unambiguous	[R].IVTENGVVYLMGIVSDEQALLAVDVAR.[R]	Q5ZR91	Q5ZR91	0	3	0.8244	1	958.849	2874.53	2874.53	1.47	0.0014	HCD (High Energy Collision Dissociation)	MS2	74.1273	45	102.46	64542	WT-TP.raw	2.62	0	9.128e-07	1.02748e+06	102.02
FALSE	High	Unambiguous	[R].VYDEITVDNPIPLTQR.[T]	Q5ZR91	Q5ZR91	0	2	0.7608	1	936.994	1872.98	1872.97	5.4	0.00506	HCD (High Energy Collision Dissociation)	MS2	70.0841	45	44.065	25216	WT-TP.raw	2.55	0	6.855e-06	8205366	43.58
FALSE	High	Unambiguous	[R].VYDEITVDNPIPLTQR.[T]	Q5ZR91	Q5ZR91	0	3	0.6145	1	624.991	1872.96	1872.97	-6.91	-0.00431	HCD (High Energy Collision Dissociation)	MS2	70.7235	15.779	43.478	24804	WT-TP.raw	1.66	0.004377	0.1547	2460188	43.57
FALSE	High	Unambiguous	[K].DSWITSQVR.[S]	Q5ZR91	Q5ZR91	0	2	0.7169	1	546.277	1091.55	1091.55	-1.02	-0.00056	HCD (High Energy Collision Dissociation)	MS2	51.0378	8.72	24.1187	11876	WT-TP.raw	1.66	0.000219	0.003813	3.08978e+06	24.16
FALSE	High	Unambiguous	[R].VYDEITVDNPIPLTQR.[T]	Q5ZR91	Q5ZR91	0	2	0.7288	1	936.987	1872.97	1872.97	-1.56	-0.00146	HCD (High Energy Collision Dissociation)	MS2	79.3181	45	43.297	24671	WT-TP.raw	2.95	0	5.688e-07	8205366	43.58
FALSE	High	Unambiguous	[R].IVTENGVVYLMGIVSDEQALLAVDVAR.[R]	Q5ZR91	Q5ZR91	0	3	0.4683	1	958.843	2874.51	2874.53	-5.27	-0.00505	HCD (High Energy Collision Dissociation)	MS2	69.8195	45	105.863	66774	WT-TP.raw	1.26	0.0008303	0.02201
FALSE	High	Unambiguous	[R].VYDEITVDNPIPLTQR.[T]	Q5ZR91	Q5ZR91	0	3	0.7273	1	624.993	1872.96	1872.97	-3.13	-0.00195	HCD (High Energy Collision Dissociation)	MS2	44.9341	9.338	43.5474	24567	WT-TP.raw	1.76	0.001294	0.03755	4.41162e+06	43.51
FALSE	High	Unambiguous	[R].TKDSWITSQVR.[S]	Q5ZR91	Q5ZR91	1	2	0.7634	1	660.849	1320.69	1320.69	-0.59	-0.00039	HCD (High Energy Collision Dissociation)	MS2	35.0342	32.66	15.009	6251	WT-TP.raw	2.62	1.414e-05	0.000214	4.08045e+06	15.11
FALSE	High	Unambiguous	[R].TKDSWITSQVR.[S]	Q5ZR91	Q5ZR91	1	2	0.6654	1	660.848	1320.69	1320.69	-1.39	-0.00091	HCD (High Energy Collision Dissociation)	MS2	56.7446	34.645	15.343	6416	WT-TP.raw	2.66	1.414e-05	0.0001125
FALSE	High	Unambiguous	[R].IVTENGVVYLMGIVSDEQALLAVDVAR.[R]	Q5ZR91	Q5ZR91	0	3	0.5882	1	958.846	2874.52	2874.53	-1.63	-0.00156	HCD (High Energy Collision Dissociation)	MS2	49.3052	45	103.344	65139	WT-TP.raw	1.19	0.005649	0.1946	1.02748e+06	102.02
FALSE	High	Unambiguous	[R].VYDEITVDNPIPLTQR.[T]	Q5ZR91	Q5ZR91	0	2	0.8059	1	936.984	1872.96	1872.97	-5.44	-0.00509	HCD (High Energy Collision Dissociation)	MS2	37.6539	45	43.2305	24362	WT-TP.raw	3.4	0	4.727e-08	8539302	43.54
FALSE	High	Unambiguous	[R].IVTENGVVYLMGIVSDEQALLAVDVAR.[R]	Q5ZR91	Q5ZR91	0	4	0.8347	1	719.386	2874.52	2874.53	-1.58	-0.00114	HCD (High Energy Collision Dissociation)	MS2	20.5251	45	102.008	64256	WT-TP.raw	2.42	0	2.745e-06	272699	102
FALSE	High	Unambiguous	[R].IVTENGVVYLMGIVSDEQALLAVDVAR.[R]	Q5ZR91	Q5ZR91	0	3	0.8632	1	958.847	2874.53	2874.53	-0.42	-0.00041	HCD (High Energy Collision Dissociation)	MS2	25.0577	45	101.697	64053	WT-TP.raw	3.51	0	1.585e-09	1.02748e+06	102.02
FALSE	High	Unambiguous	[R].IVTENGVVYLMGIVSDEQALLAVDVAR.[R]	Q5ZR91	Q5ZR91	0	3	0.6821	1	958.842	2874.51	2874.53	-5.87	-0.00562	HCD (High Energy Collision Dissociation)	MS2	36.846	45	108.185	68855	WT-TP.raw	1.51	0.001926	0.06139	233534	108.45
FALSE	High	Unambiguous	[R].VYDEITVDNPIPLTQR.[T]	Q5ZR91	Q5ZR91	0	2	0.744	1	936.989	1872.97	1872.97	0.39	0.00037	HCD (High Energy Collision Dissociation)	MS2	24.8919	45	43.3683	24643	ΔclpP-RP.raw	2.93	7.816e-06	1.605e-05	5.11044e+06	43.63
FALSE	High	Unambiguous	[R].IVTENGVVYLMGIVSDEQALLAVDVAR.[R]	Q5ZR91	Q5ZR91	0	3	0.5918	1	958.842	2874.51	2874.53	-6.23	-0.00597	HCD (High Energy Collision Dissociation)	MS2	48.465	45	102.03	62974	ΔclpP-RP.raw	1.47	0.0005691	0.01307	247056	102.25
FALSE	High	Unambiguous	[R].VYDEITVDNPIPLTQR.[T]	Q5ZR91	Q5ZR91	0	2	0.8488	1	936.995	1872.98	1872.97	6.83	0.0064	HCD (High Energy Collision Dissociation)	MS2	12.4862	45	43.1247	24593	ΔclpP-RP.raw	3.77	0	1.178e-06	3.40026e+06	43.34
FALSE	High	Unambiguous	[R].TKDSWITSQVR.[S]	Q5ZR91	Q5ZR91	1	2	0.7165	1	660.846	1320.69	1320.69	-3.73	-0.00247	HCD (High Energy Collision Dissociation)	MS2	31.9677	31.681	15.0454	6243	ΔclpP-RP.raw	2.54	3.938e-05	0.0005865	3.25356e+06	15.09
FALSE	High	Unambiguous	[R].IVTENGVVYLMGIVSDEQALLAVDVAR.[R]	Q5ZR91	Q5ZR91	0	3	0.6085	1	958.838	2874.5	2874.53	-9.56	-0.00916	HCD (High Energy Collision Dissociation)	MS2	23.0211	45	109.627	68485	ΔclpP-RP.raw	1.89	7.816e-06	7.752e-05	243108	109.03
FALSE	High	Unambiguous	[R].VYDEITVDNPIPLTQR.[T]	Q5ZR91	Q5ZR91	0	2	0.7048	1	936.993	1872.98	1872.97	4.31	0.00404	HCD (High Energy Collision Dissociation)	MS2	52.0552	45	43.3019	24502	ΔclpP-RP.raw	2.71	0	4.609e-06	3.88082e+06	43.58
FALSE	High	Unambiguous	[R].VYDEITVDNPIPLTQR.[T]	Q5ZR91	Q5ZR91	0	2	0.7847	1	936.993	1872.98	1872.97	4.31	0.00404	HCD (High Energy Collision Dissociation)	MS2	29.5747	45	43.2974	24498	ΔclpP-RP.raw	3.39	0	1.28e-06	3.88082e+06	43.58
FALSE	High	Unambiguous	[R].IVTENGVVYLMGIVSDEQALLAVDVAR.[R]	Q5ZR91	Q5ZR91	0	3	0.7327	1	958.851	2874.54	2874.53	3.86	0.0037	HCD (High Energy Collision Dissociation)	MS2	31.2646	45	102.63	63957	ΔclpP-RP.raw	2.17	7.816e-06	6.627e-05
FALSE	High	Unambiguous	[R].VYDEITVDNPIPLTQR.[T]	Q5ZR91	Q5ZR91	0	2	0.8084	1	936.989	1872.97	1872.97	0.78	0.00073	HCD (High Energy Collision Dissociation)	MS2	0	45	43.4556	24616	ΔclpP-TP.raw	2.87	0	1.429e-07	3.66602e+06	43.65
FALSE	High	Unambiguous	[R].VYDEITVDNPIPLTQR.[T]	Q5ZR91	Q5ZR91	0	3	0.6	1	624.994	1872.97	1872.97	-1.31	-0.00082	HCD (High Energy Collision Dissociation)	MS2	30.7444	29.867	43.5219	24665	ΔclpP-TP.raw	1.45	0.0008776	0.02405	4.08307e+06	43.64
FALSE	High	Unambiguous	[R].TKDSWITSQVR.[S]	Q5ZR91	Q5ZR91	1	2	0.6982	1	660.848	1320.69	1320.69	-1.43	-0.00094	HCD (High Energy Collision Dissociation)	MS2	29.4111	45	15.1762	6239	ΔclpP-TP.raw	2.75	1.414e-05	8.724e-05	2.01725e+06	15.15
FALSE	High	Unambiguous	[K].DSWITSQVR.[S]	Q5ZR91	Q5ZR91	0	2	0.6168	1	546.276	1091.55	1091.55	-2.54	-0.00139	HCD (High Energy Collision Dissociation)	MS2	34.2334	44.696	23.9104	11688	ΔclpP-TP.raw	1.67	0.000191	0.003301	2512953	23.97
FALSE	High	Unambiguous	[R].VYDEITVDNPIPLTQR.[T]	Q5ZR91	Q5ZR91	0	2	0.7938	1	936.987	1872.97	1872.97	-1.65	-0.00155	HCD (High Energy Collision Dissociation)	MS2	47.0565	45	43.4099	23966	ΔclpP-TP.raw	2.91	0	4.648e-06	6386890	43.7
FALSE	High	Unambiguous	[R].SQIFADSSIDPNAFK.[V]	Q5ZR92	Q5ZR92	0	2	0.7304	1	820.406	1639.8	1639.8	4.98	0.00409	HCD (High Energy Collision Dissociation)	MS2	0	45	41.3474	23288	WT-TP.raw	2.04	1.414e-05	9.891e-05	531803	41.44
FALSE	High	Unambiguous	[R].VVYLMGDVQTEQAEK.[V]	Q5ZR92	Q5ZR92	0	2	0.5823	1	855.427	1709.85	1709.84	2.68	0.00229	HCD (High Energy Collision Dissociation)	MS2		45	27.4501	13968	WT-TP.raw	0.79	0.00248	0.08007	1591372	27.08
FALSE	High	Unambiguous	[R].SQIFADSSIDPNAFK.[V]	Q5ZR92	Q5ZR92	0	2	0.6014	1	820.404	1639.8	1639.8	3.31	0.00271	HCD (High Energy Collision Dissociation)	MS2	36.8551	45	41.0723	22878	WT-TP.raw	1.38	0.0002024	0.003493	515200	41.21
FALSE	High	Unambiguous	[R].SQIFADSSIDPNAFK.[V]	Q5ZR92	Q5ZR92	0	2	0.7279	1	820.399	1639.79	1639.8	-3.06	-0.00251	HCD (High Energy Collision Dissociation)	MS2	32.9027	45	41.1041	23205	ΔclpP-RP.raw	1.47	0.000245	0.00526
FALSE	High	Unambiguous	[K].LQNFAELMLEFADNQVK.[D]	Q5ZR95	Q5ZR95	0	3	0.5863	1	670.671	2010	2010	-1.12	-0.00075	HCD (High Energy Collision Dissociation)	MS2	45.1836	34.669	85.6338	54453	WT-RP.raw	3.36	0	6.497e-06	940154	85.67
FALSE	High	Unambiguous	[K].LQNFAELMLEFADNQVKDcFHGK.[N]	Q5ZR95	Q5ZR95	1	4	0.5988	1	689.326	2754.28	2754.3	-6.39	-0.0044	HCD (High Energy Collision Dissociation)	MS2	48.9813	45	79.439	49482	WT-RP.raw	3.24	7.816e-06	3.917e-05	791578	79.63
FALSE	High	Unambiguous	[K].LQNFAELMLEFADNQVK.[D]	Q5ZR95	Q5ZR95	0	3	0.6812	1	670.672	2010	2010	1	0.00067	HCD (High Energy Collision Dissociation)	MS2	17.3382	20.266	85.3438	53395	WT-RP.raw	4.14	0	3.669e-07	4.03226e+06	85.47
FALSE	High	Unambiguous	[K].LQNFAELMLEFADNQVK.[D]	Q5ZR95	Q5ZR95	0	2	0.7903	1	1005.5	2010	2010	0.25	0.00025	HCD (High Energy Collision Dissociation)	MS2	9.73659	45	85.2874	53361	WT-RP.raw	3.91	0	2.574e-09	1.71893e+06	85.48
FALSE	High	Unambiguous	[K].LQNFAELMLEFADNQVK.[D]	Q5ZR95	Q5ZR95	0	3	0.7681	1	670.672	2010	2010	1.21	0.00081	HCD (High Energy Collision Dissociation)	MS2	9.52338	11.284	85.3825	53452	WT-RP.raw	4.14	0	7.65e-07	6.08667e+06	85.46
FALSE	High	Unambiguous	[K].LQNFAELMLEFADNQVKDcFHGK.[N]	Q5ZR95	Q5ZR95	1	4	0.5747	1	689.324	2754.28	2754.3	-9.52	-0.00655	HCD (High Energy Collision Dissociation)	MS2	46.0889	45	79.1216	49269	WT-RP.raw	3.08	7.816e-06	2.476e-05	846668	79.29
FALSE	High	Unambiguous	[K].LQNFAELMLEFADNQVK.[D]	Q5ZR95	Q5ZR95	0	2	0.8157	1	1005.5	2010	2010	-1.36	-0.00137	HCD (High Energy Collision Dissociation)	MS2	10.7684	45	85.7254	54518	WT-RP.raw	3.31	0	1.029e-07	457530	85.59
FALSE	High	Unambiguous	[K].LQNFAELMLEFADNQVK.[D]	Q5ZR95	Q5ZR95	0	2	0.8129	1	1005.5	2010	2010	1.13	0.00113	HCD (High Energy Collision Dissociation)	MS2	0	37.311	85.5198	53543	WT-RP.raw	4.81	0	3.054e-09	2.75503e+06	85.47
FALSE	High	Unambiguous	[K].LQNFAELMLEFADNQVK.[D]	Q5ZR95	Q5ZR95	0	3	0.6601	1	670.672	2010	2010	0.5	0.00034	HCD (High Energy Collision Dissociation)	MS2	53.0054	45	85.4922	54004	WT-TP.raw	3.06	0	5.828e-07	1.82832e+06	85.67
FALSE	High	Unambiguous	[K].LQNFAELMLEFADNQVK.[D]	Q5ZR95	Q5ZR95	0	3	0.6936	1	670.672	2010	2010	0.01	1e-05	HCD (High Energy Collision Dissociation)	MS2	0	25.81	85.4008	54136	WT-TP.raw	3.46	0	1.92e-06	2.01961e+06	85.49
FALSE	High	Unambiguous	[K].LQNFAELMLEFADNQVKDcFHGK.[N]	Q5ZR95	Q5ZR95	1	4	0.595	1	689.332	2754.31	2754.3	2.15	0.00148	HCD (High Energy Collision Dissociation)	MS2	53.0177	32.813	79.2622	48931	ΔclpP-RP.raw	3.21	0	2.721e-06	1188890	79.23
FALSE	High	Unambiguous	[K].LQNFAELMLEFADNQVK.[D]	Q5ZR95	Q5ZR95	0	3	0.686	1	670.671	2010	2010	-0.77	-0.00051	HCD (High Energy Collision Dissociation)	MS2	26.5262	25.48	85.4094	53058	ΔclpP-RP.raw	3.28	0	4.521e-06	2.04515e+06	85.43
FALSE	High	Unambiguous	[K].LQNFAELMLEFADNQVK.[D]	Q5ZR95	Q5ZR95	0	3	0.7425	1	670.671	2010	2010	-0.14	-9e-05	HCD (High Energy Collision Dissociation)	MS2	28.469	19.488	85.7126	52922	ΔclpP-RP.raw	3.65	7.816e-06	1.793e-05	2.07683e+06	85.75
FALSE	High	Unambiguous	[K].LQNFAELMLEFADNQVK.[D]	Q5ZR95	Q5ZR95	0	2	0.7769	1	1005.51	2010	2010	1.79	0.0018	HCD (High Energy Collision Dissociation)	MS2	7.64959	45	85.3012	52605	ΔclpP-RP.raw	3.63	0	1.731e-07	2.12384e+06	85.5
FALSE	High	Unambiguous	[K].LQNFAELMLEFADNQVK.[D]	Q5ZR95	Q5ZR95	0	3	0.6713	1	670.672	2010	2010	0.36	0.00024	HCD (High Energy Collision Dissociation)	MS2	5.83351	12.455	85.5492	52763	ΔclpP-RP.raw	3.62	0	1.495e-06	3.40828e+06	85.5
FALSE	High	Unambiguous	[K].LQNFAELMLEFADNQVK.[D]	Q5ZR95	Q5ZR95	0	3	0.125	1	670.669	2009.99	2010	-3.79	-0.00254	HCD (High Energy Collision Dissociation)	MS2	29.854	45	85.3888	51415	ΔclpP-TP.raw	0.64	0.008562	0.2806	284320	85.59
FALSE	High	Unambiguous	[K].LQNFAELMLEFADNQVK.[D]	Q5ZR95	Q5ZR95	0	2	0.807	1	1005.5	2009.99	2010	-5.52	-0.00555	HCD (High Energy Collision Dissociation)	MS2	8.73354	45	85.398	52313	ΔclpP-TP.raw	3.73	0	1.87e-08	556244	85.47
FALSE	High	Unambiguous	[K].LQNFAELMLEFADNQVK.[D]	Q5ZR95	Q5ZR95	0	3	0.6337	1	670.672	2010	2010	0.94	0.00063	HCD (High Energy Collision Dissociation)	MS2	22.7425	45	85.4921	52376	ΔclpP-TP.raw	3.44	0	3.561e-07	1.19108e+06	85.47
FALSE	High	Unambiguous	[R].ASEIIEAAK.[E]	Q5ZR97	Q5ZR97	0	2	0.7341	1	466.259	931.511	931.509	1.13	0.00053	HCD (High Energy Collision Dissociation)	MS2	35.8243	30.408	11.3183	3594	WT-RP.raw	2.67	1.414e-05	0.0002076	85468232	11.42
FALSE	High	Unambiguous	[K].RASEIIEAAK.[E]	Q5ZR97	Q5ZR97	1	2	0.4149	1	544.308	1087.61	1087.61	-2.1	-0.00114	HCD (High Energy Collision Dissociation)	MS2	62.2448	26.63	11.1314	3435	WT-RP.raw	2.41	0.0007935	0.02055	6793221	11.17
FALSE	High	Unambiguous	[K].RASEIIEAAK.[E]	Q5ZR97	Q5ZR97	1	2	0.7196	1	544.308	1087.61	1087.61	-1.31	-0.00071	HCD (High Energy Collision Dissociation)	MS2	20.3655	7.749	11.4074	3400	WT-RP.raw	3.21	7.816e-06	4.051e-05	8842399	11.43
FALSE	High	Unambiguous	[K].LAQEQIAQQVNHAKEELR.[K]	Q5ZR97	Q5ZR97	1	4	0.3455	1	527.033	2105.11	2105.11	0.38	0.0002	HCD (High Energy Collision Dissociation)	MS2	57.6024	25.989	25.8334	13045	WT-RP.raw	2.2	0	7.349e-06	1.23922e+06	25.42
FALSE	High	Unambiguous	[K].AHSADIIDKANKR.[A]	Q5ZR97	Q5ZR97	2	4	0.7424	1	360.45	1438.78	1438.78	1.05	0.00038	HCD (High Energy Collision Dissociation)	MS2	42.0423	18.747	10.9002	2990	WT-RP.raw	2.64	1.414e-05	8.661e-05	1.42371e+06	10.93
FALSE	High	Unambiguous	[K].LAQEQIAQQVNHAKEELR.[K]	Q5ZR97	Q5ZR97	1	4	0.5035	1	527.033	2105.11	2105.11	0.16	8e-05	HCD (High Energy Collision Dissociation)	MS2	45.8523	45	24.8763	12776	WT-RP.raw	2.82	0	5.003e-06	2.66955e+06	25.57
FALSE	High	Unambiguous	[K].ANSELLDNLIEEI.[-]	Q5ZR97	Q5ZR97	0	2	0.7712	1	736.877	1472.75	1472.75	-0.55	-0.00041	HCD (High Energy Collision Dissociation)	MS2	9.32578	45	82.1317	52066	WT-RP.raw	2.36	0.00203	0.06468	35409500	82.5
FALSE	High	Unambiguous	[K].ANSELLDNLIEEI.[-]	Q5ZR97	Q5ZR97	0	2	0.8022	1	736.878	1472.75	1472.75	0.17	0.00012	HCD (High Energy Collision Dissociation)	MS2	16.7352	23.741	82.8859	52579	WT-RP.raw	2.78	0.001509	0.04489	35409500	82.5
FALSE	High	Unambiguous	[K].LAQEQIAQQVNHAKEELR.[K]	Q5ZR97	Q5ZR97	1	4	0.5163	1	527.032	2105.11	2105.11	-1.35	-0.00071	HCD (High Energy Collision Dissociation)	MS2	65.9854	21.008	25.6727	13177	WT-RP.raw	2.15	0	3.218e-06	1.88695e+06	25.81
FALSE	High	Unambiguous	[K].LAQEQIAQQVNHAK.[E]	Q5ZR97	Q5ZR97	0	3	0.8062	1	526.618	1577.84	1577.84	-0.41	-0.00022	HCD (High Energy Collision Dissociation)	MS2	19.5897	3.984	12.3208	4465	WT-RP.raw	3.56	0	1.31e-06	140779216	12.43
FALSE	High	Unambiguous	[K].LAQEQIAQQVNHAK.[E]	Q5ZR97	Q5ZR97	0	2	0.8873	1	789.421	1577.83	1577.84	-3.42	-0.0027	HCD (High Energy Collision Dissociation)	MS2	23.1178	31.763	12.3244	4467	WT-RP.raw	4.08	0	2.238e-07	30763824	12.43
FALSE	High	Unambiguous	[R].QDKIADGLAAAER.[G]	Q5ZR97	Q5ZR97	1	2	0.815	1	679.358	1357.71	1357.71	1.69	0.00114	HCD (High Energy Collision Dissociation)	MS2	22.7393	32.392	14.3509	6104	WT-RP.raw	3.46	0	3.014e-06	2.74947e+06	14.4
FALSE	High	Unambiguous	[K].ANSELLDNLIEEI.[-]	Q5ZR97	Q5ZR97	0	2	0.7079	1	736.877	1472.75	1472.75	-0.64	-0.00047	HCD (High Energy Collision Dissociation)	MS2	6.49302	45	82.2525	51363	WT-RP.raw	2.67	0.0001455	0.002401	42488656	82.61
FALSE	High	Unambiguous	[K].AHSADIIDKANKR.[A]	Q5ZR97	Q5ZR97	2	4	0.777	1	360.451	1438.78	1438.78	5.46	0.00196	HCD (High Energy Collision Dissociation)	MS2	43.4345	8.063	10.4551	2890	WT-RP.raw	2.96	1.414e-05	0.0001404	2.92907e+06	10.49
FALSE	High	Unambiguous	[K].LAQEQIAQQVNHAK.[E]	Q5ZR97	Q5ZR97	0	2	0.8771	1	789.421	1577.84	1577.84	-2.36	-0.00186	HCD (High Energy Collision Dissociation)	MS2	17.0911	34.712	12.2627	4128	WT-RP.raw	4.23	0	1.048e-08	30079224	12.37
FALSE	High	Unambiguous	[R].VKDELK.[Q]	Q5ZR97	Q5ZR97	1	2	0.2604	1	366.22	731.433	731.43	4.64	0.0017	HCD (High Energy Collision Dissociation)	MS2	56.0981	45	9.3463	2182	WT-RP.raw	0.96	0.001284	0.03672	7.72714e+06	9.55
FALSE	High	Unambiguous	[R].QDKIADGLAAAER.[G]	Q5ZR97	Q5ZR97	1	2	0.8184	1	679.358	1357.71	1357.71	1.59	0.00108	HCD (High Energy Collision Dissociation)	MS2	0	44.4	14.2678	5701	WT-RP.raw	3.47	0	1.41e-06	3.12478e+06	14.34
FALSE	High	Unambiguous	[K].ELELAQHR.[V]	Q5ZR97	Q5ZR97	0	2	0.8073	1	498.266	995.525	995.527	-1.43	-0.00071	HCD (High Energy Collision Dissociation)	MS2	50.1501	2.839	10.7545	3312	WT-RP.raw	1.92	0.000306	0.006798	60856924	10.81
FALSE	High	Unambiguous	[K].LAQEQIAQQVNHAKEELR.[K]	Q5ZR97	Q5ZR97	1	3	0.6639	1	702.374	2105.11	2105.11	-0.86	-0.0006	HCD (High Energy Collision Dissociation)	MS2	54.7806	45	25.1016	12908	WT-RP.raw	3.6	0	4.718e-09	1.51794e+06	25.58
FALSE	High	Unambiguous	[K].LAQEQIAQQVNHAK.[E]	Q5ZR97	Q5ZR97	0	2	0.8219	1	789.42	1577.83	1577.84	-4.5	-0.00355	HCD (High Energy Collision Dissociation)	MS2	0	44.072	12.2663	4565	WT-RP.raw	4.21	0	1.927e-07	39712608	12.38
FALSE	High	Unambiguous	[K].LAQEQIAQQVNHAK.[E]	Q5ZR97	Q5ZR97	0	3	0.7833	1	526.618	1577.84	1577.84	0.59	0.00031	HCD (High Energy Collision Dissociation)	MS2	4.14684	1.283	12.2955	4592	WT-RP.raw	3.23	0	5.015e-06	175386048	12.38
FALSE	High	Unambiguous	[K].LAQEQIAQQVNHAK.[E]	Q5ZR97	Q5ZR97	0	3	0.7786	1	526.618	1577.84	1577.84	0.14	8e-05	HCD (High Energy Collision Dissociation)	MS2	7.25789	2.478	12.2586	4124	WT-RP.raw	2.8	7.816e-06	1.577e-05	142395664	12.37
FALSE	High	Unambiguous	[K].ANSELLDNLIEEI.[-]	Q5ZR97	Q5ZR97	0	2	0.7178	1	736.877	1472.75	1472.75	-0.56	-0.00041	HCD (High Energy Collision Dissociation)	MS2	8.96375	17.745	82.6841	51636	WT-RP.raw	2.02	0.001084	0.03033	45378676	82.3
FALSE	High	Unambiguous	[K].IADGLAAAER.[G]	Q5ZR97	Q5ZR97	0	2	0.8521	1	493.766	986.525	986.527	-1.08	-0.00054	HCD (High Energy Collision Dissociation)	MS2	32.81	0.924	12.9664	5026	WT-RP.raw	3.11	0	2.961e-06	43719256	12.95
FALSE	High	Unambiguous	[K].IADGLAAAER.[G]	Q5ZR97	Q5ZR97	0	2	0.8493	1	493.767	986.526	986.527	-0.59	-0.00029	HCD (High Energy Collision Dissociation)	MS2	23.5851	0.969	12.971	5029	WT-RP.raw	2.72	0	1.294e-05	43719256	12.95
FALSE	High	Unambiguous	[K].IADGLAAAER.[G]	Q5ZR97	Q5ZR97	0	2	0.8381	1	493.767	986.526	986.527	-0.55	-0.00027	HCD (High Energy Collision Dissociation)	MS2	16.9861	0.997	12.8694	4650	WT-TP.raw	2.78	0	1.429e-05	42116860	12.88
FALSE	High	Unambiguous	[K].LAQEQIAQQVNHAK.[E]	Q5ZR97	Q5ZR97	0	3	0.8252	1	526.618	1577.84	1577.84	0.16	8e-05	HCD (High Energy Collision Dissociation)	MS2	5.20583	1.341	12.3302	4151	WT-TP.raw	3.09	0	7.083e-07	101395704	12.4
FALSE	High	Unambiguous	[K].ANSELLDNLIEEI.[-]	Q5ZR97	Q5ZR97	0	2	0.61	1	736.878	1472.75	1472.75	0.61	0.00045	HCD (High Energy Collision Dissociation)	MS2	40.6986	37.19	82.9822	51845	WT-TP.raw	2	0.0002235	0.004123	26258210	82.61
FALSE	High	Unambiguous	[K].LAQEQIAQQVNHAK.[E]	Q5ZR97	Q5ZR97	0	2	0.7847	1	789.423	1577.84	1577.84	-0.19	-0.00015	HCD (High Energy Collision Dissociation)	MS2	59.0823	45	12.2597	4123	WT-TP.raw	3.39	0	9.468e-08	17161900	12.37
FALSE	High	Unambiguous	[K].LAQEQIAQQVNHAK.[E]	Q5ZR97	Q5ZR97	0	3	0.791	1	526.618	1577.84	1577.84	0.56	0.00029	HCD (High Energy Collision Dissociation)	MS2	4.46473	0.814	12.3101	4167	WT-TP.raw	2.68	0	1.016e-05	91708544	12.37
FALSE	High	Unambiguous	[K].AHSADIIDKANKR.[A]	Q5ZR97	Q5ZR97	2	4	0.6798	1	360.451	1438.78	1438.78	4.18	0.0015	HCD (High Energy Collision Dissociation)	MS2	68.2137	38.419	10.7432	2854	WT-TP.raw	2.28	8.155e-05	0.001306	1.88991e+06	10.86
FALSE	High	Unambiguous	[K].ANSELLDNLIEEI.[-]	Q5ZR97	Q5ZR97	0	2	0.7804	1	736.876	1472.75	1472.75	-1.6	-0.00118	HCD (High Energy Collision Dissociation)	MS2	0	45	82.243	51968	WT-TP.raw	2.14	0.00593	0.2052	3.43642e+06	82.48
FALSE	High	Unambiguous	[K].ANSELLDNLIEEI.[-]	Q5ZR97	Q5ZR97	0	2	0.7523	1	736.877	1472.75	1472.75	-0.36	-0.00026	HCD (High Energy Collision Dissociation)	MS2	19.5175	45	82.4154	51914	WT-TP.raw	2.22	0.0006286	0.01457	24485668	82.78
FALSE	High	Unambiguous	[K].ANSELLDNLIEEI.[-]	Q5ZR97	Q5ZR97	0	2	0.5714	1	736.877	1472.75	1472.75	-0.11	-8e-05	HCD (High Energy Collision Dissociation)	MS2	52.5913	45	83.1958	52445	WT-TP.raw	1.82	0.001509	0.04524	24485668	82.78
FALSE	High	Unambiguous	[K].ANSELLDNLIEEI.[-]	Q5ZR97	Q5ZR97	0	2	0.6816	1	736.877	1472.75	1472.75	-0.21	-0.00016	HCD (High Energy Collision Dissociation)	MS2	35.2594	31.33	82.2753	50927	ΔclpP-RP.raw	2.23	0.0003334	0.007427	33419232	82.59
FALSE	High	Unambiguous	[K].ANSELLDNLIEEI.[-]	Q5ZR97	Q5ZR97	0	2	0.5706	1	736.877	1472.75	1472.75	-0.44	-0.00032	HCD (High Energy Collision Dissociation)	MS2	76.7167	20.946	82.9153	51049	ΔclpP-RP.raw	1.77	0.0004047	0.009651	24212374	82.56
FALSE	High	Unambiguous	[K].LAQEQIAQQVNHAK.[E]	Q5ZR97	Q5ZR97	0	2	0.7826	1	789.424	1577.84	1577.84	0.65	0.00051	HCD (High Energy Collision Dissociation)	MS2	7.65177	27.53	12.2907	4119	ΔclpP-RP.raw	4.14	0	7.738e-08	26437038	12.38
FALSE	High	Unambiguous	[K].ANSELLDNLIEEI.[-]	Q5ZR97	Q5ZR97	0	2	0.851	1	736.878	1472.75	1472.75	-0.04	-3e-05	HCD (High Energy Collision Dissociation)	MS2	24.1878	45	82.455	50696	ΔclpP-RP.raw	2.55	7.561e-05	0.00104	26112804	82.87
FALSE	High	Unambiguous	[K].AHSADIIDKANKR.[A]	Q5ZR97	Q5ZR97	2	4	0.6887	1	360.449	1438.77	1438.78	-0.79	-0.00029	HCD (High Energy Collision Dissociation)	MS2	79.2024	22.146	10.7713	2888	ΔclpP-RP.raw	2.12	3.938e-05	0.0003366	1.18249e+06	10.76
FALSE	High	Unambiguous	[K].LAQEQIAQQVNHAK.[E]	Q5ZR97	Q5ZR97	0	3	0.7094	1	526.618	1577.84	1577.84	0.09	5e-05	HCD (High Energy Collision Dissociation)	MS2	0.802856	1.056	12.3071	4133	ΔclpP-RP.raw	2.34	0	7.248e-06	151817056	12.38
FALSE	High	Unambiguous	[K].LAQEQIAQQVNHAK.[E]	Q5ZR97	Q5ZR97	0	2	0.8318	1	789.423	1577.84	1577.84	-0.52	-0.00041	HCD (High Energy Collision Dissociation)	MS2	9.02759	24.277	12.2752	4133	ΔclpP-RP.raw	4.22	0	3.383e-08	28334198	12.37
FALSE	High	Unambiguous	[K].LAQEQIAQQVNHAK.[E]	Q5ZR97	Q5ZR97	0	3	0.8171	1	526.618	1577.84	1577.84	0.9	0.00047	HCD (High Energy Collision Dissociation)	MS2	2.8453	0.667	12.3018	4155	ΔclpP-RP.raw	2.57	0	3.324e-06	137241040	12.36
FALSE	High	Unambiguous	[K].LAQEQIAQQVNHAK.[E]	Q5ZR97	Q5ZR97	0	3	0.7557	1	526.618	1577.84	1577.84	0.47	0.00025	HCD (High Energy Collision Dissociation)	MS2	1.94298	1.047	12.2843	4307	ΔclpP-RP.raw	2.62	0	6.74e-06	91627808	12.36
FALSE	High	Unambiguous	[K].LAQEQIAQQVNHAK.[E]	Q5ZR97	Q5ZR97	0	2	0.8033	1	789.423	1577.84	1577.84	-0.98	-0.00077	HCD (High Energy Collision Dissociation)	MS2	15.0332	45	12.2529	4279	ΔclpP-RP.raw	4.27	0	6.566e-08	16393310	12.36
FALSE	High	Unambiguous	[K].IADGLAAAER.[G]	Q5ZR97	Q5ZR97	0	2	0.8258	1	493.766	986.526	986.527	-0.98	-0.00049	HCD (High Energy Collision Dissociation)	MS2	5.05791	0.922	12.8747	4647	ΔclpP-RP.raw	2.87	0	3.064e-06	45392160	12.91
FALSE	High	Unambiguous	[K].ANSELLDNLIEEI.[-]	Q5ZR97	Q5ZR97	0	2	0.7962	1	736.879	1472.75	1472.75	1.73	0.00128	HCD (High Energy Collision Dissociation)	MS2	20.4973	45	83.0273	51441	ΔclpP-RP.raw	2.65	7.002e-05	0.0009855	33419232	82.59
FALSE	High	Unambiguous	[K].IADGLAAAER.[G]	Q5ZR97	Q5ZR97	0	2	0.759	1	493.765	986.523	986.527	-3.1	-0.00153	HCD (High Energy Collision Dissociation)	MS2	31.97	3.532	12.8271	4562	ΔclpP-RP.raw	3.07	0	5.824e-06	55012052	12.89
FALSE	High	Unambiguous	[K].LAQEQIAQQVNHAKEELR.[K]	Q5ZR97	Q5ZR97	1	4	0.5822	1	527.033	2105.11	2105.11	-0.41	-0.00021	HCD (High Energy Collision Dissociation)	MS2	17.8602	45	25.1055	12489	ΔclpP-TP.raw	2.92	0	1.064e-07	1186876	25.22
FALSE	High	Unambiguous	[K].AHSADIIDKANKR.[A]	Q5ZR97	Q5ZR97	2	4	0.7658	1	360.449	1438.78	1438.78	-0.69	-0.00025	HCD (High Energy Collision Dissociation)	MS2	48.9373	22.989	10.2663	2807	ΔclpP-TP.raw	3.16	7.002e-05	0.0009573	1.99834e+06	10.3
FALSE	High	Unambiguous	[R].QDKIADGLAAAER.[G]	Q5ZR97	Q5ZR97	1	2	0.785	1	679.356	1357.71	1357.71	-1.35	-0.00091	HCD (High Energy Collision Dissociation)	MS2	48.2725	37.235	14.2689	5667	ΔclpP-TP.raw	2.93	0	1.395e-06	1.85201e+06	14.3
FALSE	High	Unambiguous	[K].RASEIIEAAK.[E]	Q5ZR97	Q5ZR97	1	2	0.3786	1	544.308	1087.61	1087.61	-2.5	-0.00136	HCD (High Energy Collision Dissociation)	MS2	65.1683	15.346	10.6761	3397	ΔclpP-TP.raw	2.06	0.009412	0.3052	3.31602e+06	10.73
FALSE	High	Unambiguous	[R].QDKIADGLAAAER.[G]	Q5ZR97	Q5ZR97	1	2	0.8614	1	679.357	1357.71	1357.71	-0.83	-0.00056	HCD (High Energy Collision Dissociation)	MS2	12.5803	28.601	14.1856	5561	ΔclpP-TP.raw	3.39	0	2.417e-07	3.06908e+06	14.19
FALSE	High	Unambiguous	[R].QDKIADGLAAAER.[G]	Q5ZR97	Q5ZR97	1	3	0.4154	1	453.24	1357.7	1357.71	-1.82	-0.00082	HCD (High Energy Collision Dissociation)	MS2	64.6007	5.301	14.1567	5543	ΔclpP-TP.raw	1.3	0.009397	0.3046	4.63599e+06	14.2
FALSE	High	Unambiguous	[K].AHSADIIDKANKR.[A]	Q5ZR97	Q5ZR97	2	3	0.8169	1	480.263	1438.77	1438.78	-1.35	-0.00065	HCD (High Energy Collision Dissociation)	MS2	42.9107	45	10.277	2810	ΔclpP-TP.raw	3.55	0	9.109e-08	3.55506e+06	10.18
FALSE	High	Unambiguous	[K].LAQEQIAQQVNHAK.[E]	Q5ZR97	Q5ZR97	0	3	0.7698	1	526.618	1577.84	1577.84	0.18	9e-05	HCD (High Energy Collision Dissociation)	MS2	10.4181	2.119	12.0603	4109	ΔclpP-TP.raw	2.52	7.816e-06	2.238e-05	85264256	12.16
FALSE	High	Unambiguous	[K].LAQEQIAQQVNHAK.[E]	Q5ZR97	Q5ZR97	0	2	0.7826	1	789.423	1577.84	1577.84	-0.97	-0.00077	HCD (High Energy Collision Dissociation)	MS2	7.84877	36.309	12.0624	4111	ΔclpP-TP.raw	3.91	0	7.351e-08	13761938	12.16
FALSE	High	Unambiguous	[K].ANSELLDNLIEEI.[-]	Q5ZR97	Q5ZR97	0	2	0.8028	1	736.878	1472.75	1472.75	0.31	0.00023	HCD (High Energy Collision Dissociation)	MS2	4.5381	30.351	82.903	50588	ΔclpP-TP.raw	2.13	0.001628	0.04976	23593116	82.54
FALSE	High	Unambiguous	[K].RASEIIEAAK.[E]	Q5ZR97	Q5ZR97	1	2	0.6114	1	544.309	1087.61	1087.61	0.4	0.00022	HCD (High Energy Collision Dissociation)	MS2	42.0971	9.919	10.9858	3319	ΔclpP-TP.raw	2.29	0.001556	0.04695	3.62664e+06	10.96
FALSE	High	Unambiguous	[K].LAQEQIAQQVNHAKEELR.[K]	Q5ZR97	Q5ZR97	1	4	0.5294	1	527.031	2105.1	2105.11	-2.77	-0.00146	HCD (High Energy Collision Dissociation)	MS2	27.0075	27.212	24.9119	12144	ΔclpP-TP.raw	1.87	0	3.432e-06	1.31335e+06	24.94
FALSE	High	Unambiguous	[K].LAQEQIAQQVNHAKEELR.[K]	Q5ZR97	Q5ZR97	1	3	0.5242	1	702.376	2105.11	2105.11	1.82	0.00128	HCD (High Energy Collision Dissociation)	MS2	36.5577	45	24.8609	12116	ΔclpP-TP.raw	2.27	0	8.633e-06	659497	24.93
FALSE	High	Unambiguous	[K].LAQEQIAQQVNHAK.[E]	Q5ZR97	Q5ZR97	0	3	0.7244	1	526.618	1577.84	1577.84	-0.62	-0.00033	HCD (High Energy Collision Dissociation)	MS2	11.3848	31.84	12.0434	4051	ΔclpP-TP.raw	3.52	0	1.375e-06	108052512	12.18
FALSE	High	Unambiguous	[K].LAQEQIAQQVNHAK.[E]	Q5ZR97	Q5ZR97	0	2	0.8766	1	789.42	1577.83	1577.84	-3.76	-0.00296	HCD (High Energy Collision Dissociation)	MS2	28.9583	37.424	12.0777	4079	ΔclpP-TP.raw	3.81	0	1.878e-07	18842318	12.2
FALSE	High	Unambiguous	[K].RASEIIEAAK.[E]	Q5ZR97	Q5ZR97	1	2	0.4471	1	544.308	1087.61	1087.61	-1.08	-0.00059	HCD (High Energy Collision Dissociation)	MS2	23.061	45	10.9816	3274	ΔclpP-TP.raw	2.93	7.816e-06	4.243e-05	1.63362e+06	11.37
FALSE	High	Unambiguous	[K].ISIDPSLLGGALIR.[A]	Q5ZR98	Q5ZR98	0	2	0.814	1	712.927	1424.85	1424.85	0.39	0.00028	HCD (High Energy Collision Dissociation)	MS2	44.546	13.086	60.373	36329	WT-RP.raw	3.28	7.816e-06	7.884e-05	23925446	60.43
FALSE	High	Unambiguous	[K].ISIDPSLLGGALIR.[A]	Q5ZR98	Q5ZR98	0	3	0.628	1	475.62	1424.85	1424.85	-0.27	-0.00013	HCD (High Energy Collision Dissociation)	MS2	64.7329	45	60.2231	36223	WT-RP.raw	2.07	7.816e-06	6.886e-05	563596	60.43
FALSE	High	Unambiguous	[K].ILEVDVVSYSELTPAQQQR.[L]	Q5ZR98	Q5ZR98	0	2	0.766	1	1088.07	2175.13	2175.13	2.22	0.00241	HCD (High Energy Collision Dissociation)	MS2	0	39.631	47.9911	28257	WT-RP.raw	2.65	0	2.943e-07	6327203	48.32
FALSE	High	Unambiguous	[K].AIFEHALAEK.[K]	Q5ZR98	Q5ZR98	0	2	0.8261	1	564.806	1128.6	1128.6	-0.06	-3e-05	HCD (High Energy Collision Dissociation)	MS2	1.63505	1.932	14.9	6523	WT-RP.raw	2.76	0	7.037e-06	29905098	14.88
FALSE	High	Unambiguous	[R].AGDLVIDGSVR.[G]	Q5ZR98	Q5ZR98	0	2	0.6339	1	551.3	1101.59	1101.59	2.12	0.00117	HCD (High Energy Collision Dissociation)	MS2	25.6222	8.971	17.2838	8135	WT-RP.raw	2.54	1.414e-05	0.000173	31977318	17.47
FALSE	High	Unambiguous	[K].AIFEHALAEK.[K]	Q5ZR98	Q5ZR98	0	3	0.6087	1	376.873	1128.6	1128.6	0.01	0	HCD (High Energy Collision Dissociation)	MS2	19.0779	2.63	15.1468	6700	WT-RP.raw	2.07	8.681e-05	0.001571	24799350	15.24
FALSE	High	Unambiguous	[K].ILEVDVVSYSELTPAQQQR.[L]	Q5ZR98	Q5ZR98	0	2	0.8176	1	1088.07	2175.13	2175.13	2.46	0.00267	HCD (High Energy Collision Dissociation)	MS2	0	45	48.6092	28680	WT-RP.raw	4.55	0	4.818e-09	6327203	48.32
FALSE	High	Unambiguous	[R].LMLLPEIEALYEVYR.[A]	Q5ZR98	Q5ZR98	0	2	0.8301	1	926.502	1852	1851.99	2.54	0.00235	HCD (High Energy Collision Dissociation)	MS2	30.5474	45	88.2277	55338	WT-RP.raw	3.06	0	2.696e-07	4.6339e+06	88.56
FALSE	High	Unambiguous	[K].KNDALNNLIK.[L]	Q5ZR98	Q5ZR98	1	2	0.5	1	571.83	1142.65	1142.65	-0.12	-7e-05	HCD (High Energy Collision Dissociation)	MS2	45.3345	32.966	14.5935	6330	WT-RP.raw	2.38	0	1.149e-05	11986303	14.76
FALSE	High	Unambiguous	[K].AIFEHALAEK.[K]	Q5ZR98	Q5ZR98	0	3	0.6376	1	376.873	1128.6	1128.6	0.06	2e-05	HCD (High Energy Collision Dissociation)	MS2	31.4772	7.845	14.7554	6415	WT-RP.raw	2.18	1.414e-05	0.0001207	21092030	14.89
FALSE	High	Unambiguous	[R].LMLLPEIEALYEVYRAEQEK.[I]	Q5ZR98	Q5ZR98	1	3	0.5286	1	813.098	2437.28	2437.27	4.07	0.00331	HCD (High Energy Collision Dissociation)	MS2	18.2204	45	87.3879	54788	WT-RP.raw	2.1	2.108e-05	0.0002426
FALSE	High	Unambiguous	[K].ISIDPSLLGGALIR.[A]	Q5ZR98	Q5ZR98	0	2	0.8404	1	712.927	1424.85	1424.85	-0.93	-0.00066	HCD (High Energy Collision Dissociation)	MS2	34.6677	25.369	59.9302	36601	WT-RP.raw	3.07	0	2.313e-08	17005974	60.25
FALSE	High	Unambiguous	[K].ISIDPSLLGGALIR.[A]	Q5ZR98	Q5ZR98	0	2	0.8208	1	712.928	1424.85	1424.85	0.44	0.00031	HCD (High Energy Collision Dissociation)	MS2	75.3661	9.445	60.1355	36744	WT-RP.raw	1.73	0.002014	0.06434	17005974	60.25
FALSE	High	Unambiguous	[R].LmLLPEIEALYEVYR.[A]	Q5ZR98	Q5ZR98	0	3	0.7481	1	623.334	1867.99	1867.99	-0.55	-0.00034	HCD (High Energy Collision Dissociation)	MS2	72.4137	45	83.771	52388	WT-RP.raw	2.62	7.816e-06	1.83e-05
FALSE	High	Unambiguous	[K].AIFEHALAEK.[K]	Q5ZR98	Q5ZR98	0	2	0.755	1	564.806	1128.61	1128.6	0.19	0.00011	HCD (High Energy Collision Dissociation)	MS2	51.6524	3.185	15.0859	6656	WT-RP.raw	2.49	7.816e-06	4.641e-05	29198582	15.24
FALSE	High	Unambiguous	[K].NDALNNLIK.[L]	Q5ZR98	Q5ZR98	0	2	0.7088	1	507.783	1014.56	1014.56	0.09	5e-05	HCD (High Energy Collision Dissociation)	MS2	40.2251	3.807	21.3199	10587	WT-RP.raw	1.82	0.0002891	0.006655	9145301	21.47
FALSE	High	Unambiguous	[R].AGDLVIDGSVR.[G]	Q5ZR98	Q5ZR98	0	2	0.6761	1	551.299	1101.59	1101.59	-0.1	-6e-05	HCD (High Energy Collision Dissociation)	MS2	57.6989	17.37	18.0722	8637	WT-RP.raw	2.47	8.681e-05	0.001464	31977318	17.47
FALSE	High	Unambiguous	[K].ISIDPSLLGGALIR.[A]	Q5ZR98	Q5ZR98	0	2	0.7878	1	712.928	1424.85	1424.85	1.33	0.00094	HCD (High Energy Collision Dissociation)	MS2	65.2361	45	59.9614	36039	WT-RP.raw	2.78	0	4.195e-06	23925446	60.43
FALSE	High	Unambiguous	[R].AGDLVIDGSVR.[G]	Q5ZR98	Q5ZR98	0	2	0.6926	1	551.3	1101.59	1101.59	2.96	0.00163	HCD (High Energy Collision Dissociation)	MS2	41.6596	8.967	17.3649	8169	WT-RP.raw	2.7	1.414e-05	0.0002013	35682216	17.56
FALSE	High	Unambiguous	[R].LMLLPEIEALYEVYR.[A]	Q5ZR98	Q5ZR98	0	2	0.7287	1	926.498	1851.99	1851.99	-1.79	-0.00166	HCD (High Energy Collision Dissociation)	MS2	0	45	88.3622	56312	WT-RP.raw	2.47	0	4.088e-07	4.53799e+06	88.74
FALSE	High	Unambiguous	[R].LMLLPEIEALYEVYR.[A]	Q5ZR98	Q5ZR98	0	2	0.8932	1	926.496	1851.98	1851.99	-4.64	-0.0043	HCD (High Energy Collision Dissociation)	MS2	0	45	88.5121	55411	WT-RP.raw	3.09	0	1.623e-07	2.90407e+06	88.85
FALSE	High	Unambiguous	[K].ILEVDVVSYSELTPAQQQR.[L]	Q5ZR98	Q5ZR98	0	2	0.8136	1	1088.07	2175.13	2175.13	1.81	0.00196	HCD (High Energy Collision Dissociation)	MS2	0	45	48.8196	28402	WT-RP.raw	3.38	0	5.368e-10	5.34135e+06	48.28
FALSE	High	Unambiguous	[K].KNDALNNLIK.[L]	Q5ZR98	Q5ZR98	1	2	0.4762	1	571.829	1142.65	1142.65	-1.7	-0.00097	HCD (High Energy Collision Dissociation)	MS2	48.3048	13.83	14.4868	5859	WT-RP.raw	2.73	0	3.575e-06	11463913	14.62
FALSE	High	Unambiguous	[K].ILEVDVVSYSELTPAQQQR.[L]	Q5ZR98	Q5ZR98	0	2	0.8316	1	1088.07	2175.13	2175.13	0.33	0.00036	HCD (High Energy Collision Dissociation)	MS2	0	45	48.8519	28320	WT-RP.raw	3.74	0	1.207e-10	6.2026e+06	48.38
FALSE	High	Unambiguous	[K].AIFEHALAEK.[K]	Q5ZR98	Q5ZR98	0	2	0.7191	1	564.806	1128.6	1128.6	-0.86	-0.00048	HCD (High Energy Collision Dissociation)	MS2	49.4599	45	14.8734	6119	WT-RP.raw	3.24	7.816e-06	2.733e-05	29802330	15.1
FALSE	High	Unambiguous	[K].ILEVDVVSYSELTPAQQQR.[L]	Q5ZR98	Q5ZR98	0	2	0.8402	1	1088.07	2175.13	2175.13	-0.24	-0.00026	HCD (High Energy Collision Dissociation)	MS2	0	45	48.0899	27815	WT-RP.raw	4.13	0	2.932e-08	6.2026e+06	48.38
FALSE	High	Unambiguous	[R].LMLLPEIEALYEVYRAEQEK.[I]	Q5ZR98	Q5ZR98	1	3	0.7331	1	813.094	2437.27	2437.27	-0.87	-0.00071	HCD (High Energy Collision Dissociation)	MS2	15.6911	45	87.7341	54991	WT-RP.raw	2.36	0	6.387e-07	847000	87.86
FALSE	High	Unambiguous	[K].ILEVDVVSYSELTPAQQQR.[L]	Q5ZR98	Q5ZR98	0	2	0.8169	1	1088.07	2175.14	2175.13	4.27	0.00464	HCD (High Energy Collision Dissociation)	MS2	0	34.701	48.0677	27880	WT-RP.raw	4.26	0	5.474e-08	5.34135e+06	48.28
FALSE	High	Unambiguous	[R].LMLLPEIEALYEVYR.[A]	Q5ZR98	Q5ZR98	0	2	0.8651	1	926.498	1851.99	1851.99	-1.66	-0.00154	HCD (High Energy Collision Dissociation)	MS2	13.6316	45	89.3392	55812	WT-RP.raw	3.41	0	7.141e-08	2.90407e+06	88.85
FALSE	High	Unambiguous	[K].NDALNNLIK.[L]	Q5ZR98	Q5ZR98	0	2	0.6447	1	507.78	1014.55	1014.56	-4.19	-0.00213	HCD (High Energy Collision Dissociation)	MS2	65.024	5.909	21.0879	10120	WT-RP.raw	1.52	0.0005041	0.01148	14535789	21.26
FALSE	High	Unambiguous	[R].AGDLVIDGSVR.[G]	Q5ZR98	Q5ZR98	0	2	0.645	1	551.299	1101.59	1101.59	-0.03	-2e-05	HCD (High Energy Collision Dissociation)	MS2	26.2328	8.454	17.3606	7776	WT-RP.raw	2.31	0	1.108e-05	34495764	17.56
FALSE	High	Unambiguous	[R].LMLLPEIEALYEVYR.[A]	Q5ZR98	Q5ZR98	0	2	0.7927	1	926.5	1851.99	1851.99	0.32	0.0003	HCD (High Energy Collision Dissociation)	MS2	33.753	45	89.5598	56893	WT-RP.raw	2.75	0	1.445e-05	488697	89.42
FALSE	High	Unambiguous	[R].LMLLPEIEALYEVYRAEQEK.[I]	Q5ZR98	Q5ZR98	1	3	0.7735	1	813.092	2437.26	2437.27	-2.61	-0.00212	HCD (High Energy Collision Dissociation)	MS2	28.5034	41.9	87.5749	55781	WT-RP.raw	3.93	0	2.319e-08	2.49202e+06	87.8
FALSE	High	Unambiguous	[K].ISIDPSLLGGALIR.[A]	Q5ZR98	Q5ZR98	0	2	0.8746	1	712.927	1424.85	1424.85	0.06	4e-05	HCD (High Energy Collision Dissociation)	MS2	4.98494	6.04	60.0719	36090	WT-RP.raw	3.27	0	3.523e-08	19614702	60.25
FALSE	High	Unambiguous	[K].ISIDPSLLGGALIR.[A]	Q5ZR98	Q5ZR98	0	3	0.6009	1	475.62	1424.85	1424.85	-0.4	-0.00019	HCD (High Energy Collision Dissociation)	MS2	12.1797	45	60.0925	36105	WT-RP.raw	2.28	7.816e-06	2.076e-05	441944	60.26
FALSE	High	Unambiguous	[R].AGDLVIDGSVR.[G]	Q5ZR98	Q5ZR98	0	2	0.6553	1	551.301	1101.59	1101.59	3.69	0.00203	HCD (High Energy Collision Dissociation)	MS2	67.8456	45	18.2814	8377	WT-RP.raw	2.35	7.561e-05	0.00108	34495764	17.56
FALSE	High	Unambiguous	[K].AIFEHALAEK.[K]	Q5ZR98	Q5ZR98	0	2	0.7645	1	564.806	1128.61	1128.6	0.48	0.00027	HCD (High Energy Collision Dissociation)	MS2	4.15825	6.084	14.9328	6140	WT-TP.raw	2.93	7.816e-06	1.895e-05	14868963	15.03
FALSE	High	Unambiguous	[K].AIFEHALAEK.[K]	Q5ZR98	Q5ZR98	0	3	0.5468	1	376.873	1128.61	1128.6	0.29	0.00011	HCD (High Energy Collision Dissociation)	MS2	26.29	12.515	14.8828	6105	WT-TP.raw	2.03	7.816e-06	4.614e-05	12368669	15.03
FALSE	High	Unambiguous	[K].ILEVDVVSYSELTPAQQQR.[L]	Q5ZR98	Q5ZR98	0	2	0.8359	1	1088.07	2175.13	2175.13	-0.2	-0.00022	HCD (High Energy Collision Dissociation)	MS2	0	45	48.6615	28056	WT-TP.raw	3.9	0	8.048e-09	4.80331e+06	48.25
FALSE	High	Unambiguous	[K].ISIDPSLLGGALIR.[A]	Q5ZR98	Q5ZR98	0	2	0.865	1	712.928	1424.85	1424.85	0.77	0.00055	HCD (High Energy Collision Dissociation)	MS2	16.9005	21.258	59.8972	35914	WT-TP.raw	3.11	0	1.913e-08	6863705	60.09
FALSE	High	Unambiguous	[R].AGDLVIDGSVR.[G]	Q5ZR98	Q5ZR98	0	2	0.6628	1	551.299	1101.59	1101.59	1.27	0.0007	HCD (High Energy Collision Dissociation)	MS2	35.1065	4.872	17.3661	7783	WT-TP.raw	2.58	1.414e-05	9.579e-05	24509896	17.53
FALSE	High	Unambiguous	[K].ILEVDVVSYSELTPAQQQR.[L]	Q5ZR98	Q5ZR98	0	3	0.7354	1	725.713	2175.13	2175.13	-1.8	-0.00131	HCD (High Energy Collision Dissociation)	MS2	28.1355	6.921	48.169	28043	WT-TP.raw	2.23	7.816e-06	4.163e-05
FALSE	High	Unambiguous	[K].ILEVDVVSYSELTPAQQQR.[L]	Q5ZR98	Q5ZR98	0	2	0.816	1	1088.07	2175.13	2175.13	1.07	0.00117	HCD (High Energy Collision Dissociation)	MS2	0	45	48.6987	28416	WT-TP.raw	3.37	0	2.392e-09	4194543	48.29
FALSE	High	Unambiguous	[K].ISIDPSLLGGALIR.[A]	Q5ZR98	Q5ZR98	0	2	0.8382	1	712.927	1424.85	1424.85	0	0	HCD (High Energy Collision Dissociation)	MS2	12.7178	22.807	59.9116	36235	WT-TP.raw	3.09	0	9.184e-09	7.05913e+06	60.14
FALSE	High	Unambiguous	[R].LMLLPEIEALYEVYR.[A]	Q5ZR98	Q5ZR98	0	2	0.8433	1	926.495	1851.98	1851.99	-4.73	-0.00438	HCD (High Energy Collision Dissociation)	MS2	30.4109	24.869	88.3737	55975	WT-TP.raw	3	0	5.566e-07	3295221	88.69
FALSE	High	Unambiguous	[K].KNDALNNLIK.[L]	Q5ZR98	Q5ZR98	1	2	0.3643	1	571.829	1142.65	1142.65	-2.35	-0.00134	HCD (High Energy Collision Dissociation)	MS2	41.4577	6.435	14.4154	5840	WT-TP.raw	2.58	7.816e-06	2.39e-05	6.15579e+06	14.44
FALSE	High	Unambiguous	[R].AGDLVIDGSVR.[G]	Q5ZR98	Q5ZR98	0	2	0.5529	1	551.298	1101.59	1101.59	-1.38	-0.00076	HCD (High Energy Collision Dissociation)	MS2	18.7492	44.781	17.3878	7921	WT-TP.raw	2.55	3.938e-05	0.0004883	25000766	17.79
FALSE	High	Unambiguous	[K].AIFEHALAEK.[K]	Q5ZR98	Q5ZR98	0	3	0.6106	1	376.873	1128.61	1128.6	0.7	0.00026	HCD (High Energy Collision Dissociation)	MS2	33.9362	8.648	14.623	5995	WT-TP.raw	2.08	3.938e-05	0.0006172	13491652	14.77
FALSE	High	Unambiguous	[K].AIFEHALAEK.[K]	Q5ZR98	Q5ZR98	0	2	0.814	1	564.806	1128.61	1128.6	0.77	0.00043	HCD (High Energy Collision Dissociation)	MS2	22.11	9.375	14.6435	6009	WT-TP.raw	3.28	0	1.179e-05	14830805	14.78
FALSE	High	Unambiguous	[R].AGDLVIDGSVR.[G]	Q5ZR98	Q5ZR98	0	2	0.672	1	551.299	1101.59	1101.59	0.99	0.00054	HCD (High Energy Collision Dissociation)	MS2	41.0868	4.504	17.4346	7818	WT-TP.raw	2.5	5.796e-05	0.000856	26936378	17.6
FALSE	High	Unambiguous	[R].LMLLPEIEALYEVYR.[A]	Q5ZR98	Q5ZR98	0	3	0.6227	1	618.001	1851.99	1851.99	-2.65	-0.00163	HCD (High Energy Collision Dissociation)	MS2	86.4419	45	88.2237	54897	ΔclpP-RP.raw	2.2	7.816e-06	2.928e-05	4007577	88.82
FALSE	High	Unambiguous	[K].ISIDPSLLGGALIR.[A]	Q5ZR98	Q5ZR98	0	2	0.8382	1	712.927	1424.85	1424.85	0.15	0.00011	HCD (High Energy Collision Dissociation)	MS2	18.061	8.599	59.8526	35721	ΔclpP-RP.raw	2.04	0	5.627e-07	10133129	60.01
FALSE	High	Unambiguous	[K].ILEVDVVSYSELTPAQQQR.[L]	Q5ZR98	Q5ZR98	0	2	0.8397	1	1088.07	2175.13	2175.13	0.32	0.00035	HCD (High Energy Collision Dissociation)	MS2	0	45	47.9786	27666	ΔclpP-RP.raw	4.43	0	5.313e-09	4843087	48.27
FALSE	High	Unambiguous	[R].LMLLPEIEALYEVYRAEQEK.[I]	Q5ZR98	Q5ZR98	1	3	0.4648	1	813.098	2437.28	2437.27	4.4	0.00357	HCD (High Energy Collision Dissociation)	MS2	55.7271	45	87.3888	53974	ΔclpP-RP.raw	1.42	0.009038	0.2965	256304	87.43
FALSE	High	Unambiguous	[K].ILEVDVVSYSELTPAQQQR.[L]	Q5ZR98	Q5ZR98	0	3	0.5	1	725.716	2175.13	2175.13	1.95	0.00141	HCD (High Energy Collision Dissociation)	MS2		43.984	48.7581	28309	ΔclpP-RP.raw	2.08	1.414e-05	9.322e-05	4.58587e+06	48.23
FALSE	High	Unambiguous	[K].ILEVDVVSYSELTPAQQQR.[L]	Q5ZR98	Q5ZR98	0	3	0.6997	1	725.713	2175.13	2175.13	-1.55	-0.00112	HCD (High Energy Collision Dissociation)	MS2	7.02731	15.238	48.1989	27826	ΔclpP-RP.raw	3.53	0	5.348e-06	4937554	48.09
FALSE	High	Unambiguous	[R].LMLLPEIEALYEVYR.[A]	Q5ZR98	Q5ZR98	0	2	0.8589	1	926.496	1851.98	1851.99	-4.22	-0.00391	HCD (High Energy Collision Dissociation)	MS2	0	45	89.0092	54892	ΔclpP-RP.raw	2.41	1.414e-05	9.62e-05	2253764	88.6
FALSE	High	Unambiguous	[K].ILEVDVVSYSELTPAQQQR.[L]	Q5ZR98	Q5ZR98	0	3	0.7061	1	725.715	2175.13	2175.13	0.61	0.00044	HCD (High Energy Collision Dissociation)	MS2	17.2962	20.258	47.9932	27811	ΔclpP-RP.raw	3.3	0	4.11e-06	4.58587e+06	48.23
FALSE	High	Unambiguous	[K].ILEVDVVSYSELTPAQQQR.[L]	Q5ZR98	Q5ZR98	0	2	0.8172	1	1088.07	2175.13	2175.13	1.02	0.0011	HCD (High Energy Collision Dissociation)	MS2	0	45	47.8921	27740	ΔclpP-RP.raw	4.43	0	4.057e-10	4.15497e+06	48.16
FALSE	High	Unambiguous	[R].AGDLVIDGSVR.[G]	Q5ZR98	Q5ZR98	0	2	0.671	1	551.3	1101.59	1101.59	2.51	0.00138	HCD (High Energy Collision Dissociation)	MS2	47.0151	6.886	17.41	7768	ΔclpP-RP.raw	2.31	0.0002083	0.003501	36265500	17.61
FALSE	High	Unambiguous	[K].AIFEHALAEK.[K]	Q5ZR98	Q5ZR98	0	3	0.7561	1	376.873	1128.6	1128.6	-0.25	-9e-05	HCD (High Energy Collision Dissociation)	MS2	26.4549	8.178	14.5287	5890	ΔclpP-RP.raw	2.46	1.414e-05	0.0002116	19977108	14.7
FALSE	High	Unambiguous	[K].ILEVDVVSYSELTPAQQQR.[L]	Q5ZR98	Q5ZR98	0	2	0.8414	1	1088.07	2175.13	2175.13	1.87	0.00203	HCD (High Energy Collision Dissociation)	MS2	0	45	48.7338	28168	ΔclpP-RP.raw	3.91	0	1.029e-07	4843087	48.27
FALSE	High	Unambiguous	[K].AIFEHALAEK.[K]	Q5ZR98	Q5ZR98	0	2	0.7727	1	564.806	1128.61	1128.6	0.81	0.00045	HCD (High Energy Collision Dissociation)	MS2	33.6766	25.563	14.6019	5910	ΔclpP-RP.raw	3.52	0	1.23e-05	20788294	14.78
FALSE	High	Unambiguous	[K].AIFEHALAEK.[K]	Q5ZR98	Q5ZR98	0	3	0.6436	1	376.873	1128.6	1128.6	0.15	5e-05	HCD (High Energy Collision Dissociation)	MS2	12.1251	16.383	14.6026	5911	ΔclpP-RP.raw	2.75	1.414e-05	0.0001101	16480376	14.77
FALSE	High	Unambiguous	[K].ISIDPSLLGGALIR.[A]	Q5ZR98	Q5ZR98	0	3	0.5537	1	475.621	1424.85	1424.85	1.3	0.00062	HCD (High Energy Collision Dissociation)	MS2	18.212	45	60.1105	35931	ΔclpP-RP.raw	1.77	7.816e-06	4.052e-05	253357	60.25
FALSE	High	Unambiguous	[R].LMLLPEIEALYEVYR.[A]	Q5ZR98	Q5ZR98	0	2	0.7835	1	926.5	1851.99	1851.99	0.39	0.00036	HCD (High Energy Collision Dissociation)	MS2	28.0868	45	88.286	54653	ΔclpP-RP.raw	2.91	0	2.213e-07	8240072	88.74
FALSE	High	Unambiguous	[R].LMLLPEIEALYEVYR.[A]	Q5ZR98	Q5ZR98	0	3	0.5234	1	618.003	1852	1851.99	1.58	0.00097	HCD (High Energy Collision Dissociation)	MS2	85.2626	45	88.1413	54561	ΔclpP-RP.raw	1.07	0.001157	0.03318	4292488	88.68
FALSE	High	Unambiguous	[K].ILEVDVVSYSELTPAQQQR.[L]	Q5ZR98	Q5ZR98	0	2	0.73	1	1088.07	2175.14	2175.13	2.72	0.00296	HCD (High Energy Collision Dissociation)	MS2	0	45	48.0587	27736	ΔclpP-RP.raw	3	0	3.232e-06	6.9344e+06	48.35
FALSE	High	Unambiguous	[K].KNDALNNLIK.[L]	Q5ZR98	Q5ZR98	1	2	0.4854	1	571.83	1142.65	1142.65	0.3	0.00017	HCD (High Energy Collision Dissociation)	MS2	46.7008	7.44	14.4536	6009	ΔclpP-RP.raw	1.03	0.008653	0.2839	6906854	14.53
FALSE	High	Unambiguous	[K].AIFEHALAEK.[K]	Q5ZR98	Q5ZR98	0	3	0.5773	1	376.873	1128.6	1128.6	-1.58	-0.00059	HCD (High Energy Collision Dissociation)	MS2	42.7854	45	14.7638	6235	ΔclpP-RP.raw	2.2	7.816e-06	4.337e-05	17488416	14.96
FALSE	High	Unambiguous	[K].AIFEHALAEK.[K]	Q5ZR98	Q5ZR98	0	2	0.7981	1	564.806	1128.61	1128.6	0.62	0.00035	HCD (High Energy Collision Dissociation)	MS2	6.2643	18.262	14.7852	6252	ΔclpP-RP.raw	3.17	0	1.186e-05	18025326	14.96
FALSE	High	Unambiguous	[K].ILEVDVVSYSELTPAQQQR.[L]	Q5ZR98	Q5ZR98	0	2	0.85	1	1088.07	2175.13	2175.13	-0.99	-0.00108	HCD (High Energy Collision Dissociation)	MS2	0	45	48.8121	28257	ΔclpP-RP.raw	4.2	0	1.682e-08	6.9344e+06	48.35
FALSE	High	Unambiguous	[R].AGDLVIDGSVR.[G]	Q5ZR98	Q5ZR98	0	2	0.7059	1	551.3	1101.59	1101.59	1.85	0.00102	HCD (High Energy Collision Dissociation)	MS2	38.7405	11.459	17.3574	7744	ΔclpP-RP.raw	2.72	3.938e-05	0.000377	27736806	17.57
FALSE	High	Unambiguous	[R].AGDLVIDGSVR.[G]	Q5ZR98	Q5ZR98	0	2	0.6506	1	551.3	1101.59	1101.59	2.06	0.00113	HCD (High Energy Collision Dissociation)	MS2	45.9001	24.404	17.3067	7878	ΔclpP-RP.raw	2.69	7.816e-06	6.064e-05	23085468	17.5
FALSE	High	Unambiguous	[R].LMLLPEIEALYEVYR.[A]	Q5ZR98	Q5ZR98	0	2	0.8116	1	926.501	1851.99	1851.99	1.3	0.0012	HCD (High Energy Collision Dissociation)	MS2	16.8579	30.808	88.4131	55020	ΔclpP-RP.raw	3.29	0	6.088e-07	6868421	88.68
FALSE	High	Unambiguous	[K].ILEVDVVSYSELTPAQQQR.[L]	Q5ZR98	Q5ZR98	0	3	0.6026	1	725.713	2175.12	2175.13	-1.98	-0.00143	HCD (High Energy Collision Dissociation)	MS2	11.7397	12.288	48.597	28119	ΔclpP-RP.raw	2.34	7.816e-06	1.8e-05	6594364	48.44
FALSE	High	Unambiguous	[K].ILEVDVVSYSELTPAQQQR.[L]	Q5ZR98	Q5ZR98	0	3	0.6902	1	725.715	2175.13	2175.13	0.5	0.00037	HCD (High Energy Collision Dissociation)	MS2	18.1873	19.691	48.1311	27839	ΔclpP-TP.raw	2.97	0	5.881e-06
FALSE	High	Unambiguous	[K].ILEVDVVSYSELTPAQQQR.[L]	Q5ZR98	Q5ZR98	0	2	0.8235	1	1088.07	2175.14	2175.13	4.59	0.00499	HCD (High Energy Collision Dissociation)	MS2	0	45	48.613	28152	ΔclpP-TP.raw	3.23	0	1.102e-07	2.93944e+06	48.22
FALSE	High	Unambiguous	[K].ILEVDVVSYSELTPAQQQR.[L]	Q5ZR98	Q5ZR98	0	2	0.824	1	1088.07	2175.13	2175.13	0.99	0.00107	HCD (High Energy Collision Dissociation)	MS2	11.3649	45	48.6773	27499	ΔclpP-TP.raw	3.41	0	2.256e-10	6163308	48.23
FALSE	High	Unambiguous	[R].AGDLVIDGSVR.[G]	Q5ZR98	Q5ZR98	0	2	0.65	1	551.298	1101.59	1101.59	-0.37	-0.0002	HCD (High Energy Collision Dissociation)	MS2	54.5029	4.719	17.6012	7773	ΔclpP-TP.raw	2.2	3.938e-05	0.0004083	18170288	17.75
FALSE	High	Unambiguous	[R].LMLLPEIEALYEVYR.[A]	Q5ZR98	Q5ZR98	0	3	0.7674	1	618.002	1851.99	1851.99	-0.59	-0.00037	HCD (High Energy Collision Dissociation)	MS2	28.1145	45	89.1171	53239	ΔclpP-TP.raw	2.58	7.816e-06	2.407e-05	405645	89.03
FALSE	High	Unambiguous	[K].AIFEHALAEK.[K]	Q5ZR98	Q5ZR98	0	3	0.7588	1	376.873	1128.6	1128.6	-0.15	-6e-05	HCD (High Energy Collision Dissociation)	MS2	25.1621	16.787	14.7648	5990	ΔclpP-TP.raw	2.28	7.816e-06	6.795e-05	12748994	14.91
FALSE	High	Unambiguous	[K].AIFEHALAEK.[K]	Q5ZR98	Q5ZR98	0	2	0.8217	1	564.806	1128.61	1128.6	0.2	0.00012	HCD (High Energy Collision Dissociation)	MS2	0	5.343	14.8199	6023	ΔclpP-TP.raw	3.14	0	2.074e-06	15669363	14.9
FALSE	High	Unambiguous	[R].LMLLPEIEALYEVYR.[A]	Q5ZR98	Q5ZR98	0	2	0.7719	1	926.497	1851.99	1851.99	-2.85	-0.00264	HCD (High Energy Collision Dissociation)	MS2	44.8625	45	88.2231	54224	ΔclpP-TP.raw	1.71	3.938e-05	0.0003978	1.45839e+06	88.61
FALSE	High	Unambiguous	[K].ISIDPSLLGGALIR.[A]	Q5ZR98	Q5ZR98	0	3	0.5564	1	475.62	1424.85	1424.85	-0.96	-0.00046	HCD (High Energy Collision Dissociation)	MS2	35.8091	45	59.717	35901	ΔclpP-TP.raw	1.33	7.816e-06	7.844e-05	234761	59.73
FALSE	High	Unambiguous	[K].ISIDPSLLGGALIR.[A]	Q5ZR98	Q5ZR98	0	2	0.8448	1	712.926	1424.84	1424.85	-1.83	-0.0013	HCD (High Energy Collision Dissociation)	MS2	45.7783	19.346	59.6126	35833	ΔclpP-TP.raw	2.77	0	5.7e-06	4.80432e+06	59.77
FALSE	High	Unambiguous	[K].ISIDPSLLGGALIR.[A]	Q5ZR98	Q5ZR98	0	2	0.9004	1	712.927	1424.85	1424.85	0.06	4e-05	HCD (High Energy Collision Dissociation)	MS2	12.8728	4.621	59.8812	35390	ΔclpP-TP.raw	2.61	0	8.689e-08	11715962	59.87
FALSE	High	Unambiguous	[R].AGDLVIDGSVR.[G]	Q5ZR98	Q5ZR98	0	2	0.6316	1	551.299	1101.59	1101.59	1.26	0.00069	HCD (High Energy Collision Dissociation)	MS2	40.7763	6.769	17.6228	7683	ΔclpP-TP.raw	2.47	1.414e-05	0.0002238	27986578	17.79
FALSE	High	Unambiguous	[K].AIFEHALAEK.[K]	Q5ZR98	Q5ZR98	0	3	0.7401	1	376.873	1128.6	1128.6	0.17	7e-05	HCD (High Energy Collision Dissociation)	MS2	8.78656	8.256	14.6858	5909	ΔclpP-TP.raw	2.27	1.414e-05	0.0001035	15847630	14.81
FALSE	High	Unambiguous	[K].AIFEHALAEK.[K]	Q5ZR98	Q5ZR98	0	2	0.8058	1	564.806	1128.61	1128.6	0.21	0.00012	HCD (High Energy Collision Dissociation)	MS2	8.44277	5.482	14.7032	5922	ΔclpP-TP.raw	3.09	0	6.734e-06	21763528	14.81
FALSE	High	Unambiguous	[R].DSVGAVILGDSSTLAEGQK.[G]	Q5ZR99	Q5ZR99	0	2	0.8147	1	923.972	1846.94	1846.94	-1.01	-0.00093	HCD (High Energy Collision Dissociation)	MS2	1.76038	5.764	44.8542	25686	WT-RP.raw	4.91	0	4.203e-10	92627152	44.52
FALSE	High	Unambiguous	[R].ELEAFSQFASDLDDATRK.[Q]	Q5ZR99	Q5ZR99	1	2	0.7687	1	1021.99	2042.96	2042.97	-0.99	-0.00101	HCD (High Energy Collision Dissociation)	MS2	0	45	53.3332	31447	WT-RP.raw	4.28	0	7.944e-11	4.69736e+06	53.45
FALSE	High	Unambiguous	[R].GEDALIVYDDLTK.[Q]	Q5ZR99	Q5ZR99	0	2	0.7634	1	726.365	1451.72	1451.73	-2.41	-0.00175	HCD (High Energy Collision Dissociation)	MS2	29.6167	8.231	46.9566	27027	WT-RP.raw	3.55	0	2.032e-07	86582688	46.54
FALSE	High	Unambiguous	[K].cVYVAIGQK.[A]	Q5ZR99	Q5ZR99	0	2	0.6389	1	519.277	1037.55	1037.54	0.93	0.00048	HCD (High Energy Collision Dissociation)	MS2	31.633	12.18	14.2624	6036	WT-RP.raw	2.16	1.414e-05	0.0001078	32711920	14.39
FALSE	High	Unambiguous	[R].STHAALLHAINEAGAYDNEIEAK.[L]	Q5ZR99	Q5ZR99	0	3	0.8874	1	813.402	2438.19	2438.19	-0.8	-0.00065	HCD (High Energy Collision Dissociation)	MS2	6.89687	6.051	44.6454	25556	WT-RP.raw	5.33	0	3.405e-14	12843431	44.38
FALSE	High	Unambiguous	[R].LHGLADVMAGEMIEFPGGVYGLALNLER.[D]	Q5ZR99	Q5ZR99	0	3	0.7632	1	991.507	2972.51	2972.5	2.31	0.00229	HCD (High Energy Collision Dissociation)	MS2	53.8856	45	90.631	56690	WT-RP.raw	3.97	0	4.754e-10	16240358	91.33
FALSE	High	Unambiguous	[K].SVDQPVQTGLK.[A]	Q5ZR99	Q5ZR99	0	2	0.8408	1	586.32	1171.63	1171.63	0.58	0.00034	HCD (High Energy Collision Dissociation)	MS2	8.79011	1.309	12.4286	4557	WT-RP.raw	2.01	1.414e-05	8.342e-05	108212136	12.49
FALSE	High	Unambiguous	[R].ELEAFSQFASDLDDATRK.[Q]	Q5ZR99	Q5ZR99	1	3	0.6835	1	681.661	2042.97	2042.97	1.49	0.00101	HCD (High Energy Collision Dissociation)	MS2	30.3464	45	53.9293	31849	WT-RP.raw	3.76	0	7.049e-09	35535036	53.46
FALSE	High	Unambiguous	[R].VVDALGNPIDGKGPIESSGMSPIEK.[V]	Q5ZR99	Q5ZR99	1	3	0.4888	1	837.429	2510.27	2510.28	-3.35	-0.00281	HCD (High Energy Collision Dissociation)	MS2	19.7481	45	36.8202	20285	WT-RP.raw	1.78	1.414e-05	0.0001288	42683620	37.77
FALSE	High	Unambiguous	[K].TAIAIDAIINQK.[G]	Q5ZR99	Q5ZR99	0	2	0.6996	1	635.87	1270.73	1270.74	-2.21	-0.0014	HCD (High Energy Collision Dissociation)	MS2	59.0371	34.034	36.3697	19844	WT-RP.raw	2.63	0	7.898e-06	1.59318e+06	36.3
FALSE	High	Unambiguous	[K].QYSPLTVAEMGVSLFVVEK.[G]	Q5ZR99	Q5ZR99	0	3	0.7211	1	699.703	2097.1	2097.09	0.73	0.00051	HCD (High Energy Collision Dissociation)	MS2	28.7722	45	84.119	52601	WT-RP.raw	3.37	0	9.912e-07	17658834	85.04
FALSE	High	Unambiguous	[R].STHAALLHAINEAGAYDNEIEAK.[L]	Q5ZR99	Q5ZR99	0	4	0.6614	1	610.305	2438.2	2438.19	0.77	0.00047	HCD (High Energy Collision Dissociation)	MS2	47.2353	7.055	45.629	26201	WT-RP.raw	2.51	0	3.246e-07	18859968	44.37
FALSE	High	Unambiguous	[R].ITELMK.[Q]	Q5ZR99	Q5ZR99	0	2	0.7416	1	367.709	734.411	734.412	-0.49	-0.00018	HCD (High Energy Collision Dissociation)	MS2	38.1646	0.883	11.803	4012	WT-RP.raw	1.78	0.001936	0.06164	66039744	11.83
FALSE	High	Unambiguous	[R].STHAALLHAINEAGAYDNEIEAK.[L]	Q5ZR99	Q5ZR99	0	3	0.8416	1	813.402	2438.19	2438.19	-1.55	-0.00126	HCD (High Energy Collision Dissociation)	MS2	0	13.099	45.4007	26042	WT-RP.raw	5.05	0	3.208e-12	12843431	44.38
FALSE	High	Unambiguous	[R].GEDALIVYDDLTK.[Q]	Q5ZR99	Q5ZR99	0	2	0.79	1	726.367	1451.73	1451.73	0.88	0.00064	HCD (High Energy Collision Dissociation)	MS2	11.7653	10.351	46.1964	26516	WT-RP.raw	3.19	0	2.292e-06	86582688	46.54
FALSE	High	Unambiguous	[R].KKIDQFSVVSEAR.[N]	Q5ZR99	Q5ZR99	2	2	0.8297	1	753.919	1506.83	1506.83	1.85	0.0014	HCD (High Energy Collision Dissociation)	MS2	54.902	43.707	14.6228	6304	WT-RP.raw	4.11	0	2.445e-09	5.35589e+06	14.84
FALSE	High	Unambiguous	[K].QKQYSPLTVAEMGVSLFVVEK.[G]	Q5ZR99	Q5ZR99	1	3	0.6094	1	785.085	2353.24	2353.25	-2.41	-0.00189	HCD (High Energy Collision Dissociation)	MS2	72.5859	29.76	72.6012	44796	WT-RP.raw	2.97	0	1.449e-05	7.2377e+06	72.97
FALSE	High	Unambiguous	[R].GEDALIVYDDLTK.[Q]	Q5ZR99	Q5ZR99	0	3	0.6632	1	484.581	1451.73	1451.73	0.63	0.00031	HCD (High Energy Collision Dissociation)	MS2	53.0515	45	46.303	26597	WT-RP.raw	1.9	7.816e-06	4.757e-05	1.47179e+06	46.56
FALSE	High	Unambiguous	[R].STHAALLHAINEAGAYDNEIEAK.[L]	Q5ZR99	Q5ZR99	0	2	0.8314	1	1219.6	2438.19	2438.19	-3.17	-0.00387	HCD (High Energy Collision Dissociation)	MS2	26.2861	45	45.2259	25922	WT-RP.raw	2.61	0	3.723e-08	915472	44.4
FALSE	High	Unambiguous	[K].QYSPLTVAEMGVSLFVVEK.[G]	Q5ZR99	Q5ZR99	0	3	0.7824	1	699.702	2097.09	2097.09	-0.41	-0.00029	HCD (High Energy Collision Dissociation)	MS2	1.97251	4.629	84.876	53090	WT-RP.raw	4.32	0	1.818e-09	17658834	85.04
FALSE	High	Unambiguous	[R].ELIIGDR.[Q]	Q5ZR99	Q5ZR99	0	2	0.6205	1	408.235	815.462	815.462	0.42	0.00017	HCD (High Energy Collision Dissociation)	MS2	16.7144	0.574	14.5818	6274	WT-RP.raw	1.66	0.0002891	0.006364	143038544	14.64
FALSE	High	Unambiguous	[R].KKIDQFSVVSEAR.[N]	Q5ZR99	Q5ZR99	2	3	0.4128	1	502.947	1506.83	1506.83	-0.64	-0.00032	HCD (High Energy Collision Dissociation)	MS2	59.3904	3.747	14.568	6265	WT-RP.raw	2.18	0.0003885	0.008979	30972974	14.85
FALSE	High	Unambiguous	[R].STHAALLHAINEAGAYDNEIEAK.[L]	Q5ZR99	Q5ZR99	0	4	0.7538	1	610.305	2438.2	2438.19	0.67	0.00041	HCD (High Energy Collision Dissociation)	MS2	12.6166	3.7	44.5184	25474	WT-RP.raw	3.94	0	2.598e-08	18859968	44.37
FALSE	High	Unambiguous	[R].ELEAFSQFASDLDDATR.[K]	Q5ZR99	Q5ZR99	0	2	0.8333	1	957.938	1914.87	1914.87	-1.42	-0.00136	HCD (High Energy Collision Dissociation)	MS2	0	32.307	63.8533	39347	WT-RP.raw	4.8	0	1.94e-11	45024812	63.43
FALSE	High	Unambiguous	[K].QYSPLTVAEMGVSLFVVEK.[G]	Q5ZR99	Q5ZR99	0	3	0.5992	1	699.704	2097.1	2097.09	2.12	0.00148	HCD (High Energy Collision Dissociation)	MS2	10.0487	45	87.3176	54709	WT-RP.raw	2.52	7.816e-06	4.801e-05
FALSE	High	Unambiguous	[R].ELEAFSQFASDLDDATRK.[Q]	Q5ZR99	Q5ZR99	1	3	0.6725	1	681.663	2042.97	2042.97	3.72	0.00254	HCD (High Energy Collision Dissociation)	MS2	31.497	45	53.1429	31307	WT-RP.raw	4.58	0	2.845e-08	35535036	53.46
FALSE	High	Unambiguous	[R].STHAALLHAINEAGAYDNEIEAK.[L]	Q5ZR99	Q5ZR99	0	3	1	1	813.402	2438.19	2438.19	-1.03	-0.00084	HCD (High Energy Collision Dissociation)	MS2	7.76519	5.912	43.8924	25065	WT-RP.raw	4.89	0	1.587e-10	11157113	43.69
FALSE	High	Unambiguous	[R].VVDALGNPIDGKGPIESSGMSPIEK.[V]	Q5ZR99	Q5ZR99	1	2	0.8724	1	1255.64	2510.28	2510.28	-1.48	-0.00186	HCD (High Energy Collision Dissociation)	MS2	0	45	37.5143	20623	WT-RP.raw	1.96	0	1.458e-05	2.22181e+06	37.8
FALSE	High	Unambiguous	[K].TAIAIDAIINQK.[G]	Q5ZR99	Q5ZR99	0	2	0.7567	1	635.871	1270.73	1270.74	-1.51	-0.00096	HCD (High Energy Collision Dissociation)	MS2	59.6932	19.465	36.3268	19956	WT-RP.raw	2.63	0	3.313e-06	2.00101e+06	36.48
FALSE	High	Unambiguous	[R].STHAALLHAINEAGAYDNEIEAK.[L]	Q5ZR99	Q5ZR99	0	4	0.8578	1	610.304	2438.19	2438.19	-0.54	-0.00033	HCD (High Energy Collision Dissociation)	MS2	7.08901	4.851	43.7644	24974	WT-RP.raw	4.15	0	5.548e-10	16503642	43.69
FALSE	High	Unambiguous	[R].LHGLADVMAGEMIEFPGGVYGLALNLER.[D]	Q5ZR99	Q5ZR99	0	3	0.7505	1	991.507	2972.51	2972.5	1.9	0.00188	HCD (High Energy Collision Dissociation)	MS2	5.45605	45	94.3964	59153	WT-RP.raw	4.61	0	1.113e-10
FALSE	High	Unambiguous	[R].VVDALGNPIDGKGPIESSGMSPIEK.[V]	Q5ZR99	Q5ZR99	1	3	0.5494	1	837.438	2510.3	2510.28	7.91	0.00662	HCD (High Energy Collision Dissociation)	MS2	46.0887	45	36.7873	20127	WT-RP.raw	2.53	7.816e-06	2.058e-05
FALSE	High	Unambiguous	[R].STHAALLHAINEAGAYDNEIEAK.[L]	Q5ZR99	Q5ZR99	0	2	0.8333	1	1219.6	2438.2	2438.19	1.73	0.00211	HCD (High Energy Collision Dissociation)	MS2	0	45	44.0045	25133	WT-RP.raw	3.3	0	1.969e-15	727922	43.68
FALSE	High	Unambiguous	[R].DSVGAVILGDSSTLAEGQK.[G]	Q5ZR99	Q5ZR99	0	2	0.7097	1	923.972	1846.94	1846.94	-1.8	-0.00166	HCD (High Energy Collision Dissociation)	MS2	29.2312	39.813	44.0988	25194	WT-RP.raw	4.65	0	9.83e-10	92627152	44.52
FALSE	High	Unambiguous	[R].DSVGAVILGDSSTLAEGQK.[G]	Q5ZR99	Q5ZR99	0	3	0.6881	1	616.318	1846.94	1846.94	-0.39	-0.00024	HCD (High Energy Collision Dissociation)	MS2	44.7633	4.126	44.3968	25400	WT-RP.raw	2.95	0	2.655e-06	11411611	44.52
FALSE	High	Unambiguous	[R].KLEEHGALEHTIVVVAGASDSAALQYIAPYSGcTMGEYFMER.[G]	Q5ZR99	Q5ZR99	1	5	0.7775	1	921.043	4601.19	4601.18	1.74	0.0016	HCD (High Energy Collision Dissociation)	MS2	9.30967	45	87.7677	55014	WT-RP.raw	6.92	0	7.603e-10	3.17105e+06	87.89
FALSE	High	Unambiguous	[R].ELEAFSQFASDLDDATRK.[Q]	Q5ZR99	Q5ZR99	1	3	0.7143	1	681.661	2042.97	2042.97	0.55	0.00038	HCD (High Energy Collision Dissociation)	MS2	7.26225	13.726	54.2747	32609	WT-RP.raw	4.13	0	2.832e-09	42298000	53.9
FALSE	High	Unambiguous	[R].ELEAFSQFASDLDDATR.[K]	Q5ZR99	Q5ZR99	0	3	0.7507	1	638.961	1914.87	1914.87	-2.39	-0.00153	HCD (High Energy Collision Dissociation)	MS2	43.2319	17.419	63.1261	38842	WT-RP.raw	3.45	0	1.475e-05	9361296	63.43
FALSE	High	Unambiguous	[K].QYSPLTVAEMGVSLFVVEK.[G]	Q5ZR99	Q5ZR99	0	2	0.6965	1	1049.05	2097.09	2097.09	0.21	0.00022	HCD (High Energy Collision Dissociation)	MS2	17.4104	45	84.2124	52667	WT-RP.raw	2.57	0	4.956e-06	10091645	85.04
FALSE	High	Unambiguous	[R].NEGTIVSLK.[D]	Q5ZR99	Q5ZR99	0	2	0.6235	1	480.774	960.54	960.536	4.64	0.00223	HCD (High Energy Collision Dissociation)	MS2	45.307	0.303	13.6555	5586	WT-RP.raw	1.62	0.0004986	0.01137	100990856	13.64
FALSE	High	Unambiguous	[R].VVDALGNPIDGK.[G]	Q5ZR99	Q5ZR99	0	2	0.932	1	599.327	1197.65	1197.65	-0.18	-0.00011	HCD (High Energy Collision Dissociation)	MS2	2.00847	2.079	19.0519	9219	WT-RP.raw	2.94	0	5.374e-07	80418520	19.24
FALSE	High	Unambiguous	[R].KLEEHGALEHTIVVVAGASDSAALQYIAPYSGcTMGEYFMER.[G]	Q5ZR99	Q5ZR99	1	5	0.6083	1	921.045	4601.19	4601.18	3.24	0.00298	HCD (High Energy Collision Dissociation)	MS2	41.0548	45	90.175	56384	WT-RP.raw	2.4	0	3.203e-06
FALSE	High	Unambiguous	[R].STHAALLHAINEAGAYDNEIEAK.[L]	Q5ZR99	Q5ZR99	0	4	0.6649	1	610.305	2438.2	2438.19	0.97	0.00059	HCD (High Energy Collision Dissociation)	MS2	33.2543	27.102	43.0029	24481	WT-RP.raw	3.67	0	1.066e-07	16503642	43.69
FALSE	High	Unambiguous	[R].ELEAFSQFASDLDDATR.[K]	Q5ZR99	Q5ZR99	0	2	0.8602	1	957.935	1914.86	1914.87	-5.07	-0.00485	HCD (High Energy Collision Dissociation)	MS2	9.4407	21.408	63.1067	38827	WT-RP.raw	5.22	0	3.106e-10	45024812	63.43
FALSE	High	Unambiguous	[K].LEEHGALEHTIVVVAGASDSAALQYIAPYSGcTMGEYFMER.[G]	Q5ZR99	Q5ZR99	0	4	0.4804	1	1119.03	4473.08	4473.08	-1.04	-0.00117	HCD (High Energy Collision Dissociation)	MS2	22.1472	45	84.9061	53110	WT-RP.raw	2.04	0.0001566	0.002709
FALSE	High	Unambiguous	[R].EAYPGDIFYLHSR.[L]	Q5ZR99	Q5ZR99	0	3	0.7772	1	523.256	1567.75	1567.75	0.51	0.00027	HCD (High Energy Collision Dissociation)	MS2	5.06226	3.858	35.8751	19517	WT-RP.raw	1.93	7.816e-06	6.66e-05	55401796	35.46
FALSE	High	Unambiguous	[R].ELEAFSQFASDLDDATR.[K]	Q5ZR99	Q5ZR99	0	3	0.7789	1	638.962	1914.87	1914.87	0.13	8e-05	HCD (High Energy Collision Dissociation)	MS2	0	19.201	63.0815	38230	WT-RP.raw	2.94	0	3.91e-07	4502461	63.25
FALSE	High	Unambiguous	[R].EAYPGDIFYLHSR.[L]	Q5ZR99	Q5ZR99	0	2	0.8268	1	784.381	1567.75	1567.75	0.09	7e-05	HCD (High Energy Collision Dissociation)	MS2	25.1465	4.342	35.2659	19103	WT-RP.raw	2.31	0	1.252e-05	18731192	35.46
FALSE	High	Unambiguous	[R].STHAALLHAINEAGAYDNEIEAK.[L]	Q5ZR99	Q5ZR99	0	4	0.7946	1	610.304	2438.19	2438.19	-0.08	-5e-05	HCD (High Energy Collision Dissociation)	MS2	29.1109	22.357	42.2855	23861	WT-RP.raw	4.48	0	1.276e-08	26755644	43.11
FALSE	High	Unambiguous	[K].QYSPLTVAEMGVSLFVVEK.[G]	Q5ZR99	Q5ZR99	0	3	0.8243	1	699.703	2097.09	2097.09	0.2	0.00014	HCD (High Energy Collision Dissociation)	MS2	4.79679	33.172	85.6404	53592	WT-RP.raw	5.18	0	2.486e-08	17658834	85.04
FALSE	High	Unambiguous	[R].GEDALIVYDDLTK.[Q]	Q5ZR99	Q5ZR99	0	2	0.7206	1	726.366	1451.72	1451.73	-1.11	-0.00081	HCD (High Energy Collision Dissociation)	MS2	31.4719	8.077	47.2213	27294	WT-RP.raw	3.15	0	2.793e-06	87838024	46.79
FALSE	High	Unambiguous	[R].EAYPGDIFYLHSR.[L]	Q5ZR99	Q5ZR99	0	3	0.7248	1	523.257	1567.76	1567.75	1.09	0.00057	HCD (High Energy Collision Dissociation)	MS2	17.0751	5.098	35.1164	18999	WT-RP.raw	2.18	1.414e-05	9.004e-05	55401796	35.46
FALSE	High	Unambiguous	[R].STHAALLHAINEAGAYDNEIEAK.[L]	Q5ZR99	Q5ZR99	0	2	0.84	1	1219.6	2438.2	2438.19	1.66	0.00202	HCD (High Energy Collision Dissociation)	MS2	19.6409	45	42.7019	24153	WT-RP.raw	4	0	4.525e-12	1.14022e+06	43.13
FALSE	High	Unambiguous	[R].KSVDQPVQTGLK.[A]	Q5ZR99	Q5ZR99	1	2	0.5767	1	650.368	1299.73	1299.73	0.85	0.00055	HCD (High Energy Collision Dissociation)	MS2	19.9108	45	10.462	2895	WT-RP.raw	1.89	3.938e-05	0.0004407	50489252	10.6
FALSE	High	Unambiguous	[R].KLEEHGALEHTIVVVAGASDSAALQYIAPYSGcTMGEYFMER.[G]	Q5ZR99	Q5ZR99	1	5	0.4589	1	921.043	4601.19	4601.18	1.49	0.00138	HCD (High Energy Collision Dissociation)	MS2	16.1512	45	92.4926	57908	WT-RP.raw	2.31	8.681e-05	0.001369
FALSE	High	Unambiguous	[R].LHGLADVMAGEMIEFPGGVYGLALNLER.[D]	Q5ZR99	Q5ZR99	0	3	0.6681	1	991.505	2972.5	2972.5	-0.25	-0.00024	HCD (High Energy Collision Dissociation)	MS2	68.3887	45	95.1963	59672	WT-RP.raw	2.35	7.816e-06	1.865e-05	530403	95.77
FALSE	High	Unambiguous	[K].QYSPLTVAEMGVSLFVVEK.[G]	Q5ZR99	Q5ZR99	0	2	0.7797	1	1049.05	2097.09	2097.09	-0.26	-0.00028	HCD (High Energy Collision Dissociation)	MS2	0	45	85.7161	53641	WT-RP.raw	5.13	0	4.56e-10	10091645	85.04
FALSE	High	Unambiguous	[R].DSVGAVILGDSSTLAEGQK.[G]	Q5ZR99	Q5ZR99	0	2	0.6917	1	923.973	1846.94	1846.94	-0.59	-0.00054	HCD (High Energy Collision Dissociation)	MS2	0	45	47.2226	27295	WT-RP.raw	2.66	7.816e-06	4.182e-05
FALSE	High	Unambiguous	[K].GYLDDVPVNEISSFEASLHDYmR.[S]	Q5ZR99	Q5ZR99	0	3	0.6185	1	891.742	2673.21	2673.21	-0.5	-0.00044	HCD (High Energy Collision Dissociation)	MS2	36.6442	45	70.4613	43324	WT-RP.raw	3.25	0	8.684e-08	999622	70.26
FALSE	High	Unambiguous	[R].KLEEHGALEHTIVVVAGASDSAALQYIAPYSGcTMGEYFMER.[G]	Q5ZR99	Q5ZR99	1	5	0.624	1	921.042	4601.18	4601.18	0.87	0.0008	HCD (High Energy Collision Dissociation)	MS2	24.9298	45	85.2449	53334	WT-RP.raw	3.83	0	5.051e-06	698260	86.64
FALSE	High	Unambiguous	[R].KLEEHGALEHTIVVVAGASDSAALQYIAPYSGcTMGEYFMER.[G]	Q5ZR99	Q5ZR99	1	4	0.712	1	1151.05	4601.17	4601.18	-1.96	-0.00225	HCD (High Energy Collision Dissociation)	MS2	0	45	85.2462	53335	WT-RP.raw	4.41	0	4.567e-09	572545	87.38
FALSE	High	Unambiguous	[R].DSVGAVILGDSSTLAEGQK.[G]	Q5ZR99	Q5ZR99	0	2	0.6528	1	923.972	1846.94	1846.94	-1.52	-0.0014	HCD (High Energy Collision Dissociation)	MS2	0	45	41.4514	23290	WT-RP.raw	1.44	7.561e-05	0.001054	356912	41.61
FALSE	High	Unambiguous	[K].KIDQFSVVSEAR.[N]	Q5ZR99	Q5ZR99	1	3	0.7091	1	460.249	1378.73	1378.73	-0.27	-0.00012	HCD (High Energy Collision Dissociation)	MS2	48.3273	2.823	17.0772	7977	WT-RP.raw	2.2	3.938e-05	0.0003517	21954686	17.24
FALSE	High	Unambiguous	[K].KIDQFSVVSEAR.[N]	Q5ZR99	Q5ZR99	1	2	0.6021	1	689.87	1378.73	1378.73	0.14	0.0001	HCD (High Energy Collision Dissociation)	MS2	61.8712	4.511	17.0554	7958	WT-RP.raw	1.91	7.816e-06	2.363e-05	17887392	17.23
FALSE	High	Unambiguous	[K].TAIAIDAIINQK.[G]	Q5ZR99	Q5ZR99	0	2	0.8893	1	635.872	1270.74	1270.74	0.87	0.00055	HCD (High Energy Collision Dissociation)	MS2	44.0294	8.396	35.6087	19338	WT-RP.raw	2.89	0	1.64e-06	25245818	34.89
FALSE	High	Unambiguous	[R].ELEAFSQFASDLDDATR.[K]	Q5ZR99	Q5ZR99	0	2	0.8504	1	957.931	1914.85	1914.87	-8.89	-0.00851	HCD (High Energy Collision Dissociation)	MS2	0	19.144	62.9083	38108	WT-RP.raw	4.48	0	9.019e-10	54800588	63.25
FALSE	High	Unambiguous	[R].VVDALGNPIDGKGPIESSGMSPIEK.[V]	Q5ZR99	Q5ZR99	1	3	0.8409	1	837.432	2510.28	2510.28	0.71	0.0006	HCD (High Energy Collision Dissociation)	MS2	0	5.442	37.5796	20799	WT-RP.raw	5.28	0	6.671e-11	42683620	37.77
FALSE	High	Unambiguous	[R].LHGLADVMAGEMIEFPGGVYGLALNLER.[D]	Q5ZR99	Q5ZR99	0	3	0.8092	1	991.506	2972.5	2972.5	1.01	0.001	HCD (High Energy Collision Dissociation)	MS2	7.0208	45	92.9089	58178	WT-RP.raw	5.19	0	8.872e-13	16240358	91.33
FALSE	High	Unambiguous	[R].STHAALLHAINEAGAYDNEIEAK.[L]	Q5ZR99	Q5ZR99	0	4	0.7916	1	610.304	2438.2	2438.19	0.57	0.00035	HCD (High Energy Collision Dissociation)	MS2	5.20648	2.829	43.0603	24404	WT-RP.raw	4.99	0	2.423e-09	26755644	43.11
FALSE	High	Unambiguous	[R].LALAQFR.[E]	Q5ZR99	Q5ZR99	0	2	0.545	1	409.747	818.487	818.488	-0.97	-0.0004	HCD (High Energy Collision Dissociation)	MS2	56.3815	45	20.5974	10150	WT-RP.raw	2.11	0.0003665	0.008532	1.89513e+06	20.67
FALSE	High	Unambiguous	[R].ILEVPVGK.[G]	Q5ZR99	Q5ZR99	0	2	1	1	427.771	854.535	854.535	-0.01	-1e-05	HCD (High Energy Collision Dissociation)	MS2	57.4546	14.547	15.5183	6929	WT-RP.raw	1.77	0.0002235	0.004292	120398032	15.74
FALSE	High	Unambiguous	[R].DSVGAVILGDSSTLAEGQK.[G]	Q5ZR99	Q5ZR99	0	2	0.794	1	923.973	1846.94	1846.94	-0.06	-5e-05	HCD (High Energy Collision Dissociation)	MS2	0.2396	0.677	44.4793	25371	WT-RP.raw	3.98	0	6.34e-09	97294008	44.39
FALSE	High	Unambiguous	[K].VAPGVITR.[K]	Q5ZR99	Q5ZR99	0	2	0.5078	1	406.754	812.5	812.499	1.28	0.00052	HCD (High Energy Collision Dissociation)	MS2	53.2784	7.041	11.3845	3649	WT-RP.raw	1.93	5.158e-05	0.0008401	225076112	11.15
FALSE	High	Unambiguous	[K].QYSPLTVAEMGVSLFVVEK.[G]	Q5ZR99	Q5ZR99	0	3	0.7203	1	699.705	2097.1	2097.09	3.08	0.00215	HCD (High Energy Collision Dissociation)	MS2	65.0878	45	86.5579	54174	WT-RP.raw	3.11	0	6.016e-08
FALSE	High	Unambiguous	[R].DSVGAVILGDSSTLAEGQK.[G]	Q5ZR99	Q5ZR99	0	2	0.753	1	923.974	1846.94	1846.94	0.35	0.00032	HCD (High Energy Collision Dissociation)	MS2	0	45	41.38	23398	WT-RP.raw	3.32	0	6.929e-09
FALSE	High	Unambiguous	[R].KLEEHGALEHTIVVVAGASDSAALQYIAPYSGcTMGEYFMER.[G]	Q5ZR99	Q5ZR99	1	4	0.8345	1	1151.05	4601.17	4601.18	-1.11	-0.00127	HCD (High Energy Collision Dissociation)	MS2	0	45	86.7581	54315	WT-RP.raw	7.01	0	5.778e-13	572545	87.38
FALSE	High	Unambiguous	[R].LHGLADVMAGEMIEFPGGVYGLALNLER.[D]	Q5ZR99	Q5ZR99	0	3	0.8813	1	991.506	2972.5	2972.5	0.97	0.00096	HCD (High Energy Collision Dissociation)	MS2	3.61228	6.694	91.3928	57202	WT-RP.raw	6.74	0	2.327e-13	16240358	91.33
FALSE	High	Unambiguous	[R].STHAALLHAINEAGAYDNEIEAK.[L]	Q5ZR99	Q5ZR99	0	4	0.6136	1	610.304	2438.2	2438.19	0.28	0.00017	HCD (High Energy Collision Dissociation)	MS2	12.5577	45	46.4265	26737	WT-RP.raw	2.64	0	1.362e-07	18859968	44.37
FALSE	High	Unambiguous	[R].STHAALLHAINEAGAYDNEIEAK.[L]	Q5ZR99	Q5ZR99	0	3	0.8416	1	813.404	2438.2	2438.19	1.45	0.00118	HCD (High Energy Collision Dissociation)	MS2	3.34681	3.48	43.202	24510	WT-RP.raw	5.24	0	3.892e-11	17844058	43.09
FALSE	High	Unambiguous	[R].STHAALLHAINEAGAYDNEIEAK.[L]	Q5ZR99	Q5ZR99	0	2	0.8737	1	1219.6	2438.19	2438.19	-0.49	-0.0006	HCD (High Energy Collision Dissociation)	MS2	0	45	43.4774	24698	WT-RP.raw	3.8	0	2.752e-13	1.14022e+06	43.13
FALSE	High	Unambiguous	[R].KLEEHGALEHTIVVVAGASDSAALQYIAPYSGcTMGEYFMER.[G]	Q5ZR99	Q5ZR99	1	5	0.7819	1	921.049	4601.22	4601.18	8.29	0.00763	HCD (High Energy Collision Dissociation)	MS2	10.2456	45	86.0001	53826	WT-RP.raw	5.96	0	5.282e-10	698260	86.64
FALSE	High	Unambiguous	[K].TAIAIDAIINQK.[G]	Q5ZR99	Q5ZR99	0	2	0.878	1	635.872	1270.74	1270.74	0.57	0.00036	HCD (High Energy Collision Dissociation)	MS2	38.6585	2.455	34.8437	18811	WT-RP.raw	2.95	0	3.74e-06	25245818	34.89
FALSE	High	Unambiguous	[R].GEDALIVYDDLTK.[Q]	Q5ZR99	Q5ZR99	0	3	0.5833	1	484.58	1451.73	1451.73	-0.43	-0.00021	HCD (High Energy Collision Dissociation)	MS2	39.977	45	46.5274	26810	WT-RP.raw	2.28	7.816e-06	1.721e-05	1.55994e+06	46.74
FALSE	High	Unambiguous	[R].STHAALLHAINEAGAYDNEIEAK.[L]	Q5ZR99	Q5ZR99	0	4	0.8	1	610.304	2438.2	2438.19	0.23	0.00014	HCD (High Energy Collision Dissociation)	MS2	13.1766	8.103	43.8263	24931	WT-RP.raw	3.75	0	5.3e-09	26755644	43.11
FALSE	High	Unambiguous	[R].ELEAFSQFASDLDDATR.[K]	Q5ZR99	Q5ZR99	0	2	0.8378	1	957.937	1914.87	1914.87	-2.18	-0.00208	HCD (High Energy Collision Dissociation)	MS2	0	23.592	63.6718	38652	WT-RP.raw	4.07	0	5.248e-11	54800588	63.25
FALSE	High	Unambiguous	[K].TAIAIDAIINQK.[G]	Q5ZR99	Q5ZR99	0	2	0.7782	1	635.872	1270.74	1270.74	0.66	0.00042	HCD (High Energy Collision Dissociation)	MS2	66.4364	19.778	34.7829	18775	WT-RP.raw	2.66	1.414e-05	0.0001913	25245818	34.89
FALSE	High	Unambiguous	[R].LHGLADVMAGEMIEFPGGVYGLALNLER.[D]	Q5ZR99	Q5ZR99	0	3	0.8404	1	991.504	2972.5	2972.5	-1.41	-0.0014	HCD (High Energy Collision Dissociation)	MS2	0	22.818	92.1492	57686	WT-RP.raw	6.39	0	2.323e-14	16240358	91.33
FALSE	High	Unambiguous	[K].QYSPLTVAEMGVSLFVVEK.[G]	Q5ZR99	Q5ZR99	0	2	0.7729	1	1049.05	2097.09	2097.09	-0.49	-0.00052	HCD (High Energy Collision Dissociation)	MS2	8.31293	12.042	84.9636	53148	WT-RP.raw	4.8	0	8.835e-09	10091645	85.04
FALSE	High	Unambiguous	[R].GEDALIVYDDLTK.[Q]	Q5ZR99	Q5ZR99	0	2	0.6503	1	726.366	1451.73	1451.73	-0.95	-0.00069	HCD (High Energy Collision Dissociation)	MS2	17.4796	10.991	46.4639	26765	WT-RP.raw	3.06	0	7.233e-06	87838024	46.79
FALSE	High	Unambiguous	[R].STHAALLHAINEAGAYDNEIEAK.[L]	Q5ZR99	Q5ZR99	0	3	0.7333	1	813.402	2438.19	2438.19	-0.85	-0.00069	HCD (High Energy Collision Dissociation)	MS2	8.83588	9.298	43.967	25027	WT-RP.raw	4.2	0	4.302e-12	17844058	43.09
FALSE	High	Unambiguous	[R].LHGLADVMAGEMIEFPGGVYGLALNLER.[D]	Q5ZR99	Q5ZR99	0	4	0.125	1	743.878	2972.49	2972.5	-4.11	-0.00305	HCD (High Energy Collision Dissociation)	MS2	58.0072	45	92.0859	57645	WT-RP.raw	1.52	1.414e-05	0.0002162	112560	92.09
FALSE	High	Unambiguous	[K].AIDAMIPVGR.[G]	Q5ZR99	Q5ZR99	0	2	0.8953	1	521.789	1042.57	1042.57	-0.11	-6e-05	HCD (High Energy Collision Dissociation)	MS2	23.4603	10.851	25.7516	13307	WT-RP.raw	2.58	7.816e-06	4.721e-05	109086736	25.28
FALSE	High	Unambiguous	[K].cVYVAIGQK.[A]	Q5ZR99	Q5ZR99	0	2	0.7061	1	519.276	1037.54	1037.54	-0.07	-4e-05	HCD (High Energy Collision Dissociation)	MS2	49.6742	33.368	14.2096	6053	WT-RP.raw	2.79	3.938e-05	0.0003552	35535932	14.35
FALSE	High	Unambiguous	[K].GPIESSGmSPIEK.[V]	Q5ZR99	Q5ZR99	0	2	0.374	1	674.327	1347.65	1347.65	0.41	0.00028	HCD (High Energy Collision Dissociation)	MS2	0	45	14.1401	6001	WT-RP.raw	2.46	3.47e-05	0.0002852	2.58073e+06	14.65
FALSE	High	Unambiguous	[K].QYSPLTVAEMGVSLFVVEK.[G]	Q5ZR99	Q5ZR99	0	2	0.7569	1	1049.05	2097.1	2097.09	3.25	0.0034	HCD (High Energy Collision Dissociation)	MS2	30.2375	45	109.182	68480	WT-RP.raw	3.25	0	5.586e-07	285253	109.06
FALSE	High	Unambiguous	[K].TAIAIDAIINQK.[G]	Q5ZR99	Q5ZR99	0	2	0.6791	1	635.871	1270.74	1270.74	-1.18	-0.00075	HCD (High Energy Collision Dissociation)	MS2	31.4626	1.445	34.9646	19254	WT-RP.raw	2.15	7.816e-06	4.156e-05	26433414	35.11
FALSE	High	Unambiguous	[R].DSVGAVILGDSSTLAEGQK.[G]	Q5ZR99	Q5ZR99	0	2	0.7803	1	923.972	1846.94	1846.94	-1.4	-0.00129	HCD (High Energy Collision Dissociation)	MS2	25.7799	45	45.7779	26711	WT-RP.raw	3.96	0	3.266e-07	96705848	44.72
FALSE	High	Unambiguous	[R].INADEVEKLTNGEVK.[G]	Q5ZR99	Q5ZR99	1	2	0.8304	1	829.93	1658.85	1658.86	-4.3	-0.00356	HCD (High Energy Collision Dissociation)	MS2	0	45	27.617	14385	WT-RP.raw	2.89	0	8.429e-08	2.55728e+06	27.85
FALSE	High	Unambiguous	[R].INADEVEKLTNGEVK.[G]	Q5ZR99	Q5ZR99	1	3	0.6039	1	553.625	1658.86	1658.86	0.25	0.00014	HCD (High Energy Collision Dissociation)	MS2	27.2312	8.542	27.719	14438	WT-RP.raw	2.07	7.816e-06	3.55e-05	6993747	27.86
FALSE	High	Unambiguous	[R].NEGTIVSLK.[D]	Q5ZR99	Q5ZR99	0	2	0.5437	1	480.772	960.536	960.536	-0.21	-0.0001	HCD (High Energy Collision Dissociation)	MS2	21.4906	3.566	13.4327	5515	WT-RP.raw	2.06	3.938e-05	0.0003573	117349744	13.55
FALSE	High	Unambiguous	[K].QYSPLTVAEMGVSLFVVEK.[G]	Q5ZR99	Q5ZR99	0	2	0.65	1	1049.04	2097.08	2097.09	-8.81	-0.00924	HCD (High Energy Collision Dissociation)	MS2	0	45	108.436	68029	WT-RP.raw	2.4	0	1.042e-05	285253	109.06
FALSE	High	Unambiguous	[R].LHGLADVMAGEMIEFPGGVYGLALNLER.[D]	Q5ZR99	Q5ZR99	0	3	0.1754	1	991.499	2972.48	2972.5	-6.44	-0.00638	HCD (High Energy Collision Dissociation)	MS2	31.2537	45	107.871	67684	WT-RP.raw	0.57	0.006653	0.2281
FALSE	High	Unambiguous	[R].ELEAFSQFASDLDDATR.[K]	Q5ZR99	Q5ZR99	0	2	0.7363	1	957.943	1914.88	1914.87	3.76	0.0036	HCD (High Energy Collision Dissociation)	MS2	60.433	45	64.1859	38967	WT-RP.raw	2.73	0	1.255e-07	52266368	62.91
FALSE	High	Unambiguous	[K].VAPGVITR.[K]	Q5ZR99	Q5ZR99	0	2	0.4971	1	406.753	812.498	812.499	-0.8	-0.00033	HCD (High Energy Collision Dissociation)	MS2	43.7691	7.49	11.099	3142	WT-RP.raw	1.75	3.938e-05	0.0004031	33924056	11.17
FALSE	High	Unambiguous	[R].KKIDQFSVVSEAR.[N]	Q5ZR99	Q5ZR99	2	3	0.5743	1	502.948	1506.83	1506.83	0.68	0.00034	HCD (High Energy Collision Dissociation)	MS2	44.4992	5.076	15.4404	6896	WT-RP.raw	2.49	8.155e-05	0.001229	25032090	15.77
FALSE	High	Unambiguous	[R].EAYPGDIFYLHSR.[L]	Q5ZR99	Q5ZR99	0	3	0.7879	1	523.256	1567.75	1567.75	0.08	4e-05	HCD (High Energy Collision Dissociation)	MS2	7.189	6.699	36.2185	20129	WT-RP.raw	1.98	1.414e-05	9.328e-05	53110356	35.75
FALSE	High	Unambiguous	[K].TAIAIDAIINQK.[G]	Q5ZR99	Q5ZR99	0	2	0.8398	1	635.872	1270.74	1270.74	-0.03	-2e-05	HCD (High Energy Collision Dissociation)	MS2	32.1393	5.443	35.9608	19938	WT-RP.raw	2.06	7.816e-06	5.391e-05	3.86297e+06	35.95
FALSE	High	Unambiguous	[K].GPIESSGmSPIEK.[V]	Q5ZR99	Q5ZR99	0	2	0.7391	1	674.326	1347.64	1347.65	-1.68	-0.00113	HCD (High Energy Collision Dissociation)	MS2	44.7072	42.488	14.8819	6518	WT-RP.raw	2.76	0	1.065e-05	2.58073e+06	14.65
FALSE	High	Unambiguous	[R].KSVDQPVQTGLK.[A]	Q5ZR99	Q5ZR99	1	2	0.6238	1	650.367	1299.73	1299.73	-0.12	-8e-05	HCD (High Energy Collision Dissociation)	MS2	22.4752	45	10.5756	2727	WT-RP.raw	2.1	0	5.874e-06	52302292	10.68
FALSE	High	Unambiguous	[R].EAYPGDIFYLHSR.[L]	Q5ZR99	Q5ZR99	0	2	0.5843	1	784.381	1567.75	1567.75	0.02	1e-05	HCD (High Energy Collision Dissociation)	MS2	45.6841	4.09	35.544	19659	WT-RP.raw	1.78	7.816e-06	2.51e-05	19596006	35.77
FALSE	High	Unambiguous	[R].EAYPGDIFYLHSR.[L]	Q5ZR99	Q5ZR99	0	3	0.8203	1	523.256	1567.75	1567.75	-0.03	-2e-05	HCD (High Energy Collision Dissociation)	MS2	9.55689	3.047	35.4693	19610	WT-RP.raw	2.17	0	9.353e-06	53110356	35.75
FALSE	High	Unambiguous	[R].GEDALIVYDDLTK.[Q]	Q5ZR99	Q5ZR99	0	2	0.7724	1	726.365	1451.72	1451.73	-2.36	-0.00171	HCD (High Energy Collision Dissociation)	MS2	30.4679	10.5	46.5971	27275	WT-RP.raw	3.69	0	1.23e-06	77129728	46.9
FALSE	High	Unambiguous	[R].ELEAFSQFASDLDDATR.[K]	Q5ZR99	Q5ZR99	0	2	0.8302	1	957.934	1914.86	1914.87	-6.07	-0.00581	HCD (High Energy Collision Dissociation)	MS2	0	15.097	62.6134	37872	WT-RP.raw	4.77	0	5.003e-10	52266368	62.91
FALSE	High	Unambiguous	[R].NEGTIVSLK.[D]	Q5ZR99	Q5ZR99	0	2	0.6308	1	480.772	960.537	960.536	1.02	0.00049	HCD (High Energy Collision Dissociation)	MS2	47.4786	0.628	13.4852	5134	WT-RP.raw	1.95	5.158e-05	0.0006982	140536096	13.56
FALSE	High	Unambiguous	[K].GPIESSGmSPIEK.[V]	Q5ZR99	Q5ZR99	0	2	0.5607	1	674.328	1347.65	1347.65	2.09	0.00141	HCD (High Energy Collision Dissociation)	MS2	0	45	14.3052	5729	WT-RP.raw	1.73	1.414e-05	0.0001715	269469	14.06
FALSE	High	Unambiguous	[R].KSVDQPVQTGLK.[A]	Q5ZR99	Q5ZR99	1	2	0.7463	1	650.367	1299.73	1299.73	0.33	0.00021	HCD (High Energy Collision Dissociation)	MS2	14.4619	11.866	10.5367	3147	WT-RP.raw	3.39	0	3.108e-08	62292164	10.63
FALSE	High	Unambiguous	[R].VVDALGNPIDGKGPIESSGmSPIEK.[V]	Q5ZR99	Q5ZR99	1	3	0.6203	1	842.763	2526.27	2526.28	-0.67	-0.00056	HCD (High Energy Collision Dissociation)	MS2	14.8332	44.332	31.3232	16471	WT-RP.raw	2.66	7.816e-06	2.545e-05	512086	31.29
FALSE	High	Unambiguous	[R].ELEAFSQFASDLDDATR.[K]	Q5ZR99	Q5ZR99	0	2	0.8574	1	957.937	1914.87	1914.87	-2.75	-0.00264	HCD (High Energy Collision Dissociation)	MS2	21.2275	10.893	62.6352	37888	WT-RP.raw	4.77	0	4.894e-10	52266368	62.91
FALSE	High	Unambiguous	[K].SVDQPVQTGLK.[A]	Q5ZR99	Q5ZR99	0	2	0.71	1	586.319	1171.63	1171.63	-0.8	-0.00047	HCD (High Energy Collision Dissociation)	MS2	39.3159	29.427	12.2971	4594	WT-RP.raw	2	5.158e-05	0.0008367	119478824	12.42
FALSE	High	Unambiguous	[K].GYLDDVPVNEISSFEASLHDYMR.[S]	Q5ZR99	Q5ZR99	0	3	0.6877	1	886.405	2657.2	2657.22	-7.13	-0.00632	HCD (High Energy Collision Dissociation)	MS2	46.4799	45	79.4339	50248	WT-RP.raw	3.49	0	2.495e-07	125723576	78.37
FALSE	High	Unambiguous	[K].SVDQPVQTGLK.[A]	Q5ZR99	Q5ZR99	0	2	0.8884	1	586.32	1171.63	1171.63	0.14	8e-05	HCD (High Energy Collision Dissociation)	MS2	18.8612	2.305	12.5193	4342	WT-RP.raw	2.33	7.816e-06	3.219e-05	134256368	12.43
FALSE	High	Unambiguous	[R].GEDALIVYDDLTK.[Q]	Q5ZR99	Q5ZR99	0	3	0.5875	1	484.58	1451.73	1451.73	0.18	9e-05	HCD (High Energy Collision Dissociation)	MS2	23.0276	45	46.8828	27472	WT-RP.raw	3.03	0	5.579e-06	1.10307e+06	46.93
FALSE	High	Unambiguous	[R].GEDALIVYDDLTK.[Q]	Q5ZR99	Q5ZR99	0	2	0.6553	1	726.367	1451.73	1451.73	0.17	0.00012	HCD (High Energy Collision Dissociation)	MS2	19.4482	12.079	46.9075	27488	WT-RP.raw	3.22	7.816e-06	4.348e-05	77129728	46.9
FALSE	High	Unambiguous	[K].ASSVASIVR.[K]	Q5ZR99	Q5ZR99	0	2	0.7562	1	445.259	889.51	889.51	0.1	4e-05	HCD (High Energy Collision Dissociation)	MS2	58.2326	7.143	12.1553	4468	WT-RP.raw	2.42	7.816e-06	5.548e-05	125603480	12.26
FALSE	High	Unambiguous	[K].GYLDDVPVNEISSFEASLHDYMR.[S]	Q5ZR99	Q5ZR99	0	3	0.8475	1	886.412	2657.22	2657.22	0.83	0.00073	HCD (High Energy Collision Dissociation)	MS2	0.596407	4.705	78.6797	49712	WT-RP.raw	5.18	0	7.779e-11	125723576	78.37
FALSE	High	Unambiguous	[R].ELEAFSQFASDLDDATR.[K]	Q5ZR99	Q5ZR99	0	2	0.8437	1	957.939	1914.87	1914.87	-0.42	-0.00041	HCD (High Energy Collision Dissociation)	MS2	5.39303	31.818	63.3952	38424	WT-RP.raw	4.99	0	2.81e-11	52266368	62.91
FALSE	High	Unambiguous	[R].DSVGAVILGDSSTLAEGQK.[G]	Q5ZR99	Q5ZR99	0	2	0.7128	1	923.976	1846.94	1846.94	2.83	0.00262	HCD (High Energy Collision Dissociation)	MS2	0	45	47.0714	27604	WT-RP.raw	2.96	0	3.278e-06
FALSE	High	Unambiguous	[R].ELEAFSQFASDLDDATR.[K]	Q5ZR99	Q5ZR99	0	3	0.8282	1	638.962	1914.87	1914.87	-0.33	-0.00021	HCD (High Energy Collision Dissociation)	MS2	18.8327	9.279	62.7972	38006	WT-RP.raw	3.26	0	2.003e-06	5.15674e+06	62.93
FALSE	High	Unambiguous	[K].GYLDDVPVNEISSFEASLHDYMR.[S]	Q5ZR99	Q5ZR99	0	2	0.7993	1	1329.11	2657.22	2657.22	-0.64	-0.00086	HCD (High Energy Collision Dissociation)	MS2	0	45	78.7822	49784	WT-RP.raw	3.04	0	5.101e-09	5251857	78.36
FALSE	High	Unambiguous	[R].KKIDQFSVVSEAR.[N]	Q5ZR99	Q5ZR99	2	2	0.7759	1	753.917	1506.83	1506.83	0.14	0.0001	HCD (High Energy Collision Dissociation)	MS2	52.3665	45	15.5044	6940	WT-RP.raw	2.99	0	5.351e-08	3.29181e+06	15.81
FALSE	High	Unambiguous	[R].LALAQFR.[E]	Q5ZR99	Q5ZR99	0	2	0.6436	1	409.747	818.487	818.488	-1	-0.00041	HCD (High Energy Collision Dissociation)	MS2	37.1597	15.261	20.4658	10066	WT-RP.raw	2.02	0.0001227	0.001932	9082461	20.64
FALSE	High	Unambiguous	[R].STHAALLHAINEAGAYDNEIEAK.[L]	Q5ZR99	Q5ZR99	0	3	0.7243	1	813.402	2438.19	2438.19	-1.61	-0.00131	HCD (High Energy Collision Dissociation)	MS2	4.61935	6.709	42.7601	24599	WT-RP.raw	4.28	0	2.39e-10	16136380	43.17
FALSE	High	Unambiguous	[R].STHAALLHAINEAGAYDNEIEAK.[L]	Q5ZR99	Q5ZR99	0	4	0.8206	1	610.304	2438.2	2438.19	0.2	0.00012	HCD (High Energy Collision Dissociation)	MS2	5.98847	4.191	43.0117	24783	WT-RP.raw	4.46	0	7.432e-10	23916232	43.17
FALSE	High	Unambiguous	[K].QYSPLTVAEMGVSLFVVEK.[G]	Q5ZR99	Q5ZR99	0	3	0.7775	1	699.705	2097.1	2097.09	3.92	0.00274	HCD (High Energy Collision Dissociation)	MS2	12.9901	34.179	85.8866	54627	WT-RP.raw	4.27	0	3.031e-08	18055608	85.12
FALSE	High	Unambiguous	[R].LHGLADVMAGEMIEFPGGVYGLALNLER.[D]	Q5ZR99	Q5ZR99	0	3	0.5109	1	991.509	2972.51	2972.5	3.62	0.00359	HCD (High Energy Collision Dissociation)	MS2	55.806	45	95.2253	60660	WT-RP.raw	2.29	0	7.385e-06
FALSE	High	Unambiguous	[R].KLEEHGALEHTIVVVAGASDSAALQYIAPYSGcTMGEYFMER.[G]	Q5ZR99	Q5ZR99	1	5	0.7643	1	921.041	4601.18	4601.18	-0.54	-0.0005	HCD (High Energy Collision Dissociation)	MS2	4.53041	45	85.7624	54544	WT-RP.raw	5.94	0	9.09e-13	3.71555e+06	86.38
FALSE	High	Unambiguous	[R].VVDALGNPIDGK.[G]	Q5ZR99	Q5ZR99	0	2	0.8798	1	599.328	1197.65	1197.65	0.43	0.00026	HCD (High Energy Collision Dissociation)	MS2	6.20532	2.639	18.9095	9159	WT-RP.raw	2.58	0	4.949e-06	96591080	19.13
FALSE	High	Unambiguous	[K].QYSPLTVAEMGVSLFVVEK.[G]	Q5ZR99	Q5ZR99	0	2	0.7778	1	1049.05	2097.1	2097.09	0.81	0.00085	HCD (High Energy Collision Dissociation)	MS2	4.40171	27.859	85.4898	54360	WT-RP.raw	4.95	0	9.233e-10	9835982	85.1
FALSE	High	Unambiguous	[K].AIDAMIPVGR.[G]	Q5ZR99	Q5ZR99	0	2	0.7647	1	521.789	1042.57	1042.57	-1.35	-0.00071	HCD (High Energy Collision Dissociation)	MS2	45.6405	8.296	24.9086	12716	WT-RP.raw	2.38	1.414e-05	0.0001001	102401968	25.23
FALSE	High	Unambiguous	[K].QYSPLTVAEMGVSLFVVEK.[G]	Q5ZR99	Q5ZR99	0	3	0.8068	1	699.703	2097.09	2097.09	0.09	6e-05	HCD (High Energy Collision Dissociation)	MS2	0.300483	3.551	85.1321	54113	WT-RP.raw	4.4	0	3.067e-08	18055608	85.12
FALSE	High	Unambiguous	[R].LHGLADVMAGEMIEFPGGVYGLALNLER.[D]	Q5ZR99	Q5ZR99	0	3	0.7346	1	991.505	2972.5	2972.5	-0.06	-5e-05	HCD (High Energy Collision Dissociation)	MS2	8.89441	45	93.188	59342	WT-RP.raw	4.07	0	2.359e-11
FALSE	High	Unambiguous	[K].AVEEFKNTGSW.[-]	Q5ZR99	Q5ZR99	1	2	0.7468	1	634.301	1267.6	1267.6	0.19	0.00012	HCD (High Energy Collision Dissociation)	MS2	32.2622	16.498	22.5189	11309	WT-RP.raw	1.58	0.0008303	0.02195	11817840	22.68
FALSE	High	Unambiguous	[R].STHAALLHAINEAGAYDNEIEAK.[L]	Q5ZR99	Q5ZR99	0	3	0.5743	1	813.399	2438.18	2438.19	-5.4	-0.00439	HCD (High Energy Collision Dissociation)	MS2	24.9577	45	42.0106	24083	WT-RP.raw	2.02	7.816e-06	2.236e-05	16136380	43.17
FALSE	High	Unambiguous	[K].IDQFSVVSEAR.[N]	Q5ZR99	Q5ZR99	0	2	0.7683	1	625.823	1250.64	1250.64	0.24	0.00015	HCD (High Energy Collision Dissociation)	MS2	0	15.81	22.3645	11213	WT-RP.raw	3.15	0	1.223e-06	46984612	22.64
FALSE	High	Unambiguous	[R].LHGLADVMAGEMIEFPGGVYGLALNLER.[D]	Q5ZR99	Q5ZR99	0	2	0.8657	1	1486.76	2972.52	2972.5	5.16	0.00767	HCD (High Energy Collision Dissociation)	MS2	0	45	90.4602	57527	WT-RP.raw	2.83	0	1.929e-07
FALSE	High	Unambiguous	[R].KLEEHGALEHTIVVVAGASDSAALQYIAPYSGcTMGEYFMER.[G]	Q5ZR99	Q5ZR99	1	4	0.7725	1	1151.05	4601.17	4601.18	-2.61	-0.003	HCD (High Energy Collision Dissociation)	MS2	1.52308	45	87.824	55949	WT-RP.raw	6.77	0	2.733e-10
FALSE	High	Unambiguous	[R].KLEEHGALEHTIVVVAGASDSAALQYIAPYSGcTMGEYFMER.[G]	Q5ZR99	Q5ZR99	1	5	0.7761	1	921.042	4601.18	4601.18	0.84	0.00077	HCD (High Energy Collision Dissociation)	MS2	15.1156	45	87.6105	55807	WT-RP.raw	6.7	0	5.841e-10
FALSE	High	Unambiguous	[K].QYSPLTVAEMGVSLFVVEK.[G]	Q5ZR99	Q5ZR99	0	2	0.7556	1	1049.05	2097.09	2097.09	-0.92	-0.00096	HCD (High Energy Collision Dissociation)	MS2	24.6835	30.112	84.7376	53847	WT-RP.raw	4.87	0	1.925e-09	9835982	85.1
FALSE	High	Unambiguous	[R].LHGLADVMAGEMIEFPGGVYGLALNLER.[D]	Q5ZR99	Q5ZR99	0	3	0.8562	1	991.506	2972.5	2972.5	1.17	0.00116	HCD (High Energy Collision Dissociation)	MS2	2.87327	4.136	90.9147	57829	WT-RP.raw	4.8	0	1.876e-13	18246228	90.69
FALSE	High	Unambiguous	[K].QYSPLTVAEMGVSLFVVEK.[G]	Q5ZR99	Q5ZR99	0	3	0.4561	1	699.702	2097.09	2097.09	-1.07	-0.00075	HCD (High Energy Collision Dissociation)	MS2	78.1481	45	87.2478	55554	WT-RP.raw	1.71	3.47e-05	0.000262	268609	87.24
FALSE	High	Unambiguous	[R].LHGLADVMAGEMIEFPGGVYGLALNLER.[D]	Q5ZR99	Q5ZR99	0	3	0.7943	1	991.505	2972.5	2972.5	0.25	0.00025	HCD (High Energy Collision Dissociation)	MS2	0.691868	8.355	91.6733	58339	WT-RP.raw	4.91	0	2.312e-13	18246228	90.69
FALSE	High	Unambiguous	[R].STHAALLHAINEAGAYDNEIEAK.[L]	Q5ZR99	Q5ZR99	0	2	0.875	1	1219.59	2438.18	2438.19	-7.72	-0.00942	HCD (High Energy Collision Dissociation)	MS2	0	45	42.5318	24437	WT-RP.raw	2	7.816e-06	7.457e-05	1.22484e+06	43.12
FALSE	High	Unambiguous	[R].NEGTIVSLKDGIVR.[L]	Q5ZR99	Q5ZR99	1	2	0.7462	1	750.921	1500.84	1500.84	-1.97	-0.00148	HCD (High Energy Collision Dissociation)	MS2	34.0663	45	23.7303	12002	WT-RP.raw	2.6	7.816e-06	2.76e-05	1.11774e+06	24
FALSE	High	Unambiguous	[K].QYSPLTVAEMGVSLFVVEK.[G]	Q5ZR99	Q5ZR99	0	3	0.6827	1	699.707	2097.11	2097.09	6.44	0.0045	HCD (High Energy Collision Dissociation)	MS2	24.3094	45	86.9536	55343	WT-RP.raw	2.71	0	5.888e-06	301771	86.54
FALSE	High	Unambiguous	[R].LHGLADVMAGEMIEFPGGVYGLALNLER.[D]	Q5ZR99	Q5ZR99	0	3	0.7647	1	991.507	2972.51	2972.5	2.16	0.00214	HCD (High Energy Collision Dissociation)	MS2	14.1076	45	92.4291	58829	WT-RP.raw	4.59	0	3.833e-12	18246228	90.69
FALSE	High	Unambiguous	[R].STHAALLHAINEAGAYDNEIEAK.[L]	Q5ZR99	Q5ZR99	0	4	0.7768	1	610.303	2438.19	2438.19	-1.66	-0.00101	HCD (High Energy Collision Dissociation)	MS2	47.8916	19.567	42.2631	24252	WT-RP.raw	3.54	0	1.634e-08	23916232	43.17
FALSE	High	Unambiguous	[R].LHGLADVMAGEMIEFPGGVYGLALNLER.[D]	Q5ZR99	Q5ZR99	0	3	0.1146	1	991.504	2972.5	2972.5	-1.3	-0.00129	HCD (High Energy Collision Dissociation)	MS2	36.0936	45	99.5943	63563	WT-RP.raw	0.96	0.0006286	0.01473
FALSE	High	Unambiguous	[R].LHGLADVMAGEMIEFPGGVYGLALNLER.[D]	Q5ZR99	Q5ZR99	0	3	0.3151	1	991.502	2972.49	2972.5	-3.15	-0.00312	HCD (High Energy Collision Dissociation)	MS2	49.5491	45	107.332	68609	WT-RP.raw	0.73	0.004454	0.157
FALSE	High	Unambiguous	[R].STHAALLHAINEAGAYDNEIEAK.[L]	Q5ZR99	Q5ZR99	0	3	0.7837	1	813.401	2438.19	2438.19	-2.94	-0.00239	HCD (High Energy Collision Dissociation)	MS2	14.4507	13.193	44.2591	25649	WT-RP.raw	3.93	0	4.64e-11	16136380	43.17
FALSE	High	Unambiguous	[R].LHGLADVMAGEMIEFPGGVYGLALNLER.[D]	Q5ZR99	Q5ZR99	0	3	0.6239	1	991.501	2972.49	2972.5	-4.45	-0.00441	HCD (High Energy Collision Dissociation)	MS2	44.7179	45	109.286	69813	WT-RP.raw	1.09	0.0003334	0.007478
FALSE	High	Unambiguous	[R].VVDALGNPIDGKGPIESSGMSPIEK.[V]	Q5ZR99	Q5ZR99	1	2	0.8162	1	1255.64	2510.28	2510.28	0.23	0.00028	HCD (High Energy Collision Dissociation)	MS2	0	45	37.4265	20990	WT-RP.raw	2.72	0	9.367e-07	4.26852e+06	37.73
FALSE	High	Unambiguous	[K].GPIESSGMSPIEK.[V]	Q5ZR99	Q5ZR99	0	2	0.8978	1	666.329	1331.65	1331.65	0.27	0.00018	HCD (High Energy Collision Dissociation)	MS2	32.0256	0.49	16.0623	7327	WT-RP.raw	3.13	0	4.173e-06	83030896	16.08
FALSE	High	Unambiguous	[R].DSVGAVILGDSSTLAEGQK.[G]	Q5ZR99	Q5ZR99	0	2	0.7641	1	923.972	1846.94	1846.94	-0.92	-0.00085	HCD (High Energy Collision Dissociation)	MS2	0	0.672	44.6501	25919	WT-RP.raw	3.73	0	9.919e-09	96705848	44.72
FALSE	High	Unambiguous	[R].VVDALGNPIDGKGPIESSGMSPIEK.[V]	Q5ZR99	Q5ZR99	1	3	0.6677	1	837.429	2510.27	2510.28	-3.03	-0.00253	HCD (High Energy Collision Dissociation)	MS2	26.1424	45	36.8761	20588	WT-RP.raw	3.28	0	5.681e-09	65643972	37.72
FALSE	High	Unambiguous	[K].GPIESSGmSPIEK.[V]	Q5ZR99	Q5ZR99	0	2	0.7615	1	674.326	1347.64	1347.65	-1.02	-0.00069	HCD (High Energy Collision Dissociation)	MS2	58.7308	17.367	15.6567	7046	WT-RP.raw	2.18	7.816e-06	7.482e-05
FALSE	High	Unambiguous	[R].KKIDQFSVVSEAR.[N]	Q5ZR99	Q5ZR99	2	4	0.3101	1	377.462	1506.83	1506.83	0.03	1e-05	HCD (High Energy Collision Dissociation)	MS2	69.5448	21.77	15.5859	7000	WT-RP.raw	1.58	0.008707	0.2861
FALSE	High	Unambiguous	[R].LHGLADVMAGEMIEFPGGVYGLALNLER.[D]	Q5ZR99	Q5ZR99	0	3	0.3562	1	991.503	2972.5	2972.5	-1.78	-0.00177	HCD (High Energy Collision Dissociation)	MS2	0	45	110.18	70383	WT-RP.raw	0.73	1.414e-05	0.0002095
FALSE	High	Unambiguous	[R].ILEVPVGK.[G]	Q5ZR99	Q5ZR99	0	2	1	1	427.77	854.534	854.535	-1.23	-0.00052	HCD (High Energy Collision Dissociation)	MS2	50.5124	5.866	15.4689	6915	WT-RP.raw	1.72	0.0001455	0.002411	128576800	15.7
FALSE	High	Unambiguous	[R].VVDALGNPIDGKGPIESSGMSPIEK.[V]	Q5ZR99	Q5ZR99	1	3	0.8381	1	837.432	2510.28	2510.28	-0.2	-0.00017	HCD (High Energy Collision Dissociation)	MS2	0	1.778	37.6226	21127	WT-RP.raw	4.94	0	1.226e-09	65643972	37.72
FALSE	High	Unambiguous	[R].QISLLLR.[R]	Q5ZR99	Q5ZR99	0	2	0.4897	1	421.776	842.545	842.546	-1.27	-0.00054	HCD (High Energy Collision Dissociation)	MS2	57.9826	29.874	25.8038	13258	WT-RP.raw	1.94	0.000219	0.003749	16580769	26.12
[truncated: 92,479 more rows]

## Sheet: CsrA representive peptide
Checked	Confidence	PSM Ambiguity	Annotated Sequence	Master Protein Accessions	Protein Accessions	# Missed Cleavages	Charge	DeltaScore	Search Engine Rank	m/z [Da]	MH+ [Da]	Theo. MH+ [Da]	DeltaM [ppm]	Deltam/z [Da]	Activation Type	MS Order	Isolation Interference [%]	Ion Inject Time [ms]	RT [min]	First Scan	Spectrum File	XCorr	Percolator q-Value	Percolator PEP	Precursor Abundance	Apex RT [min]
[truncated: 4 more rows]

[truncated: 2 more sheets: IHFB representive peptide, ICDH representive peptide]
