# Supplementary material for: The Temporal Expression of Global Regulator Protein CsrA Is Dually Regulated by ClpP During the Biphasic Life Cycle of Legionella pneumophila
Source: Front Microbiol. 2019 Nov 7;10:2495. doi: 10.3389/fmicb.2019.02495 (PMC6853998; doi:10.3389/fmicb.2019.02495)
Supplement: Supplementary file 17 [file Table_4.xlsx]

## Sheet: PSMs
Table S4: The peptide data of CsrA and IHFB purified by the ClpP trapping system
Checked	Confidence	Identifying Node	PSM Ambiguity	Annotated Sequence	Modifications	# Protein Groups	# Proteins	Master Protein Accessions	Protein Accessions	# Missed Cleavages	Charge	DeltaScore	DeltaCn	Rank	Search Engine Rank	m/z [Da]	MH+ [Da]	Theo. MH+ [Da]	DeltaM [ppm]	Deltam/z [Da]	Activation Type	MS Order	Isolation Interference [%]	Ion Inject Time [ms]	RT [min]	First Scan	Spectrum File	File ID	Quan Info	XCorr	Marked as	Percolator q-Value	Percolator PEP	Precursor Abundance	Apex RT [min]
FALSE	High	Sequest HT (A2)	Rejected	[K].TVNAQVAK.[Q]		0	1		Q5ZT73	0	2	0.0203	0	1	1	415.74	830.472	830.473	-1.57	-0.00065	HCD (High Energy Collision Dissociation)	MS2	49.7703	20.366	11.7553	4168	ΔclpP/PclpPtrap.raw	F3		1.48		0.003505	0.05728	2.39976e+06	11.77
FALSE	High	Sequest HT (A2)	Rejected	[R].ALETVSYYR.[L]		0	1		Q5ZTP6	0	2		0.0407	2	2	551.281	1101.55	1101.56	-3.02	-0.00167	HCD (High Energy Collision Dissociation)	MS2	36.0524	45	9.4324	2308	ΔclpP/PclpPtrap.raw	F3		1.18		0.004885	0.0895
FALSE	High	Sequest HT (A2)	Unambiguous	[-].MINLFR.[RE]		1	1		Q5ZZC8	0	2	0	0	1	1	397.224	793.441	793.439	2.26	0.0009	HCD (High Energy Collision Dissociation)	MS2	43.6895	45	22.4034	11810	ΔclpP/PclpPtrap.raw	F2		1.21		0.003384	0.05523	438695	22.48
FALSE	High	Sequest HT (A2)	Rejected	[R].LSLLVTK.[C]		0	1		Q5ZZF3	0	2		0	2	2	387.259	773.511	773.513	-2.57	-0.001	HCD (High Energy Collision Dissociation)	MS2	0	45	21.6173	10905	ΔclpP/PclpPtrap.raw	F3		1.36		0.002374	0.03625	219189	21.63
FALSE	High	Sequest HT (A2)	Unambiguous	[R].TALIAQQMGHK.[V]		1	1	A0A572	A0A572	0	2	0.7136	0	1	1	599.327	1197.65	1197.64	4.33	0.00259	HCD (High Energy Collision Dissociation)	MS2	0	45	10.9524	3406	ΔclpP/PclpPtrap.raw	F2		2.13		0	0.0001174	1.26258e+06	10.98
FALSE	High	Sequest HT (A2)	Unambiguous	[K].SELDIILK.[E]		1	1	A0A572	A0A572	0	2	0.6405	0	1	1	465.778	930.549	930.551	-1.55	-0.00072	HCD (High Energy Collision Dissociation)	MS2	70.1577	45	23.9952	12913	ΔclpP/PclpPtrap.raw	F2		1.53		0.0009127	0.01006	586429	23.98
FALSE	High	Sequest HT (A2)	Unambiguous	[R].YYIELR.[Q]		1	1	A0A572	A0A572	0	2	0.483	0	1	1	428.732	856.457	856.456	0.73	0.00031	HCD (High Energy Collision Dissociation)	MS2	54.1252	45	18.4609	8876	ΔclpP/PclpPtrap.raw	F2		1.47		0.005826	0.109	3.13483e+06	18.31
FALSE	High	Sequest HT (A2)	Unambiguous	[K].HGVISLQEK.[A]		1	1	A0A572	A0A572	0	2	0.5054	0	1	1	505.785	1010.56	1010.56	0.75	0.00038	HCD (High Energy Collision Dissociation)	MS2	39.4017	45	10.9758	3398	ΔclpP/PclpPwt.raw	F4		1.86		0.0007015	0.005963	1.21035e+06	10.94
FALSE	High	Sequest HT (A2)	Unambiguous	[K].HHNTYVTNLNK.[L]		1	1	P31108	P31108	0	3	0.4364	0	1	1	447.561	1340.67	1340.67	-1.39	-0.00062	HCD (High Energy Collision Dissociation)	MS2	79.8567	5.707	10.8238	3291	ΔclpP/PclpPtrap.raw	F2		1.65		0.001656	0.02539	2.53022e+06	10.8
FALSE	High	Sequest HT (A2)	Unambiguous	[K].GVDEKDFNSYGSR.[R]		1	1	P37032	P37032	1	3	0.6934	0	1	1	491.892	1473.66	1473.66	1.2	0.00059	HCD (High Energy Collision Dissociation)	MS2	20.5635	45	12.5553	4804	ΔclpP/PclpPtrap.raw	F3		3.62		0	6.938e-08	2.57609e+06	12.59
FALSE	High	Sequest HT (A2)	Unambiguous	[R].NEMTPGQEGGVTR.[Y]		1	1	P37032	P37032	0	2	0.7948	0	1	1	688.316	1375.62	1375.63	-2.04	-0.0014	HCD (High Energy Collision Dissociation)	MS2	20.0515	45	10.9871	3566	ΔclpP/PclpPtrap.raw	F3		2.68		0	6.146e-06	1.11301e+06	11.01
FALSE	High	Sequest HT (A2)	Unambiguous	[R].IRNEMTPGQEGGVTR.[Y]		1	1	P37032	P37032	1	3	0.7112	0	1	1	548.941	1644.81	1644.81	-3.02	-0.00166	HCD (High Energy Collision Dissociation)	MS2	38.3861	42.297	11.275	3795	ΔclpP/PclpPtrap.raw	F3		3.74		0	6.741e-07	8.11081e+06	11.33
FALSE	High	Sequest HT (A2)	Unambiguous	[K].DIWPSNEEIAAEVAK.[V]		1	1	P37032	P37032	0	2	0.5448	0	1	1	836.416	1671.82	1671.82	1	0.00084	HCD (High Energy Collision Dissociation)	MS2	9.80269	45	30.3739	16664	ΔclpP/PclpPtrap.raw	F3		1.34		0	1.633e-05	433172	30.51
FALSE	High	Sequest HT (A2)	Unambiguous	[K].AFSNFQVVPPGTGIcHQVNLEYLGK.[T]	C15(Carbamidomethyl)	1	1	P37032	P37032	0	3	0.6109	0	1	1	925.801	2775.39	2775.39	-1.39	-0.00128	HCD (High Energy Collision Dissociation)	MS2	5.14453	45	31.5278	17481	ΔclpP/PclpPtrap.raw	F3		2.93		0	2.25e-07	1.83967e+06	31.64
FALSE	High	Sequest HT (A2)	Unambiguous	[K].FVEFYGPGLNDLPLADR.[A]		1	1	P37032	P37032	0	2	0.7421	0	1	1	961.984	1922.96	1922.96	-2.18	-0.00209	HCD (High Energy Collision Dissociation)	MS2	8.7647	45	35.8528	20311	ΔclpP/PclpPtrap.raw	F3		3.18		0	4.375e-10	553370	35.86
FALSE	High	Sequest HT (A2)	Unambiguous	[K].ISPLSPVDLVIDHSVMVDK.[F]		1	1	P37032	P37032	0	3	0.7523	0	1	1	688.707	2064.11	2064.1	1.53	0.00105	HCD (High Energy Collision Dissociation)	MS2	30.1189	45	34.7615	19624	ΔclpP/PclpPtrap.raw	F3		3.31		0	2.285e-08	743623	34.87
FALSE	High	Sequest HT (A2)	Unambiguous	[K].LKEGITATDLVLTVTQMLR.[K]		1	1	P37032	P37032	1	3	0.6556	0	1	1	701.4	2102.18	2102.19	-2.02	-0.00141	HCD (High Energy Collision Dissociation)	MS2	63.0763	45	45.8864	26493	ΔclpP/PclpPtrap.raw	F3		1.8		6.141e-05	0.0003578	212153	46.1
FALSE	High	Sequest HT (A2)	Unambiguous	[-].MKVGQDSLSTK.[S]		1	1	P37032	P37032	1	3	0.7316	0	1	1	398.545	1193.62	1193.62	0.03	1e-05	HCD (High Energy Collision Dissociation)	MS2	59.9309	19.494	10.5793	3246	ΔclpP/PclpPtrap.raw	F3		1.9		6.141e-05	0.0002743	1.72242e+06	10.58
FALSE	High	Sequest HT (A2)	Unambiguous	[R].IRNEMTPGQEGGVTR.[Y]		1	1	P37032	P37032	1	2	0.6988	0	1	1	822.909	1644.81	1644.81	-1.12	-0.00092	HCD (High Energy Collision Dissociation)	MS2	0	45	11.2774	3797	ΔclpP/PclpPtrap.raw	F3		1.66		0.0001141	0.001463	2174576	11.33
FALSE	High	Sequest HT (A2)	Unambiguous	[R].YQENQQDLVIIAGK.[E]		1	1	P37032	P37032	0	2	0.7134	0	1	1	809.93	1618.85	1618.84	6	0.00486	HCD (High Energy Collision Dissociation)	MS2	0	45	20.297	10013	ΔclpP/PclpPtrap.raw	F3		1.64		0.0001141	0.001209	3.26582e+06	20.46
FALSE	High	Sequest HT (A2)	Unambiguous	[K].VLLENLLR.[F]		1	1	P37032	P37032	0	2	0.6506	0	1	1	485.309	969.611	969.609	1.42	0.00069	HCD (High Energy Collision Dissociation)	MS2	42.3529	45	27.5094	14750	ΔclpP/PclpPtrap.raw	F3		0.83		0.0031	0.05039	832511	27.66
FALSE	High	Sequest HT (A2)	Unambiguous	[R].QDGDIEKIETLcR.[I]	C12(Carbamidomethyl)	1	1	P37032	P37032	1	2	0.3922	0	1	1	788.887	1576.77	1576.76	1.84	0.00145	HCD (High Energy Collision Dissociation)	MS2	46.0487	45	18.162	8573	ΔclpP/PclpPtrap.raw	F3		1.02		0.00358	0.05942	348039	18.26
FALSE	High	Sequest HT (A2)	Unambiguous	[K].VNLSSLPVEFNNFLIEVGK.[E]		1	1	P37032	P37032	0	2	0.7569	0	1	1	1060.07	2119.14	2119.14	-2.1	-0.00222	HCD (High Energy Collision Dissociation)	MS2	23.0357	45	45.541	27734	ΔclpP/PclpPtrap.raw	F2		2.55		0	5.263e-08	319586	45.59
FALSE	High	Sequest HT (A2)	Unambiguous	[R].IDTADELEYYK.[N]		1	1	P37032	P37032	0	2	0.7171	0	1	1	680.319	1359.63	1359.63	-0.22	-0.00015	HCD (High Energy Collision Dissociation)	MS2	11.2546	10.884	20.7909	10634	ΔclpP/PclpPtrap.raw	F2		2.58		0	9.255e-07	3.73649e+06	20.81
FALSE	High	Sequest HT (A2)	Unambiguous	[K].ISPLSPVDLVIDHSVMVDK.[F]		1	1	P37032	P37032	0	3	0.8097	0	1	1	688.707	2064.11	2064.1	0.3	0.00021	HCD (High Energy Collision Dissociation)	MS2	0	45	34.5992	20332	ΔclpP/PclpPtrap.raw	F2	Not Reliable	3.31		0	7.214e-11
FALSE	High	Sequest HT (A2)	Unambiguous	[K].FVEFYGPGLNDLPLADR.[A]		1	1	P37032	P37032	0	2	0.8141	0	1	1	961.986	1922.96	1922.96	-0.05	-5e-05	HCD (High Energy Collision Dissociation)	MS2	15.1067	38.812	35.918	21241	ΔclpP/PclpPtrap.raw	F2		4.25		0	2.618e-12	1.45542e+06	35.92
FALSE	High	Sequest HT (A2)	Unambiguous	[K].AQGMWYDKDNEEPVFTDSLHLDLGSVEPSLAGPK.[R]		1	1	P37032	P37032	1	3	0.7734	0	1	1	1249.26	3745.77	3745.77	0.74	0.00092	HCD (High Energy Collision Dissociation)	MS2	0	45	36.7343	21804	ΔclpP/PclpPtrap.raw	F2		4.06		0	5.814e-11	1096958	36.81
FALSE	High	Sequest HT (A2)	Unambiguous	[R].ATISNMAPEYGATcGFFPVDKETIK.[Y]	C14(Carbamidomethyl)	1	1	P37032	P37032	1	3	0.6062	0	1	1	916.443	2747.31	2747.31	3.21	0.00294	HCD (High Energy Collision Dissociation)	MS2	45.2454	20.691	28.8086	16329	ΔclpP/PclpPtrap.raw	F2		3.25		0	2.477e-10	3.57792e+06	28.85
FALSE	High	Sequest HT (A2)	Unambiguous	[K].AFSNFQVVPPGTGIcHQVNLEYLGK.[T]	C15(Carbamidomethyl)	1	1	P37032	P37032	0	3	0.6206	0	1	1	925.801	2775.39	2775.39	-1.65	-0.00153	HCD (High Energy Collision Dissociation)	MS2	38.2309	21.308	31.5296	18242	ΔclpP/PclpPtrap.raw	F2		3.11		0	9.716e-08	3.27537e+06	31.58
FALSE	High	Sequest HT (A2)	Unambiguous	[R].IRNEMTPGQEGGVTR.[Y]		1	1	P37032	P37032	1	3	0.6993	0	1	1	548.941	1644.81	1644.81	-1.61	-0.00088	HCD (High Energy Collision Dissociation)	MS2	35.1903	7.798	10.9632	3417	ΔclpP/PclpPtrap.raw	F2		2.96		0	1.302e-05	6239894	11.01
FALSE	High	Sequest HT (A2)	Unambiguous	[R].IRNEMTPGQEGGVTR.[Y]		1	1	P37032	P37032	1	2	0.7391	0	1	1	822.905	1644.8	1644.81	-5.87	-0.00483	HCD (High Energy Collision Dissociation)	MS2	0	45	10.969	3421	ΔclpP/PclpPtrap.raw	F2		2.76		0	2.953e-07	3095599	11.02
FALSE	High	Sequest HT (A2)	Unambiguous	[K].SKGVDEKDFNSYGSR.[R]		1	1	P37032	P37032	2	3	0.5556	0	1	1	563.602	1688.79	1688.79	3.09	0.00174	HCD (High Energy Collision Dissociation)	MS2	70.1876	45	11.4887	3761	ΔclpP/PclpPtrap.raw	F2		3.51		0	2.309e-06	2254011	11.52
FALSE	High	Sequest HT (A2)	Unambiguous	[K].GVDEKDFNSYGSR.[R]		1	1	P37032	P37032	1	2	0.8621	0	1	1	737.335	1473.66	1473.66	1.26	0.00093	HCD (High Energy Collision Dissociation)	MS2	0	45	12.5835	4649	ΔclpP/PclpPtrap.raw	F2		3.48		0	3.58e-10	3313643	12.64
FALSE	High	Sequest HT (A2)	Unambiguous	[K].GVDEKDFNSYGSR.[R]		1	1	P37032	P37032	1	3	0.5921	0	1	1	491.891	1473.66	1473.66	-0.82	-0.0004	HCD (High Energy Collision Dissociation)	MS2	41.2839	11.955	12.6159	4673	ΔclpP/PclpPtrap.raw	F2		2.77		0	1.378e-06	5020581	12.64
FALSE	High	Sequest HT (A2)	Unambiguous	[R].EPIGQDKEGNDVYLK.[D]		1	1	P37032	P37032	1	3	0.6128	0	1	1	568.952	1704.84	1704.84	-0.8	-0.00045	HCD (High Energy Collision Dissociation)	MS2	24.2857	44.087	12.949	4954	ΔclpP/PclpPtrap.raw	F2		2.97		0	1.955e-06	1.99489e+06	12.98
FALSE	High	Sequest HT (A2)	Unambiguous	[R].YQENQQDLVIIAGK.[E]		1	1	P37032	P37032	0	2	0.7561	0	1	1	809.927	1618.85	1618.84	1.51	0.00123	HCD (High Energy Collision Dissociation)	MS2	0	45	20.442	10363	ΔclpP/PclpPtrap.raw	F2		1.64		6.141e-05	0.0002738	5.5421e+06	20.56
FALSE	High	Sequest HT (A2)	Unambiguous	[K].VLLENLLR.[F]		1	1	P37032	P37032	0	2	0.5714	0	1	1	485.307	969.608	969.609	-1.52	-0.00073	HCD (High Energy Collision Dissociation)	MS2	27.9956	45	27.274	15234	ΔclpP/PclpPtrap.raw	F2		1.61		0.0001141	0.001457	2.15299e+06	27.41
FALSE	High	Sequest HT (A2)	Unambiguous	[K].ASSPAGLYLK.[S]		1	1	P37032	P37032	0	2	0.6667	0	1	1	503.782	1006.56	1006.56	0.34	0.00017	HCD (High Energy Collision Dissociation)	MS2	36.2749	8.697	14.8159	6226	ΔclpP/PclpPtrap.raw	F2		1.95		0.0008804	0.007964	6776829	14.89
FALSE	High	Sequest HT (A2)	Unambiguous	[K].ISPLSPVDLVIDHSVMVDK.[F]		1	1	P37032	P37032	0	2	0.6	0	1	1	1032.56	2064.12	2064.1	6.71	0.00693	HCD (High Energy Collision Dissociation)	MS2		45	34.8016	20474	ΔclpP/PclpPtrap.raw	F2		1.2		0.002499	0.03808
FALSE	High	Sequest HT (A2)	Unambiguous	[K].TSQHEIAFRPTR.[V]		1	1	P37032	P37032	0	2	0.8418	0	1	1	721.879	1442.75	1442.75	0.59	0.00043	HCD (High Energy Collision Dissociation)	MS2	0	45	10.8336	3299	ΔclpP/PclpPtrap.raw	F2		1.77		0.0031	0.05043	1.36523e+06	10.86
FALSE	High	Sequest HT (A2)	Unambiguous	[K].TSQHEIAFRPTR.[V]		1	1	P37032	P37032	0	4	0.5826	0	1	1	361.443	1442.75	1442.75	-0.45	-0.00016	HCD (High Energy Collision Dissociation)	MS2	22.3228	1.651	10.8539	3317	ΔclpP/PclpPtrap.raw	F2		1.15		0.008192	0.157	13927564	10.86
FALSE	High	Sequest HT (A2)	Unambiguous	[R].YVPTGETMSIYDAAMR.[Y]		1	1	P37032	P37032	0	3	0.7821	0	1	1	602.283	1804.83	1804.82	4.9	0.00295	HCD (High Energy Collision Dissociation)	MS2	48.483	25.932	27.4578	15837	ΔclpP/PclpPtrap.raw	F1		2.57		0	8.089e-06	789587	27.45
FALSE	High	Sequest HT (A2)	Unambiguous	[R].ATISNMAPEYGATcGFFPVDKETIK.[Y]	C14(Carbamidomethyl)	1	1	P37032	P37032	1	3	0.6987	0	1	1	916.443	2747.31	2747.31	3.14	0.00288	HCD (High Energy Collision Dissociation)	MS2	25.8685	5.373	28.8516	16885	ΔclpP/PclpPtrap.raw	F1		3.12		0	6.949e-10	12007844	28.87
FALSE	High	Sequest HT (A2)	Unambiguous	[K].AQGMWYDKDNEEPVFTDSLHLDLGSVEPSLAGPK.[R]		1	1	P37032	P37032	1	3	0.6925	0	1	1	1249.26	3745.76	3745.77	-1.89	-0.00236	HCD (High Energy Collision Dissociation)	MS2	0	45	36.7146	22526	ΔclpP/PclpPtrap.raw	F1		3.35		0	3.364e-07	1.55916e+06	36.81
FALSE	High	Sequest HT (A2)	Unambiguous	[K].AQGMWYDKDNEEPVFTDSLHLDLGSVEPSLAGPK.[R]		1	1	P37032	P37032	1	4	0.5913	0	1	1	937.194	3745.76	3745.77	-3.71	-0.00348	HCD (High Energy Collision Dissociation)	MS2	21.0767	45	36.64	22476	ΔclpP/PclpPtrap.raw	F1		4.16		0	3.37e-08	8526309	36.8
FALSE	High	Sequest HT (A2)	Unambiguous	[K].ISPLSPVDLVIDHSVMVDK.[F]		1	1	P37032	P37032	0	3	0.7138	0	1	1	688.706	2064.1	2064.1	-0.12	-8e-05	HCD (High Energy Collision Dissociation)	MS2	46.293	45	34.5431	20993	ΔclpP/PclpPtrap.raw	F1		3.04		0	8.002e-07
FALSE	High	Sequest HT (A2)	Unambiguous	[K].FVEFYGPGLNDLPLADR.[A]		1	1	P37032	P37032	0	2	0.7742	0	1	1	961.986	1922.97	1922.96	0.46	0.00045	HCD (High Energy Collision Dissociation)	MS2	3.63997	25.805	35.8746	21933	ΔclpP/PclpPtrap.raw	F1		3.1		0	9.572e-11	4381071	35.92
FALSE	High	Sequest HT (A2)	Unambiguous	[K].QAYVLALFGDSITTDHISPAGSIK.[A]		1	1	P37032	P37032	0	3	0.6654	0	1	1	835.441	2504.31	2504.3	2.26	0.00188	HCD (High Energy Collision Dissociation)	MS2	48.3948	37.335	35.6047	21741	ΔclpP/PclpPtrap.raw	F1		2.66		0	2.684e-05	1.51335e+06	35.7
FALSE	High	Sequest HT (A2)	Unambiguous	[R].VLMQDFTGVPAVVDLAAMR.[T]		1	1	P37032	P37032	0	2	0.7757	0	1	1	1017.03	2033.06	2033.06	-0.22	-0.00022	HCD (High Energy Collision Dissociation)	MS2	30.7873	45	40.7132	25335	ΔclpP/PclpPtrap.raw	F1		2.63		0	2.168e-07	1.04255e+06	40.9
FALSE	High	Sequest HT (A2)	Unambiguous	[R].NEMTPGQEGGVTR.[Y]		1	1	P37032	P37032	0	2	0.8768	0	1	1	688.316	1375.62	1375.63	-2.13	-0.00146	HCD (High Energy Collision Dissociation)	MS2	0	45	11.09	3600	ΔclpP/PclpPtrap.raw	F1		3.41		0	4.201e-07	1.38834e+06	11.09
FALSE	High	Sequest HT (A2)	Unambiguous	[K].VNLSSLPVEFNNFLIEVGKEK.[E]		1	1	P37032	P37032	1	3	0.5933	0	1	1	792.765	2376.28	2376.28	0.37	0.00029	HCD (High Energy Collision Dissociation)	MS2	25.4287	45	41.5017	25879	ΔclpP/PclpPtrap.raw	F1		2.09		0	2.329e-05	573659	41.58
FALSE	High	Sequest HT (A2)	Unambiguous	[K].SKGVDEKDFNSYGSR.[R]		1	1	P37032	P37032	2	2	0.7684	0	1	1	844.895	1688.78	1688.79	-2.77	-0.00234	HCD (High Energy Collision Dissociation)	MS2	9.07825	45	11.4199	3843	ΔclpP/PclpPtrap.raw	F1		2.72		0	4.27e-09	1.40589e+06	11.42
FALSE	High	Sequest HT (A2)	Unambiguous	[R].ISIEISDKLTPGAMVPVTIER.[Q]		1	1	P37032	P37032	1	3	0.8281	0	1	1	757.086	2269.24	2269.25	-1.29	-0.00098	HCD (High Energy Collision Dissociation)	MS2	0	43.813	32.5346	19569	ΔclpP/PclpPtrap.raw	F1		4.48		0	6.675e-07	2.04647e+06	32.41
FALSE	High	Sequest HT (A2)	Unambiguous	[K].GVDEKDFNSYGSR.[R]		1	1	P37032	P37032	1	2	0.8208	0	1	1	737.334	1473.66	1473.66	0.53	0.00039	HCD (High Energy Collision Dissociation)	MS2	13.6671	35.505	12.5573	4803	ΔclpP/PclpPtrap.raw	F1		3.07		0	3.129e-07	8926771	12.62
FALSE	High	Sequest HT (A2)	Unambiguous	[K].ASSPAGLYLK.[S]		1	1	P37032	P37032	0	2	0.7093	0	1	1	503.782	1006.56	1006.56	0.88	0.00044	HCD (High Energy Collision Dissociation)	MS2	28.2236	4.435	14.8209	6443	ΔclpP/PclpPtrap.raw	F1		2.27		0	1.109e-05	16696064	14.9
FALSE	High	Sequest HT (A2)	Unambiguous	[R].DKHTIALVEAYAK.[A]		1	1	P37032	P37032	1	3	0.642	0	1	1	486.936	1458.79	1458.8	-0.32	-0.00015	HCD (High Energy Collision Dissociation)	MS2	24.9048	21.879	19.1486	9591	ΔclpP/PclpPtrap.raw	F1		2.57		0	3.212e-05	5.60295e+06	19.25
FALSE	High	Sequest HT (A2)	Unambiguous	[R].YQENQQDLVIIAGK.[E]		1	1	P37032	P37032	0	2	0.8382	0	1	1	809.927	1618.85	1618.84	1.67	0.00136	HCD (High Energy Collision Dissociation)	MS2	0	45	20.4402	10565	ΔclpP/PclpPtrap.raw	F1		2.72		0	7.608e-10	16787802	20.6
FALSE	High	Sequest HT (A2)	Unambiguous	[R].IRNEmTPGQEGGVTR.[Y]	M5(Oxidation)	1	1	P37032	P37032	1	3	0.7741	0	1	1	554.274	1660.81	1660.81	0.27	0.00015	HCD (High Energy Collision Dissociation)	MS2	47.4079	45	9.9531	2638	ΔclpP/PclpPtrap.raw	F1		3.01		0	1.379e-06	395723	9.95
FALSE	High	Sequest HT (A2)	Unambiguous	[K].EGITATDLVLTVTQMLR.[K]		1	1	P37032	P37032	0	2	0.7846	0	1	1	931.01	1861.01	1861.01	1.61	0.0015	HCD (High Energy Collision Dissociation)	MS2	20.0414	45	50.541	31911	ΔclpP/PclpPtrap.raw	F1		1.95		0	4.855e-07	324514	50.75
FALSE	High	Sequest HT (A2)	Unambiguous	[R].IRNEMTPGQEGGVTR.[Y]		1	1	P37032	P37032	1	2	0.7659	0	1	1	822.905	1644.8	1644.81	-5.9	-0.00485	HCD (High Energy Collision Dissociation)	MS2	0	45	10.9557	3497	ΔclpP/PclpPtrap.raw	F1		2.52		0	0.0001126	9063680	11.04
FALSE	High	Sequest HT (A2)	Unambiguous	[K].AVITESFER.[I]		1	1	P37032	P37032	0	2	0.8247	0	1	1	526.274	1051.54	1051.54	-0.48	-0.00025	HCD (High Energy Collision Dissociation)	MS2	39.4713	1.536	15.1626	6687	ΔclpP/PclpPtrap.raw	F1		1.94		6.141e-05	0.0004741	32237942	15.22
FALSE	High	Sequest HT (A2)	Unambiguous	[K].VLLENLLR.[F]		1	1	P37032	P37032	0	2	0.6047	0	1	1	485.308	969.608	969.609	-0.86	-0.00042	HCD (High Energy Collision Dissociation)	MS2	49.9541	45	27.2369	15676	ΔclpP/PclpPtrap.raw	F1		1.72		6.141e-05	0.0005461	2.84268e+06	27.36
FALSE	High	Sequest HT (A2)	Unambiguous	[R].RGNHEVMMR.[G]		1	1	P37032	P37032	1	3	0.749	0	1	1	377.183	1129.54	1129.54	0.02	1e-05	HCD (High Energy Collision Dissociation)	MS2	21.5096	5.212	10.5884	3161	ΔclpP/PclpPtrap.raw	F1		2.47		0.0001141	0.0008766	8751026	10.61
FALSE	High	Sequest HT (A2)	Unambiguous	[K].TSQHEIAFRPTR.[V]		1	1	P37032	P37032	0	3	0.6245	0	1	1	481.588	1442.75	1442.75	-0.69	-0.00033	HCD (High Energy Collision Dissociation)	MS2	27.8728	5.34	10.8116	3363	ΔclpP/PclpPtrap.raw	F1		2.37		0.0005138	0.004566	15390949	10.87
FALSE	High	Sequest HT (A2)	Unambiguous	[R].ATISNMAPEYGATcGFFPVDKETIK.[Y]	C14(Carbamidomethyl)	1	1	P37032	P37032	1	2	0.7429	0	1	1	1374.16	2747.3	2747.31	-0.99	-0.00136	HCD (High Energy Collision Dissociation)	MS2	0	45	28.796	16842	ΔclpP/PclpPtrap.raw	F1		1.4		0.0005138	0.004193	549016	28.83
FALSE	High	Sequest HT (A2)	Unambiguous	[K].TSQHEIAFRPTR.[V]		1	1	P37032	P37032	0	2	0.716	0	1	1	721.878	1442.75	1442.75	-1.45	-0.00104	HCD (High Energy Collision Dissociation)	MS2	14.6949	45	10.8156	3367	ΔclpP/PclpPtrap.raw	F1		1.69		0.0008804	0.007544	2.84765e+06	10.87
FALSE	High	Sequest HT (A2)	Unambiguous	[K].SKGVDEKDFNSYGSR.[R]		1	1	P37032	P37032	2	3	0.5281	0	1	1	563.601	1688.79	1688.79	-0.19	-0.00011	HCD (High Energy Collision Dissociation)	MS2	36.7923	8.943	11.358	3791	ΔclpP/PclpPtrap.raw	F1		1.78		0.0009127	0.008918	8566895	11.41
FALSE	High	Sequest HT (A2)	Unambiguous	[K].AFSNFQVVPPGTGIcHQVNLEYLGK.[T]	C15(Carbamidomethyl)	1	1	P37032	P37032	0	2	0.6491	0	1	1	1388.2	2775.39	2775.39	-1.83	-0.00253	HCD (High Energy Collision Dissociation)	MS2	0	45	31.4947	18821	ΔclpP/PclpPtrap.raw	F1		1.14		0.00132	0.02056	349530	31.55
FALSE	High	Sequest HT (A2)	Unambiguous	[K].GVDEKDFNSYGSR.[R]		1	1	P37032	P37032	1	3	0.557	0	1	1	491.891	1473.66	1473.66	-1.1	-0.00054	HCD (High Energy Collision Dissociation)	MS2	55.5579	39.41	12.7514	5120	ΔclpP/PclpPwt.raw	F6		2.98		0	0.0002534	2.09225e+06	12.7
FALSE	High	Sequest HT (A2)	Unambiguous	[R].FEDGNTVTTK.[D]		1	1	P37032	P37032	0	2	0.6875	0	1	1	556.267	1111.53	1111.53	0.21	0.00011	HCD (High Energy Collision Dissociation)	MS2	58.4295	45	10.2556	3033	ΔclpP/PclpPwt.raw	F6		1.76		0	7.587e-05	1.86825e+06	10.24
FALSE	High	Sequest HT (A2)	Unambiguous	[R].YQENQQDLVIIAGK.[E]		1	1	P37032	P37032	0	2	0.8089	0	1	1	809.925	1618.84	1618.84	-0.45	-0.00036	HCD (High Energy Collision Dissociation)	MS2	20.962	45	20.3964	10449	ΔclpP/PclpPwt.raw	F6		2.46		0	5.824e-07	2.32284e+06	20.51
FALSE	High	Sequest HT (A2)	Unambiguous	[K].FASADALEVNTK.[I]		1	1	P37032	P37032	0	2	0.6855	0	1	1	633.322	1265.64	1265.64	-0.74	-0.00047	HCD (High Energy Collision Dissociation)	MS2	18.3056	20.8	15.9503	7317	ΔclpP/PclpPwt.raw	F6		2.83		0	1.452e-08	3.56162e+06	15.85
FALSE	High	Sequest HT (A2)	Unambiguous	[K].AVITESFER.[I]		1	1	P37032	P37032	0	2	0.7662	0	1	1	526.275	1051.54	1051.54	1.14	0.0006	HCD (High Energy Collision Dissociation)	MS2	35.1119	4.934	15.2233	6815	ΔclpP/PclpPwt.raw	F6		2.01		6.141e-05	0.0007919	7.95807e+06	15.22
FALSE	High	Sequest HT (A2)	Unambiguous	[R].IRNEMTPGQEGGVTR.[Y]		1	1	P37032	P37032	1	3	0.756	0	1	1	548.941	1644.81	1644.81	-2.74	-0.0015	HCD (High Energy Collision Dissociation)	MS2	49.621	45	11.294	3586	ΔclpP/PclpPwt.raw	F5		3.77		0	1.564e-07	13351836	11.34
FALSE	High	Sequest HT (A2)	Unambiguous	[R].IRNEMTPGQEGGVTR.[Y]		1	1	P37032	P37032	1	2	0.6916	0	1	1	822.91	1644.81	1644.81	0.53	0.00044	HCD (High Energy Collision Dissociation)	MS2	0	45	11.305	3594	ΔclpP/PclpPwt.raw	F5		2.27		0	2.389e-05	4.70682e+06	11.34
FALSE	High	Sequest HT (A2)	Unambiguous	[K].GVDEKDFNSYGSR.[R]		1	1	P37032	P37032	1	3	0.6914	0	1	1	491.892	1473.66	1473.66	-0.13	-6e-05	HCD (High Energy Collision Dissociation)	MS2	24.7727	10.015	12.6606	4660	ΔclpP/PclpPwt.raw	F5		2.69		0	2.683e-06	3.25302e+06	12.68
FALSE	High	Sequest HT (A2)	Unambiguous	[K].GVDEKDFNSYGSR.[R]		1	1	P37032	P37032	1	2	0.8787	0	1	1	737.334	1473.66	1473.66	0.63	0.00046	HCD (High Energy Collision Dissociation)	MS2	23.4326	45	12.6618	4661	ΔclpP/PclpPwt.raw	F5		2.72		0	1.919e-07	1517637	12.67
FALSE	High	Sequest HT (A2)	Unambiguous	[R].YVPTGETMSIYDAAMR.[Y]		1	1	P37032	P37032	0	2	0.8243	0	1	1	902.919	1804.83	1804.82	3.49	0.00315	HCD (High Energy Collision Dissociation)	MS2	0	45	27.3401	13962	ΔclpP/PclpPwt.raw	F5		2.39		0	1.665e-06	681816	27.47
FALSE	High	Sequest HT (A2)	Unambiguous	[R].DKHTIALVEAYAK.[A]		1	1	P37032	P37032	1	3	0.4606	0	1	1	486.937	1458.8	1458.8	0.85	0.00042	HCD (High Energy Collision Dissociation)	MS2	77.8875	45	21.9265	10713	ΔclpP/PclpPwt.raw	F5		2.54		0	7.999e-06	990719	22.22
FALSE	High	Sequest HT (A2)	Unambiguous	[K].QAYVLALFGDSITTDHISPAGSIK.[A]		1	1	P37032	P37032	0	3	0.5115	0	1	1	835.439	2504.3	2504.3	0.01	1e-05	HCD (High Energy Collision Dissociation)	MS2	27.5113	45	36.0798	19348	ΔclpP/PclpPwt.raw	F5		1.74		0	0.0001428	339207	36.08
FALSE	High	Sequest HT (A2)	Unambiguous	[R].VLMQDFTGVPAVVDLAAMR.[T]		1	1	P37032	P37032	0	3	0.741	0	1	1	678.355	2033.05	2033.06	-2.05	-0.00139	HCD (High Energy Collision Dissociation)	MS2	15.4614	45	40.8174	22067	ΔclpP/PclpPwt.raw	F5		1.39		0	0.0001791	206760	41.05
FALSE	High	Sequest HT (A2)	Unambiguous	[R].ATISNMAPEYGATcGFFPVDKETIK.[Y]	C14(Carbamidomethyl)	1	1	P37032	P37032	1	3	0.76	0	1	1	916.439	2747.3	2747.31	-1.65	-0.00151	HCD (High Energy Collision Dissociation)	MS2	0	45	29.0785	15056	ΔclpP/PclpPwt.raw	F5		3.75		0	2.683e-09	3.29519e+06	28.95
FALSE	High	Sequest HT (A2)	Unambiguous	[R].RGNHEVMMR.[G]		1	1	P37032	P37032	1	3	0.7535	0	1	1	377.183	1129.54	1129.54	0.1	4e-05	HCD (High Energy Collision Dissociation)	MS2	33.7778	30.767	12.6047	4611	ΔclpP/PclpPwt.raw	F5		2.84		6.141e-05	0.0003562	2.39385e+06	12.68
FALSE	High	Sequest HT (A2)	Unambiguous	[R].YQENQQDLVIIAGK.[E]		1	1	P37032	P37032	0	2	0.7815	0	1	1	809.926	1618.84	1618.84	0.63	0.00051	HCD (High Energy Collision Dissociation)	MS2	28.8071	45	20.3066	9642	ΔclpP/PclpPwt.raw	F5		1.51		6.141e-05	0.0006193	3.7765e+06	20.46
FALSE	High	Sequest HT (A2)	Unambiguous	[K].AIADWLHNK.[T]		1	1	P37032	P37032	0	3	0.655	0	1	1	356.526	1067.56	1067.56	0.77	0.00027	HCD (High Energy Collision Dissociation)	MS2	47.6523	45	18.448	8425	ΔclpP/PclpPwt.raw	F5		1.71		0.0001141	0.001506	1542878	18.47
FALSE	High	Sequest HT (A2)	Unambiguous	[K].ASSPAGLYLK.[S]		1	1	P37032	P37032	0	2	0.6965	0	1	1	503.782	1006.56	1006.56	0.86	0.00043	HCD (High Energy Collision Dissociation)	MS2	38.1802	15.252	14.7772	6064	ΔclpP/PclpPwt.raw	F5		2.01		0.0003725	0.003144	4360415	14.86
FALSE	High	Sequest HT (A2)	Unambiguous	[K].VLLENLLR.[F]		1	1	P37032	P37032	0	2	0.7582	0	1	1	485.309	969.61	969.609	1.03	0.0005	HCD (High Energy Collision Dissociation)	MS2	52.9017	45	27.6573	14148	ΔclpP/PclpPwt.raw	F5		1.53		0.0005138	0.003823	528037	27.75
FALSE	High	Sequest HT (A2)	Unambiguous	[K].DIWPSNEEIAAEVAK.[V]		1	1	P37032	P37032	0	2	0.8547	0	1	1	836.419	1671.83	1671.82	4.64	0.00388	HCD (High Energy Collision Dissociation)	MS2	0	45	30.4637	15929	ΔclpP/PclpPwt.raw	F5		1.17		0.0005588	0.005098	379093	30.59
FALSE	High	Sequest HT (A2)	Unambiguous	[K].LKEGITATDLVLTVTQMLR.[K]		1	1	P37032	P37032	1	3	0.6633	0	1	1	701.401	2102.19	2102.19	0.41	0.00029	HCD (High Energy Collision Dissociation)	MS2	27.7111	45	47.1865	25074	ΔclpP/PclpPwt.raw	F5		0.98		0.001154	0.01684	136369	47.2
FALSE	High	Sequest HT (A2)	Unambiguous	[R].ISIEISDKLTPGAMVPVTIER.[Q]		1	1	P37032	P37032	1	3	0.5905	0	1	1	757.086	2269.24	2269.25	-1.68	-0.00127	HCD (High Energy Collision Dissociation)	MS2	25.6677	45	32.5309	17193	ΔclpP/PclpPwt.raw	F5		1.05		0.001956	0.02896	591022	32.68
FALSE	High	Sequest HT (A2)	Unambiguous	[R].GTFANIR.[I]		1	1	P37032	P37032	0	2	0.4611	0	1	1	389.714	778.421	778.421	-0.01	0	HCD (High Energy Collision Dissociation)	MS2	38.5602	4.863	12.0425	4159	ΔclpP/PclpPwt.raw	F5		1.8		0.002072	0.03481	8492738	12.06
FALSE	High	Sequest HT (A2)	Unambiguous	[K].VNLSSLPVEFNNFLIEVGK.[E]		1	1	P37032	P37032	0	2	0.7615	0	1	1	1060.08	2119.15	2119.14	4.98	0.00528	HCD (High Energy Collision Dissociation)	MS2	0	45	45.6716	24431	ΔclpP/PclpPwt.raw	F5		1.09		0.007859	0.1445	313201	45.83
FALSE	High	Sequest HT (A2)	Unambiguous	[R].YQENQQDLVIIAGK.[E]		1	1	P37032	P37032	0	2	0.8808	0	1	1	809.927	1618.85	1618.84	1.47	0.00119	HCD (High Energy Collision Dissociation)	MS2	9.87886	45	20.3948	10047	ΔclpP/PclpPwt.raw	F4		2.6		0	3.362e-08	1.48993e+06	20.47
FALSE	High	Sequest HT (A2)	Unambiguous	[R].RGNHEVMMR.[G]		1	1	P37032	P37032	1	3	0.7546	0	1	1	377.183	1129.54	1129.54	0.12	4e-05	HCD (High Energy Collision Dissociation)	MS2	42.5983	3.589	10.8874	3321	ΔclpP/PclpPwt.raw	F4		2.73		0.0004241	0.003409	7.79243e+06	10.91
FALSE	High	Sequest HT (A2)	Unambiguous	[K].VLLENLLR.[F]		1	1	P37032	P37032	0	2	0.74	0	1	1	485.308	969.609	969.609	-0.41	-0.0002	HCD (High Energy Collision Dissociation)	MS2	44.3373	45	27.5882	15052	ΔclpP/PclpPwt.raw	F4		1		0.001575	0.02454	260267	27.68
FALSE	High	Sequest HT (A2)	Unambiguous	[K].ASSPAGLYLK.[S]		1	1	P37032	P37032	0	2	0.25	0	1	1	503.784	1006.56	1006.56	3.68	0.00185	HCD (High Energy Collision Dissociation)	MS2	33.6623	45	14.8035	6149	ΔclpP/PclpPwt.raw	F4		1.84		0.006424	0.1145	1.91226e+06	14.9
FALSE	High	Sequest HT (A2)	Unambiguous	[R].DGSLPALFSR.[V]		1	1	P37034	P37034	0	2	0.6646	0	1	1	531.783	1062.56	1062.56	0.6	0.00032	HCD (High Energy Collision Dissociation)	MS2	56.1233	45	26.335	13978	ΔclpP/PclpPtrap.raw	F3		1.61		0.001077	0.01443	478044	26.45
FALSE	High	Sequest HT (A2)	Unambiguous	[R].DGSLPALFSR.[V]		1	1	P37034	P37034	0	2	0.7867	0	1	1	531.783	1062.56	1062.56	-0.1	-5e-05	HCD (High Energy Collision Dissociation)	MS2	41.5436	45	26.4302	14265	ΔclpP/PclpPwt.raw	F4		2.11		0	0.0001089	724855	26.46
FALSE	High	Sequest HT (A2)	Unambiguous	[R].WIDSLLAK.[T]		1	1	Q3V863	Q3V863	0	2	0.458	0	1	1	473.276	945.544	945.54	4.14	0.00196	HCD (High Energy Collision Dissociation)	MS2	60.5088	45	24.5683	13333	ΔclpP/PclpPtrap.raw	F2		1.31		0.001656	0.02567	675488	24.58
FALSE	High	Sequest HT (A2)	Unambiguous	[K].LDNSDDMVLLSR.[W]		1	1	Q3V863	Q3V863	0	2	0.774	0	1	1	689.342	1377.68	1377.67	6.86	0.00472	HCD (High Energy Collision Dissociation)	MS2	42.1523	45	23.0174	12534	ΔclpP/PclpPtrap.raw	F1		2.08		0	6.347e-06	6.80541e+06	22.62
FALSE	High	Sequest HT (A2)	Unambiguous	[R].EVLQNSPEFQAK.[V]		1	1	Q3V863	Q3V863	0	2	0.361	0	1	1	695.352	1389.7	1389.7	-3.31	-0.0023	HCD (High Energy Collision Dissociation)	MS2	64.0874	45	14.6334	6295	ΔclpP/PclpPtrap.raw	F1		2.05		6.141e-05	0.0006111	1.35622e+06	14.75
FALSE	High	Sequest HT (A2)	Unambiguous	[K].ELLLGVNIDHIATIR.[Q]		1	1	Q3V870	Q3V870	0	3	0.6944	0	1	1	559.662	1676.97	1676.97	0.68	0.00038	HCD (High Energy Collision Dissociation)	MS2	38.5471	45	31.3915	17388	ΔclpP/PclpPtrap.raw	F3		1.44		0	9.152e-05	265413	31.47
FALSE	High	Sequest HT (A2)	Unambiguous	[R].EELTTEGGLDILTHR.[N]		1	1	Q3V870	Q3V870	0	3	0.6142	0	1	1	561.956	1683.85	1683.85	-0.38	-0.00021	HCD (High Energy Collision Dissociation)	MS2	41.0961	31.046	24.1263	12555	ΔclpP/PclpPtrap.raw	F3		1.97		0	2.845e-05	1100089	24.18
FALSE	High	Sequest HT (A2)	Unambiguous	[R].EELTTEGGLDILTHR.[N]		1	1	Q3V870	Q3V870	0	3	0.5854	0	1	1	561.957	1683.86	1683.85	0.56	0.00031	HCD (High Energy Collision Dissociation)	MS2	33.1835	20.07	24.1905	13058	ΔclpP/PclpPtrap.raw	F2		2.46		0	2.04e-06	1.57532e+06	24.17
FALSE	High	Sequest HT (A2)	Unambiguous	[R].AAVDVGAPVIELHTGcYADATSEEKQHYELQR.[I]	C16(Carbamidomethyl)	1	1	Q3V870	Q3V870	1	4	0.5795	0	1	1	890.178	3557.69	3557.7	-1.52	-0.00135	HCD (High Energy Collision Dissociation)	MS2	0	40.694	23.5614	12939	ΔclpP/PclpPtrap.raw	F1		3.02		0	2.834e-05	1.06833e+06	23.57
FALSE	High	Sequest HT (A2)	Unambiguous	[R].EELTTEGGLDILTHR.[N]		1	1	Q3V870	Q3V870	0	3	0.6034	0	1	1	561.957	1683.86	1683.85	1.34	0.00075	HCD (High Energy Collision Dissociation)	MS2	29.5509	14.105	24.1485	13369	ΔclpP/PclpPtrap.raw	F1		2.32		0	1.148e-05	2.97884e+06	24.2
FALSE	High	Sequest HT (A2)	Unambiguous	[K].ELLLGVNIDHIATIR.[Q]		1	1	Q3V870	Q3V870	0	3	0.7659	0	1	1	559.662	1676.97	1676.97	0.58	0.00033	HCD (High Energy Collision Dissociation)	MS2	37.0519	45	31.1803	18595	ΔclpP/PclpPtrap.raw	F1		2.99		0	5.067e-07	483975	31.18
FALSE	High	Sequest HT (A2)	Unambiguous	[R].GTRYPDPVQAAMDAEEAGADGITLHMR.[E]		1	1	Q3V870	Q3V870	1	4	0.695	0	1	1	718.835	2872.32	2872.34	-5.96	-0.00428	HCD (High Energy Collision Dissociation)	MS2	66.1308	45	32.5171	19557	ΔclpP/PclpPtrap.raw	F1		3.77		0	3.41e-08	832005	32.66
FALSE	High	Sequest HT (A2)	Unambiguous	[R].LQLMGSEVSLFIDPDKEQIR.[A]		1	1	Q3V870	Q3V870	1	3	0.6261	0	1	1	773.401	2318.19	2318.21	-7.06	-0.00546	HCD (High Energy Collision Dissociation)	MS2	38.4482	45	34.8965	21232	ΔclpP/PclpPtrap.raw	F1		2.22		0.0007015	0.005676	696252	34.98
FALSE	High	Sequest HT (A2)	Unambiguous	[R].MNLELAVTEAMLDFAEEISPEHAcLVPEKR.[E]	C24(Carbamidomethyl)	1	1	Q3V870	Q3V870	1	4	0.5672	0	1	1	861.417	3442.65	3442.67	-6.41	-0.00551	HCD (High Energy Collision Dissociation)	MS2	55.373	45	52.0742	32647	ΔclpP/PclpPtrap.raw	F1		2.01		0.0008434	0.007025	362559	52.18
FALSE	High	Sequest HT (A2)	Unambiguous	[R].EELTTEGGLDILTHR.[N]		1	1	Q3V870	Q3V870	0	3	0.6256	0	1	1	561.958	1683.86	1683.85	1.95	0.0011	HCD (High Energy Collision Dissociation)	MS2	48.6727	45	24.0867	12055	ΔclpP/PclpPwt.raw	F5		2.11		0	6.103e-05	879085	24.2
FALSE	High	Sequest HT (A2)	Unambiguous	[R].LQLMGSEVSLFIDPDKEQIR.[A]		1	1	Q3V870	Q3V870	1	3	0.6471	0	1	1	773.41	2318.22	2318.21	4.13	0.00319	HCD (High Energy Collision Dissociation)	MS2	11.5936	45	35.3772	18925	ΔclpP/PclpPwt.raw	F5		1.87		0.0001642	0.002315	244319	35.38
FALSE	High	Sequest HT (A2)	Unambiguous	[K].ELLLGVNIDHIATIR.[Q]		1	1	Q3V870	Q3V870	0	3	0.6797	0	1	1	559.661	1676.97	1676.97	0.05	3e-05	HCD (High Energy Collision Dissociation)	MS2	31.9136	45	31.6535	16667	ΔclpP/PclpPwt.raw	F5		1.28		0.0008434	0.006856	204826	31.7
FALSE	High	Sequest HT (A2)	Unambiguous	[K].TAIASGSTLEQAR.[E]		1	1	Q48806	Q48806	0	2	0.6268	0	1	1	652.843	1304.68	1304.68	-1.27	-0.00083	HCD (High Energy Collision Dissociation)	MS2	0	45	12.2312	4550	ΔclpP/PclpPtrap.raw	F3	Not Reliable	1.42		0.003543	0.05786
FALSE	High	Sequest HT (A2)	Unambiguous	[K].MPQcGFSAR.[A]	C4(Carbamidomethyl)	1	1	Q48833	Q48833	0	2	0.7935	0	1	1	527.234	1053.46	1053.46	-0.43	-0.00023	HCD (High Energy Collision Dissociation)	MS2	40.3587	2.346	12.0131	4372	ΔclpP/PclpPtrap.raw	F3		1.84		0.0002674	0.003008	22758490	12.04
FALSE	High	Sequest HT (A2)	Unambiguous	[K].MPQcGFSAR.[A]	C4(Carbamidomethyl)	1	1	Q48833	Q48833	0	2	0.8426	0	1	1	527.234	1053.46	1053.46	0.41	0.00021	HCD (High Energy Collision Dissociation)	MS2	37.7585	9.734	12.0701	4237	ΔclpP/PclpPtrap.raw	F2		2.35		0	6.994e-05	26962400	12.13
FALSE	High	Sequest HT (A2)	Unambiguous	[R].AVQcIEAcGVDFAYVDILANPDIR.[Q]	C4(Carbamidomethyl); C8(Carbamidomethyl)	1	1	Q48833	Q48833	0	3	0.7747	0	1	1	903.774	2709.31	2709.3	2.28	0.00206	HCD (High Energy Collision Dissociation)	MS2	0	45	41.3503	25773	ΔclpP/PclpPtrap.raw	F1		4.35		0	6.113e-12	1.04455e+06	41.44
FALSE	High	Sequest HT (A2)	Unambiguous	[K].MPQcGFSAR.[A]	C4(Carbamidomethyl)	1	1	Q48833	Q48833	0	2	0.8348	0	1	1	527.234	1053.46	1053.46	0.78	0.00041	HCD (High Energy Collision Dissociation)	MS2	53.2798	10.372	12.0545	4382	ΔclpP/PclpPtrap.raw	F1		2.24		0	9.431e-05	48942228	12.12
FALSE	High	Sequest HT (A2)	Unambiguous	[K].GELIGGSDIIAEMFQQGELEPMLR.[D]		1	1	Q48833	Q48833	0	2	0.6961	0	1	1	1317.15	2633.29	2633.29	-1.51	-0.00199	HCD (High Energy Collision Dissociation)	MS2	14.3135	45	48.6586	30735	ΔclpP/PclpPtrap.raw	F1		3.06		0	1.901e-11	952398	48.75
FALSE	High	Sequest HT (A2)	Unambiguous	[K].MPQcGFSAR.[A]	C4(Carbamidomethyl)	1	1	Q48833	Q48833	0	2	0.7604	0	1	1	527.233	1053.46	1053.46	-1.17	-0.00062	HCD (High Energy Collision Dissociation)	MS2	69.0818	13.365	12.0363	4557	ΔclpP/PclpPwt.raw	F6		1.92		0.0001642	0.002393	12288609	12.09
FALSE	High	Sequest HT (A2)	Unambiguous	[K].MPQcGFSAR.[A]	C4(Carbamidomethyl)	1	1	Q48833	Q48833	0	2	0.7697	0	1	1	527.233	1053.46	1053.46	-1.35	-0.00071	HCD (High Energy Collision Dissociation)	MS2	38.1579	3.542	12.0669	4179	ΔclpP/PclpPwt.raw	F5		1.78		0.0001141	0.001537	9806281	12.08
FALSE	High	Sequest HT (A2)	Unambiguous	[K].GELIGGSDIIAEMFQQGELEPMLR.[D]		1	1	Q48833	Q48833	0	2	0.5968	0	1	1	1317.16	2633.31	2633.29	4.19	0.00552	HCD (High Energy Collision Dissociation)	MS2	7.8076	45	48.7124	25632	ΔclpP/PclpPwt.raw	F5		1.24		0.0009127	0.01018	141005	48.78
FALSE	High	Sequest HT (A2)	Unambiguous	[R].TFQPSNLKR.[K]		1	1	Q5ZR78	Q5ZR78	1	3	0.6891	0	1	1	364.205	1090.6	1090.6	-0.69	-0.00025	HCD (High Energy Collision Dissociation)	MS2	13.4108	4.001	10.6839	3321	ΔclpP/PclpPtrap.raw	F3		1.93		0.001154	0.01566	9757387	10.7
FALSE	High	Sequest HT (A2)	Unambiguous	[K].LNPAPADPMQAK.[V]		1	1	Q5ZR81	Q5ZR81	0	2	0.6875	0	1	1	626.823	1252.64	1252.64	1.88	0.00118	HCD (High Energy Collision Dissociation)	MS2	53.5721	45	12.8492	5026	ΔclpP/PclpPtrap.raw	F3		2.24		0	6.848e-05	3.64758e+06	12.99
FALSE	High	Sequest HT (A2)	Unambiguous	[K].GLLLDYPLSVEDK.[N]		1	1	Q5ZR81	Q5ZR81	0	2	0.8333	0	1	1	731.4	1461.79	1461.78	6.62	0.00484	HCD (High Energy Collision Dissociation)	MS2	19.1261	45	31.348	17357	ΔclpP/PclpPtrap.raw	F3		2.76		0	1.091e-06	1.21185e+06	31.26
FALSE	High	Sequest HT (A2)	Unambiguous	[K].TDVLDVDIDLK.[N]		1	1	Q5ZR81	Q5ZR81	0	2	0.6135	0	1	1	623.336	1245.67	1245.66	6.76	0.00421	HCD (High Energy Collision Dissociation)	MS2	45.6942	45	28.6093	15463	ΔclpP/PclpPtrap.raw	F3		1.63		6.141e-05	0.0007354	521746	28.73
FALSE	High	Sequest HT (A2)	Unambiguous	[K].NKPFPLLQNQASQR.[Y]		1	1	Q5ZR81	Q5ZR81	0	3	0.551	0	1	1	547.635	1640.89	1640.89	1.4	0.00076	HCD (High Energy Collision Dissociation)	MS2	23.1404	45	16.6737	7600	ΔclpP/PclpPtrap.raw	F3		1.47		0.001656	0.02477	227952	16.59
FALSE	High	Sequest HT (A2)	Unambiguous	[K].IANTGNSLWK.[G]		1	1	Q5ZR81	Q5ZR81	0	2	0.4716	0	1	1	552.296	1103.59	1103.58	0.77	0.00043	HCD (High Energy Collision Dissociation)	MS2	0	36.671	14.9313	6311	ΔclpP/PclpPtrap.raw	F2		2.29		0	4.868e-05	2820692	14.93
FALSE	High	Sequest HT (A2)	Unambiguous	[K].TDVLDVDIDLK.[N]		1	1	Q5ZR81	Q5ZR81	0	2	0.4021	0	1	1	623.331	1245.65	1245.66	-1.84	-0.00115	HCD (High Energy Collision Dissociation)	MS2	53.6882	45	29.0717	16520	ΔclpP/PclpPtrap.raw	F2		0.97		6.141e-05	0.0005496	972678	28.8
FALSE	High	Sequest HT (A2)	Unambiguous	[K].LYIGPEITSVLK.[G]		1	1	Q5ZR81	Q5ZR81	0	2	0.7473	0	1	1	666.893	1332.78	1332.78	1.38	0.00092	HCD (High Energy Collision Dissociation)	MS2	49.2453	45	30.1494	17279	ΔclpP/PclpPtrap.raw	F2		1.82		6.141e-05	0.0003276	290831	30.23
FALSE	High	Sequest HT (A2)	Unambiguous	[K].EFVFTK.[G]		1	1	Q5ZR81	Q5ZR81	0	2	0.6528	0	1	1	385.708	770.408	770.408	-0.32	-0.00012	HCD (High Energy Collision Dissociation)	MS2	14.6762	6.018	15.2121	6487	ΔclpP/PclpPtrap.raw	F2		1.44		0.004086	0.07451	9160262	15.21
FALSE	High	Sequest HT (A2)	Unambiguous	[K].TASQLTSDGHLLPQIIPSNAEQPVTLK.[A]		1	1	Q5ZR81	Q5ZR81	0	3	0.7158	0	1	1	953.514	2858.53	2858.53	0.53	0.0005	HCD (High Energy Collision Dissociation)	MS2	39.355	45	29.4897	17359	ΔclpP/PclpPtrap.raw	F1		2.78		0	2.022e-08	1.21449e+06	29.58
FALSE	High	Sequest HT (A2)	Unambiguous	[K].ISQATMELYK.[Q]		1	1	Q5ZR81	Q5ZR81	0	2	0.615	0	1	1	592.306	1183.6	1183.6	1.28	0.00076	HCD (High Energy Collision Dissociation)	MS2	41.1783	8.938	16.4407	7583	ΔclpP/PclpPtrap.raw	F1		2.26		0	2.058e-05	4275197	16.48
FALSE	High	Sequest HT (A2)	Unambiguous	[K].LNPAPADPMQAK.[V]		1	1	Q5ZR81	Q5ZR81	0	2	0.7964	0	1	1	626.821	1252.64	1252.64	0.09	6e-05	HCD (High Energy Collision Dissociation)	MS2	32.1785	35.924	13.2142	5333	ΔclpP/PclpPtrap.raw	F1		2.21		0	5.52e-06	8697733	13.09
FALSE	High	Sequest HT (A2)	Unambiguous	[K].IANTGNSLWK.[G]		1	1	Q5ZR81	Q5ZR81	0	2	0.4711	0	1	1	552.296	1103.58	1103.58	0.39	0.00022	HCD (High Energy Collision Dissociation)	MS2	25.0184	44.467	14.9769	6553	ΔclpP/PclpPtrap.raw	F1		2.42		0	5.061e-05	3.23619e+06	14.92
FALSE	High	Sequest HT (A2)	Unambiguous	[K].GLLLDYPLSVEDK.[N]		1	1	Q5ZR81	Q5ZR81	0	2	0.63	0	1	1	731.397	1461.79	1461.78	2.43	0.00178	HCD (High Energy Collision Dissociation)	MS2	31.906	44.998	31.2665	18078	ΔclpP/PclpPwt.raw	F6		2.73		0	3.293e-06	1.57173e+06	31.33
FALSE	High	Sequest HT (A2)	Unambiguous	[K].EFVFTK.[G]		1	1	Q5ZR81	Q5ZR81	0	2	0.5578	0	1	1	385.708	770.408	770.408	0.05	2e-05	HCD (High Energy Collision Dissociation)	MS2	24.206	45	15.1907	6799	ΔclpP/PclpPwt.raw	F6		1.47		0.004086	0.07343	9248774	15.3
FALSE	High	Sequest HT (A2)	Unambiguous	[K].LNPAPADPMQAK.[V]		1	1	Q5ZR81	Q5ZR81	0	2	0.8266	0	1	1	626.821	1252.64	1252.64	-0.28	-0.00017	HCD (High Energy Collision Dissociation)	MS2	18.8967	45	12.8983	4842	ΔclpP/PclpPwt.raw	F5		2.71		0	1.108e-05	2263467	13
FALSE	High	Sequest HT (A2)	Unambiguous	[K].IANTGNSLWK.[G]		1	1	Q5ZR81	Q5ZR81	0	2	0.6524	0	1	1	552.293	1103.58	1103.58	-4.25	-0.00235	HCD (High Energy Collision Dissociation)	MS2	17.9294	45	14.891	6143	ΔclpP/PclpPwt.raw	F5		2.1		0.0001141	0.001443	1.3827e+06	14.95
FALSE	High	Sequest HT (A2)	Unambiguous	[K].TASQLTSDGHLLPQIIPSNAEQPVTLK.[A]		1	1	Q5ZR81	Q5ZR81	0	3	0.4727	0	1	1	953.513	2858.52	2858.53	-0.78	-0.00074	HCD (High Energy Collision Dissociation)	MS2	34.8548	45	29.6197	15386	ΔclpP/PclpPwt.raw	F5		0.55		0.007859	0.1446	272920	29.76
FALSE	High	Sequest HT (A2)	Unambiguous	[K].TDVLDVDIDLK.[N]		1	1	Q5ZR81	Q5ZR81	0	2	0.7362	0	1	1	623.331	1245.65	1245.66	-2.3	-0.00143	HCD (High Energy Collision Dissociation)	MS2	26.1186	45	28.6652	15787	ΔclpP/PclpPwt.raw	F4		2.35		0	4.091e-06	476349	28.74
FALSE	High	Sequest HT (A2)	Unambiguous	[K].LNPAPADPMQAK.[V]		1	1	Q5ZR81	Q5ZR81	0	2	0.6599	0	1	1	626.822	1252.64	1252.64	1.51	0.00095	HCD (High Energy Collision Dissociation)	MS2	19.5861	45	12.9615	4913	ΔclpP/PclpPwt.raw	F4		1.97		6.141e-05	0.0004555	3.64534e+06	13.05
FALSE	High	Sequest HT (A2)	Unambiguous	[R].SQANQGVLLR.[E]		1	1	Q5ZR82	Q5ZR82	0	2	0.8386	0	1	1	543.307	1085.61	1085.61	0.81	0.00044	HCD (High Energy Collision Dissociation)	MS2	35.46	34.43	12.1544	4472	ΔclpP/PclpPtrap.raw	F1	Not Reliable	2.54		0	0.0001449
FALSE	High	Sequest HT (A2)	Unambiguous	[K].QLALAAPSEEK.[D]		1	1	Q5ZR83	Q5ZR83	0	2	0.2909	0	1	1	578.815	1156.62	1156.62	1.01	0.00059	HCD (High Energy Collision Dissociation)	MS2	41.9164	45	12.7591	4959	ΔclpP/PclpPtrap.raw	F3		1.65		0.007007	0.1265	2.08463e+06	12.8
FALSE	High	Sequest HT (A2)	Unambiguous	[K].QLALAAPSEEK.[D]		1	1	Q5ZR83	Q5ZR83	0	2	0.2368	0	1	1	578.815	1156.62	1156.62	1.49	0.00086	HCD (High Energy Collision Dissociation)	MS2	46.795	45	12.7904	4761	ΔclpP/PclpPwt.raw	F5		1.52		0.002623	0.03891	1.31347e+06	12.81
FALSE	High	Sequest HT (A2)	Unambiguous	[R].SIGSYSESVSER.[I]		1	1	Q5ZR88	Q5ZR88	0	2	0.8118	0	1	1	650.806	1300.6	1300.6	2.13	0.00138	HCD (High Energy Collision Dissociation)	MS2	18.7433	45	12.8322	5012	ΔclpP/PclpPtrap.raw	F3		1.7		0	0.0001528	1.63128e+06	12.89
FALSE	High	Sequest HT (A2)	Unambiguous	[R].LITDGQWK.[Q]		1	1	Q5ZR88	Q5ZR88	0	2	0.3762	0	1	1	480.761	960.515	960.515	0.16	8e-05	HCD (High Energy Collision Dissociation)	MS2	59.9095	13.703	16.6096	7496	ΔclpP/PclpPtrap.raw	F2		1.01		0.003543	0.05781	1.9156e+06	16.68
FALSE	High	Sequest HT (A2)	Unambiguous	[K].AFINQWNEDGGHIVDSLR.[Y]		1	1	Q5ZR88	Q5ZR88	0	3	0.6667	0	1	1	691.005	2071	2071	0.32	0.00022	HCD (High Energy Collision Dissociation)	MS2	32.0078	45	28.5351	16647	ΔclpP/PclpPtrap.raw	F1		1.98		0	2.326e-05	756857	28.82
FALSE	High	Sequest HT (A2)	Unambiguous	[R].SIGSYSESVSER.[I]		1	1	Q5ZR88	Q5ZR88	0	2	0.7569	0	1	1	650.802	1300.6	1300.6	-3.03	-0.00197	HCD (High Energy Collision Dissociation)	MS2	0	39.098	12.9119	5097	ΔclpP/PclpPtrap.raw	F1		2.18		0	0.0001817	1.54373e+06	12.91
FALSE	High	Sequest HT (A2)	Unambiguous	[K].QSALISAAGR.[L]		1	1	Q5ZR88	Q5ZR88	0	2	0.7605	0	1	1	487.275	973.542	973.543	-0.3	-0.00014	HCD (High Energy Collision Dissociation)	MS2	64.624	45	11.8496	3999	ΔclpP/PclpPwt.raw	F5	Not Reliable	3.09		0	2.264e-05
FALSE	High	Sequest HT (A2)	Unambiguous	[R].GMDTIALSGR.[D]		1	1	Q5ZR90	Q5ZR90	0	2	0.2322	0	1	1	510.758	1020.51	1020.51	-4.55	-0.00232	HCD (High Energy Collision Dissociation)	MS2	30.5142	45	15.7858	6667	ΔclpP/PclpPwt.raw	F5		2.11		0	5.848e-05	2.41479e+06	15.63
FALSE	High	Sequest HT (A2)	Unambiguous	[R].SVTTMEADAR.[L]		1	1	Q5ZR91	Q5ZR91	0	2	0.8884	0	1	1	540.753	1080.5	1080.5	0.2	0.00011	HCD (High Energy Collision Dissociation)	MS2	21.6388	5.135	10.9889	3568	ΔclpP/PclpPtrap.raw	F3		2.33		0	1e-05	8.28108e+06	10.97
FALSE	High	Sequest HT (A2)	Unambiguous	[R].VYDEITVDNPIPLTQR.[T]		1	1	Q5ZR91	Q5ZR91	0	2	0.6943	0	1	1	936.987	1872.97	1872.97	-2.36	-0.00221	HCD (High Energy Collision Dissociation)	MS2	75.3952	45	27.8502	14963	ΔclpP/PclpPtrap.raw	F3		1.57		6.141e-05	0.0006045	145567	27.92
FALSE	High	Sequest HT (A2)	Unambiguous	[K].DSWITSQVR.[S]		1	1	Q5ZR91	Q5ZR91	0	2	0.7778	0	1	1	546.275	1091.54	1091.55	-4.36	-0.00238	HCD (High Energy Collision Dissociation)	MS2	33.3805	29.811	19.3547	9382	ΔclpP/PclpPtrap.raw	F3		1.71		0.00103	0.01359	1.34643e+06	19.38
FALSE	High	Sequest HT (A2)	Unambiguous	[K].TIIKDPR.[F]		1	1	Q5ZR91	Q5ZR91	1	2	0.7114	0	1	1	421.758	842.509	842.509	-0.34	-0.00015	HCD (High Energy Collision Dissociation)	MS2	37.9518	30.161	9.9546	2747	ΔclpP/PclpPtrap.raw	F3		1.49		0.004443	0.08325	2.38933e+06	10.04
FALSE	High	Sequest HT (A2)	Unambiguous	[R].VYDEITVDNPIPLTQR.[T]		1	1	Q5ZR91	Q5ZR91	0	2	0.7698	0	1	1	936.991	1872.97	1872.97	2.44	0.00229	HCD (High Energy Collision Dissociation)	MS2	0	45	27.9454	15714	ΔclpP/PclpPtrap.raw	F2		2.91		0	3.018e-07	337899	27.98
FALSE	High	Sequest HT (A2)	Unambiguous	[R].VYDEITVDNPIPLTQR.[T]		1	1	Q5ZR91	Q5ZR91	0	2	0.7886	0	1	1	936.988	1872.97	1872.97	-0.4	-0.00037	HCD (High Energy Collision Dissociation)	MS2	0	45	27.9091	16184	ΔclpP/PclpPtrap.raw	F1		2.98		0	7.539e-06	530485	27.97
FALSE	High	Sequest HT (A2)	Unambiguous	[R].TKDSWITSQVR.[S]		1	1	Q5ZR91	Q5ZR91	1	2	0.7414	0	1	1	660.852	1320.7	1320.69	4.24	0.0028	HCD (High Energy Collision Dissociation)	MS2	40.6033	45	14.6612	6440	ΔclpP/PclpPwt.raw	F6		2.63		0	1.186e-05	1.6844e+06	14.62
FALSE	High	Sequest HT (A2)	Unambiguous	[R].VYDEITVDNPIPLTQR.[T]		1	1	Q5ZR91	Q5ZR91	0	2	0.7328	0	1	1	936.99	1872.97	1872.97	1.8	0.00168	HCD (High Energy Collision Dissociation)	MS2	19.1384	45	27.8596	15608	ΔclpP/PclpPwt.raw	F6		2.32		0	9.167e-05	713826	27.96
FALSE	High	Sequest HT (A2)	Unambiguous	[R].SVTTMEADAR.[L]		1	1	Q5ZR91	Q5ZR91	0	2	0.8407	0	1	1	540.753	1080.5	1080.5	-0.03	-1e-05	HCD (High Energy Collision Dissociation)	MS2	2.87169	10.62	10.9574	3367	ΔclpP/PclpPwt.raw	F5		2.26		0	9.111e-06	6.72235e+06	10.98
FALSE	High	Sequest HT (A2)	Unambiguous	[R].VYDEITVDNPIPLTQR.[T]		1	1	Q5ZR91	Q5ZR91	0	2	0.7964	0	1	1	936.991	1872.98	1872.97	2.9	0.00271	HCD (High Energy Collision Dissociation)	MS2	0	45	27.9211	14305	ΔclpP/PclpPwt.raw	F5		2.21		0	1.621e-06	181379	27.96
FALSE	High	Sequest HT (A2)	Unambiguous	[K].DSWITSQVR.[S]		1	1	Q5ZR91	Q5ZR91	0	2	0.7701	0	1	1	546.278	1091.55	1091.55	-0.16	-9e-05	HCD (High Energy Collision Dissociation)	MS2	64.113	25.684	19.3766	9038	ΔclpP/PclpPwt.raw	F5		1.74		6.141e-05	0.0003741	1.04941e+06	19.36
FALSE	High	Sequest HT (A2)	Unambiguous	[K].LAQEQIAQQVNHAK.[E]		1	1	Q5ZR97	Q5ZR97	0	3	0.7729	0	1	1	526.618	1577.84	1577.84	-0.25	-0.00013	HCD (High Energy Collision Dissociation)	MS2	4.07506	8.493	11.8806	4264	ΔclpP/PclpPtrap.raw	F3		2.29		0	9.796e-07	16731535	11.95
FALSE	High	Sequest HT (A2)	Unambiguous	[K].LAQEQIAQQVNHAK.[E]		1	1	Q5ZR97	Q5ZR97	0	2	0.8282	0	1	1	789.422	1577.84	1577.84	-1.71	-0.00135	HCD (High Energy Collision Dissociation)	MS2	14.0694	45	11.8951	4273	ΔclpP/PclpPtrap.raw	F3		4.19		0	2.084e-10	4205748	11.94
FALSE	High	Sequest HT (A2)	Unambiguous	[K].ELELAQHR.[V]		1	1	Q5ZR97	Q5ZR97	0	2	0.8058	0	1	1	498.267	995.528	995.527	0.77	0.00038	HCD (High Energy Collision Dissociation)	MS2	43.9106	10.419	10.4518	3140	ΔclpP/PclpPtrap.raw	F3		2.06		0.0001141	0.001147	3.21512e+06	10.47
FALSE	High	Sequest HT (A2)	Unambiguous	[R].ASEIIEAAK.[E]		1	1	Q5ZR97	Q5ZR97	0	2	0.2325	0	1	1	466.255	931.504	931.509	-6.32	-0.00294	HCD (High Energy Collision Dissociation)	MS2	3.70214	2.057	10.9119	3500	ΔclpP/PclpPtrap.raw	F3		2.28		0.0001141	0.000823	29528622	10.94
FALSE	High	Sequest HT (A2)	Unambiguous	[K].RASEIIEAAK.[E]		1	1	Q5ZR97	Q5ZR97	1	2	0.447	0	1	1	544.309	1087.61	1087.61	0.13	7e-05	HCD (High Energy Collision Dissociation)	MS2	60.2576	45	11.3322	3844	ΔclpP/PclpPtrap.raw	F3		2.17		0.002902	0.04532
FALSE	High	Sequest HT (A2)	Unambiguous	[K].LAQEQIAQQVNHAK.[E]		1	1	Q5ZR97	Q5ZR97	0	3	0.6667	0	1	1	526.617	1577.84	1577.84	-1.4	-0.00074	HCD (High Energy Collision Dissociation)	MS2	23.2254	43.827	11.8181	4024	ΔclpP/PclpPtrap.raw	F2		3.81		0	1.871e-08	31888332	11.91
FALSE	High	Sequest HT (A2)	Unambiguous	[K].LAQEQIAQQVNHAK.[E]		1	1	Q5ZR97	Q5ZR97	0	2	0.7242	0	1	1	789.423	1577.84	1577.84	-0.97	-0.00076	HCD (High Energy Collision Dissociation)	MS2	55.6227	6.324	11.9385	4123	ΔclpP/PclpPtrap.raw	F2		3.3		0	1.242e-08	4.8051e+06	11.9
FALSE	High	Sequest HT (A2)	Unambiguous	[K].ANSELLDNLIEEI.[-]		1	1	Q5ZR97	Q5ZR97	0	2	0.715	0	1	1	736.879	1472.75	1472.75	1.96	0.00145	HCD (High Energy Collision Dissociation)	MS2	34.5773	45	46.0229	28054	ΔclpP/PclpPtrap.raw	F2		1.93		0.0005138	0.004016	2799955	46.15
FALSE	High	Sequest HT (A2)	Unambiguous	[K].LAQEQIAQQVNHAK.[E]		1	1	Q5ZR97	Q5ZR97	0	3	0.6985	0	1	1	526.618	1577.84	1577.84	0.29	0.00015	HCD (High Energy Collision Dissociation)	MS2	22.1661	1.056	11.8965	4245	ΔclpP/PclpPtrap.raw	F1		2.62		0	6.522e-07	37175312	11.92
FALSE	High	Sequest HT (A2)	Unambiguous	[K].ANSELLDNLIEEI.[-]		1	1	Q5ZR97	Q5ZR97	0	2	0.8017	0	1	1	736.877	1472.75	1472.75	-1.07	-0.00079	HCD (High Energy Collision Dissociation)	MS2	26.4896	40.364	45.9961	28956	ΔclpP/PclpPtrap.raw	F1		2.37		0.0001642	0.001678	3.19387e+06	46.1
FALSE	High	Sequest HT (A2)	Unambiguous	[K].AHSADIIDKANKR.[A]		1	1	Q5ZR97	Q5ZR97	2	3	0.4432	0	1	1	480.26	1438.77	1438.78	-7.7	-0.00369	HCD (High Energy Collision Dissociation)	MS2	53.8702	12.756	10.1352	2781	ΔclpP/PclpPtrap.raw	F1		1.85		0.002623	0.03954
FALSE	High	Sequest HT (A2)	Unambiguous	[R].QDKIADGLAAAER.[G]		1	1	Q5ZR97	Q5ZR97	1	2	0.7642	0	1	1	679.358	1357.71	1357.71	0.59	0.0004	HCD (High Energy Collision Dissociation)	MS2	28.0427	45	13.7266	5816	ΔclpP/PclpPwt.raw	F6		2.12		6.141e-05	0.0005655	706690	13.76
FALSE	High	Sequest HT (A2)	Unambiguous	[K].LAQEQIAQQVNHAK.[E]		1	1	Q5ZR97	Q5ZR97	0	3	0.7913	0	1	1	526.617	1577.84	1577.84	-1.43	-0.00075	HCD (High Energy Collision Dissociation)	MS2	32.0837	45	11.9168	4054	ΔclpP/PclpPwt.raw	F5		3.69		0	4.537e-09	8056718	12
FALSE	High	Sequest HT (A2)	Unambiguous	[K].LAQEQIAQQVNHAK.[E]		1	1	Q5ZR97	Q5ZR97	0	2	0.8594	0	1	1	789.42	1577.83	1577.84	-3.78	-0.00299	HCD (High Energy Collision Dissociation)	MS2	10.7237	45	11.9435	4074	ΔclpP/PclpPwt.raw	F5		3.13		0	1.405e-09	2.21677e+06	12
FALSE	High	Sequest HT (A2)	Unambiguous	[K].IADGLAAAER.[G]		1	1	Q5ZR97	Q5ZR97	0	2	0.8249	0	1	1	493.766	986.525	986.527	-1.71	-0.00085	HCD (High Energy Collision Dissociation)	MS2	34.5886	9.528	12.3283	4391	ΔclpP/PclpPwt.raw	F5		2.57		0	1.815e-06	15832474	12.38
FALSE	High	Sequest HT (A2)	Unambiguous	[K].RASEIIEAAK.[E]		1	1	Q5ZR97	Q5ZR97	1	2	0.5284	0	1	1	544.308	1087.61	1087.61	-1.54	-0.00084	HCD (High Energy Collision Dissociation)	MS2	62.1848	45	10.8988	3333	ΔclpP/PclpPwt.raw	F4		2.99		0	4.056e-05	2.35841e+06	10.91
FALSE	High	Sequest HT (A2)	Unambiguous	[K].ANSELLDNLIEEI.[-]		1	1	Q5ZR97	Q5ZR97	0	2	0.7872	0	1	1	736.877	1472.75	1472.75	-0.82	-0.00061	HCD (High Energy Collision Dissociation)	MS2	34.2979	45	46.0592	26928	ΔclpP/PclpPwt.raw	F4		0.94		0.004808	0.08762	647202	46.13
FALSE	High	Sequest HT (A2)	Unambiguous	[R].AGDLVIDGSVR.[G]		1	1	Q5ZR98	Q5ZR98	0	2	0.6148	0	1	1	551.299	1101.59	1101.59	0.15	9e-05	HCD (High Energy Collision Dissociation)	MS2	5.88543	6.533	15.94	7099	ΔclpP/PclpPtrap.raw	F3		2.44		0	0.0002588	7.28832e+06	15.91
FALSE	High	Sequest HT (A2)	Unambiguous	[K].KNDALNNLIK.[L]		1	1	Q5ZR98	Q5ZR98	1	2	0.5897	0	1	1	571.831	1142.65	1142.65	0.97	0.00056	HCD (High Energy Collision Dissociation)	MS2	49.5981	32.355	14.7225	6291	ΔclpP/PclpPtrap.raw	F3		1.95		0	7.038e-06	1.24183e+06	14.71
FALSE	High	Sequest HT (A2)	Unambiguous	[K].ILEVDVVSYSELTPAQQQR.[L]		1	1	Q5ZR98	Q5ZR98	0	2	0.7692	0	1	1	1088.07	2175.12	2175.13	-2.42	-0.00263	HCD (High Energy Collision Dissociation)	MS2	0	45	29.7964	16248	ΔclpP/PclpPtrap.raw	F3		1.95		0	3.03e-07	548229	29.9
FALSE	High	Sequest HT (A2)	Unambiguous	[R].LMLLPEIEALYEVYR.[A]		1	1	Q5ZR98	Q5ZR98	0	3	0.7091	0	1	1	618.001	1851.99	1851.99	-2.15	-0.00133	HCD (High Energy Collision Dissociation)	MS2	23.2911	45	48.1887	27599	ΔclpP/PclpPtrap.raw	F3		2.2		0	1.321e-05	106880	48.21
FALSE	High	Sequest HT (A2)	Unambiguous	[R].LMLLPEIEALYEVYR.[A]		1	1	Q5ZR98	Q5ZR98	0	2	0.8544	0	1	1	926.502	1852	1851.99	1.94	0.0018	HCD (High Energy Collision Dissociation)	MS2	23.0085	45	48.2468	27622	ΔclpP/PclpPtrap.raw	F3		2.06		0	3.955e-05	191650	48.2
FALSE	High	Sequest HT (A2)	Unambiguous	[K].AIFEHALAEK.[K]		1	1	Q5ZR98	Q5ZR98	0	3	0.7318	0	1	1	376.873	1128.6	1128.6	-0.41	-0.00015	HCD (High Energy Collision Dissociation)	MS2	39.419	9.595	15.109	6559	ΔclpP/PclpPtrap.raw	F3		1.79		6.141e-05	0.0006834	5.24025e+06	15.16
FALSE	High	Sequest HT (A2)	Unambiguous	[K].ISIDPSLLGGALIR.[A]		1	1	Q5ZR98	Q5ZR98	0	2	0.7314	0	1	1	712.926	1424.85	1424.85	-1.44	-0.00102	HCD (High Energy Collision Dissociation)	MS2	56.7671	45	35.5262	20109	ΔclpP/PclpPtrap.raw	F3		1.75		0.0005138	0.003882	346504	35.64
FALSE	High	Sequest HT (A2)	Unambiguous	[K].KNDALNNLIK.[L]		1	1	Q5ZR98	Q5ZR98	1	3	0.5203	0	1	1	381.556	1142.65	1142.65	1.58	0.0006	HCD (High Energy Collision Dissociation)	MS2	43.0381	45	14.6526	6241	ΔclpP/PclpPtrap.raw	F3		1.48		0.001956	0.02914	432754	14.69
FALSE	High	Sequest HT (A2)	Unambiguous	[K].ILEVDVVSYSELTPAQQQR.[L]		1	1	Q5ZR98	Q5ZR98	0	2	0.7965	0	1	1	1088.06	2175.12	2175.13	-5.76	-0.00626	HCD (High Energy Collision Dissociation)	MS2	0	45	29.9359	17123	ΔclpP/PclpPtrap.raw	F2		3.44		0	1.301e-09	868531	30.01
FALSE	High	Sequest HT (A2)	Unambiguous	[K].ILEVDVVSYSELTPAQQQR.[L]		1	1	Q5ZR98	Q5ZR98	0	3	0.5663	0	1	1	725.715	2175.13	2175.13	1.09	0.00079	HCD (High Energy Collision Dissociation)	MS2	22.242	45	29.9919	17163	ΔclpP/PclpPtrap.raw	F2		2.49		0	2.419e-06	561749	29.99
FALSE	High	Sequest HT (A2)	Unambiguous	[R].AGDLVIDGSVR.[G]		1	1	Q5ZR98	Q5ZR98	0	2	0.6695	0	1	1	551.298	1101.59	1101.59	-1	-0.00055	HCD (High Energy Collision Dissociation)	MS2	25.4116	4.627	15.9479	7009	ΔclpP/PclpPtrap.raw	F2		2.39		0	5.681e-05	13675625	15.99
FALSE	High	Sequest HT (A2)	Unambiguous	[K].AIFEHALAEK.[K]		1	1	Q5ZR98	Q5ZR98	0	3	0.7437	0	1	1	376.873	1128.6	1128.6	-0.8	-0.0003	HCD (High Energy Collision Dissociation)	MS2	47.0148	16.674	13.7837	5535	ΔclpP/PclpPtrap.raw	F2		2.38		0	0.0001067	5064878	13.82
FALSE	High	Sequest HT (A2)	Unambiguous	[K].AIFEHALAEK.[K]		1	1	Q5ZR98	Q5ZR98	0	2	0.7349	0	1	1	564.804	1128.6	1128.6	-3.6	-0.00203	HCD (High Energy Collision Dissociation)	MS2	0	45	13.7614	5524	ΔclpP/PclpPtrap.raw	F2		2.98		0	1.188e-06	7.04658e+06	13.83
FALSE	High	Sequest HT (A2)	Unambiguous	[K].ISIDPSLLGGALIR.[A]		1	1	Q5ZR98	Q5ZR98	0	2	0.7509	0	1	1	712.927	1424.85	1424.85	-0.09	-7e-05	HCD (High Energy Collision Dissociation)	MS2	46.3213	45	35.6544	21776	ΔclpP/PclpPtrap.raw	F1		2.69		0	1.998e-06	548299	35.7
FALSE	High	Sequest HT (A2)	Unambiguous	[K].ILEVDVVSYSELTPAQQQR.[L]		1	1	Q5ZR98	Q5ZR98	0	2	0.7568	0	1	1	1088.07	2175.13	2175.13	-1.89	-0.00205	HCD (High Energy Collision Dissociation)	MS2	0	45	29.8796	17639	ΔclpP/PclpPtrap.raw	F1		2.96		0	2.826e-10	1.31741e+06	29.97
FALSE	High	Sequest HT (A2)	Unambiguous	[R].AGDLVIDGSVR.[G]		1	1	Q5ZR98	Q5ZR98	0	2	0.692	0	1	1	551.299	1101.59	1101.59	0.13	7e-05	HCD (High Energy Collision Dissociation)	MS2	29.1611	3.255	15.9583	7228	ΔclpP/PclpPtrap.raw	F1		2.63		0	0.0001825	19316746	16
FALSE	High	Sequest HT (A2)	Unambiguous	[K].AIFEHALAEK.[K]		1	1	Q5ZR98	Q5ZR98	0	2	0.7148	0	1	1	564.804	1128.6	1128.6	-2.84	-0.0016	HCD (High Energy Collision Dissociation)	MS2	46.9582	23.835	13.811	5747	ΔclpP/PclpPtrap.raw	F1		2.84		0	1.333e-05	7860579	13.86
FALSE	High	Sequest HT (A2)	Unambiguous	[K].AIFEHALAEK.[K]		1	1	Q5ZR98	Q5ZR98	0	3	0.6837	0	1	1	376.873	1128.6	1128.6	-0.18	-7e-05	HCD (High Energy Collision Dissociation)	MS2	45.3335	17.451	13.8283	5759	ΔclpP/PclpPtrap.raw	F1		2.15		0	0.0001028	4.75887e+06	13.86
FALSE	High	Sequest HT (A2)	Unambiguous	[R].LMLLPEIEALYEVYR.[A]		1	1	Q5ZR98	Q5ZR98	0	3	0.7932	0	1	1	618.002	1851.99	1851.99	0.03	2e-05	HCD (High Energy Collision Dissociation)	MS2	43.5339	45	48.0649	30338	ΔclpP/PclpPtrap.raw	F1		2.66		0	7.429e-07	128282	48.14
FALSE	High	Sequest HT (A2)	Unambiguous	[R].LMLLPEIEALYEVYR.[A]		1	1	Q5ZR98	Q5ZR98	0	2	0.7807	0	1	1	926.505	1852	1851.99	5.74	0.00531	HCD (High Energy Collision Dissociation)	MS2	49.5136	45	48.0506	30331	ΔclpP/PclpPtrap.raw	F1		1.87		0.0005138	0.004439	431621	48.15
FALSE	High	Sequest HT (A2)	Unambiguous	[R].AGDLVIDGSVR.[G]		1	1	Q5ZR98	Q5ZR98	0	2	0.6275	0	1	1	551.299	1101.59	1101.59	0.52	0.00029	HCD (High Energy Collision Dissociation)	MS2	22.5665	45	16.2063	7493	ΔclpP/PclpPwt.raw	F6		2.47		0.0001642	0.00171	6.64879e+06	15.91
FALSE	High	Sequest HT (A2)	Unambiguous	[K].ILEVDVVSYSELTPAQQQR.[L]		1	1	Q5ZR98	Q5ZR98	0	2	0.8314	0	1	1	1088.07	2175.13	2175.13	0.04	4e-05	HCD (High Energy Collision Dissociation)	MS2	0	45	29.8052	15517	ΔclpP/PclpPwt.raw	F5		1.72		0	4.575e-05
FALSE	High	Sequest HT (A2)	Unambiguous	[K].AIFEHALAEK.[K]		1	1	Q5ZR98	Q5ZR98	0	3	0.7117	0	1	1	376.873	1128.6	1128.6	-0.09	-4e-05	HCD (High Energy Collision Dissociation)	MS2	19.433	17.168	14.9063	6155	ΔclpP/PclpPwt.raw	F5		2.22		6.141e-05	0.0003549	2809616	14.95
FALSE	High	Sequest HT (A2)	Unambiguous	[K].KNDALNNLIK.[L]		1	1	Q5ZR98	Q5ZR98	1	2	0.6146	0	1	1	571.831	1142.65	1142.65	0.9	0.00051	HCD (High Energy Collision Dissociation)	MS2	52.5212	45	14.7053	6009	ΔclpP/PclpPwt.raw	F5		1.92		0.0001141	0.001596	818809	14.72
FALSE	High	Sequest HT (A2)	Unambiguous	[K].KNDALNNLIK.[L]		1	1	Q5ZR98	Q5ZR98	1	2	0.7333	0	1	1	571.831	1142.65	1142.65	1.24	0.00071	HCD (High Energy Collision Dissociation)	MS2	61.85	45	14.184	5725	ΔclpP/PclpPwt.raw	F4		2.85		0	1.584e-06	1.4731e+06	14.19
FALSE	High	Sequest HT (A2)	Unambiguous	[K].AIFEHALAEK.[K]		1	1	Q5ZR98	Q5ZR98	0	2	0.5705	0	1	1	564.807	1128.61	1128.6	1.08	0.00061	HCD (High Energy Collision Dissociation)	MS2	41.9181	33.829	14.2492	5776	ΔclpP/PclpPwt.raw	F4		2.98		0	7.71e-06	4.078e+06	14.26
FALSE	High	Sequest HT (A2)	Unambiguous	[K].NDALNNLIK.[L]		1	1	Q5ZR98	Q5ZR98	0	2	0.7412	0	1	1	507.783	1014.56	1014.56	0.62	0.00031	HCD (High Energy Collision Dissociation)	MS2	40.8486	23.915	18.1176	8384	ΔclpP/PclpPwt.raw	F4		1.7		0.003505	0.05642	1255306	18.16
FALSE	High	Sequest HT (A2)	Unambiguous	[K].ASSVASIVR.[K]		1	1	Q5ZR99	Q5ZR99	0	2	0.6919	0	1	1	445.259	889.51	889.51	0.15	7e-05	HCD (High Energy Collision Dissociation)	MS2	27.0565	4.03	11.7519	4164	ΔclpP/PclpPtrap.raw	F3		2.11		0	0.0001034	19085572	11.8
FALSE	High	Sequest HT (A2)	Unambiguous	[K].SVDQPVQTGLK.[A]		1	1	Q5ZR99	Q5ZR99	0	2	0.8315	0	1	1	586.321	1171.63	1171.63	2.5	0.00147	HCD (High Energy Collision Dissociation)	MS2	28.5322	45	11.8265	4225	ΔclpP/PclpPtrap.raw	F3		1.78		0	7.313e-05	25520978	11.92
FALSE	High	Sequest HT (A2)	Unambiguous	[R].KSVDQPVQTGLK.[A]		1	1	Q5ZR99	Q5ZR99	1	2	0.7781	0	1	1	650.367	1299.73	1299.73	-0.1	-7e-05	HCD (High Energy Collision Dissociation)	MS2	0	23.489	10.2387	2975	ΔclpP/PclpPtrap.raw	F3		3.83		0	2.753e-12	13296069	10.31
FALSE	High	Sequest HT (A2)	Unambiguous	[R].KSVDQPVQTGLK.[A]		1	1	Q5ZR99	Q5ZR99	1	3	0.6589	0	1	1	433.914	1299.73	1299.73	0.69	0.0003	HCD (High Energy Collision Dissociation)	MS2	20.4534	6.437	10.2659	2998	ΔclpP/PclpPtrap.raw	F3		3.02		0	7.212e-07	12219059	10.31
FALSE	High	Sequest HT (A2)	Unambiguous	[K].IDQFSVVSEAR.[N]		1	1	Q5ZR99	Q5ZR99	0	2	0.8109	0	1	1	625.821	1250.64	1250.64	-1.48	-0.00092	HCD (High Energy Collision Dissociation)	MS2	32.6135	8.204	18.6643	8913	ΔclpP/PclpPtrap.raw	F3		2.38		0	1.452e-07	4318787	18.64
FALSE	High	Sequest HT (A2)	Unambiguous	[R].KKIDQFSVVSEAR.[N]		1	1	Q5ZR99	Q5ZR99	2	3	0.5796	0	1	1	502.947	1506.83	1506.83	0.27	0.00014	HCD (High Energy Collision Dissociation)	MS2	40.0005	20.807	16.3093	7362	ΔclpP/PclpPtrap.raw	F3		2.26		0	9.148e-05	2.1915e+06	16.62
FALSE	High	Sequest HT (A2)	Unambiguous	[K].GPIESSGMSPIEK.[V]		1	1	Q5ZR99	Q5ZR99	0	2	0.8783	0	1	1	666.33	1331.65	1331.65	1.2	0.0008	HCD (High Energy Collision Dissociation)	MS2	36.1446	5.015	14.83	6370	ΔclpP/PclpPtrap.raw	F3		2.63		0	1.822e-06	12438136	14.91
FALSE	High	Sequest HT (A2)	Unambiguous	[R].STHAALLHAINEAGAYDNEIEAK.[L]		1	1	Q5ZR99	Q5ZR99	0	3	0.755	0	1	1	813.405	2438.2	2438.19	2.91	0.00236	HCD (High Energy Collision Dissociation)	MS2	22.2521	45	28.5741	15438	ΔclpP/PclpPtrap.raw	F3		2.49		0	4.141e-08	1369369	29.14
FALSE	High	Sequest HT (A2)	Unambiguous	[R].STHAALLHAINEAGAYDNEIEAK.[L]		1	1	Q5ZR99	Q5ZR99	0	3	0.8432	0	1	1	813.4	2438.19	2438.19	-3.18	-0.00258	HCD (High Energy Collision Dissociation)	MS2	36.0479	45	29.6084	16122	ΔclpP/PclpPtrap.raw	F3		3.38		0	1.068e-11	1.35678e+06	29.45
FALSE	High	Sequest HT (A2)	Unambiguous	[R].GEDALIVYDDLTK.[Q]		1	1	Q5ZR99	Q5ZR99	0	2	0.7778	0	1	1	726.366	1451.72	1451.73	-1.03	-0.00075	HCD (High Energy Collision Dissociation)	MS2	35.7424	11.062	29.5868	16107	ΔclpP/PclpPtrap.raw	F3		3.42		0	2.144e-07	7.43371e+06	29.66
FALSE	High	Sequest HT (A2)	Unambiguous	[R].ELEAFSQFASDLDDATR.[K]		1	1	Q5ZR99	Q5ZR99	0	3	0.7638	0	1	1	638.962	1914.87	1914.87	0.58	0.00037	HCD (High Energy Collision Dissociation)	MS2	40.3247	45	36.7466	20874	ΔclpP/PclpPtrap.raw	F3		2.71		0	1.056e-08	223544	36.83
FALSE	High	Sequest HT (A2)	Unambiguous	[R].ELEAFSQFASDLDDATRK.[Q]		1	1	Q5ZR99	Q5ZR99	1	3	0.625	0	1	1	681.659	2042.96	2042.97	-1.3	-0.00089	HCD (High Energy Collision Dissociation)	MS2	14.4418	42.915	31.9854	17798	ΔclpP/PclpPtrap.raw	F3		3.6		0	4.124e-11	1.42054e+06	32.05
FALSE	High	Sequest HT (A2)	Unambiguous	[R].EAYPGDIFYLHSR.[L]		1	1	Q5ZR99	Q5ZR99	0	2	0.7264	0	1	1	784.382	1567.76	1567.75	1.56	0.00122	HCD (High Energy Collision Dissociation)	MS2	0	45	24.7125	12942	ΔclpP/PclpPtrap.raw	F3		2.12		0	4.109e-07	794555	24.7
FALSE	High	Sequest HT (A2)	Unambiguous	[K].TAIAIDAIINQK.[G]		1	1	Q5ZR99	Q5ZR99	0	2	0.8454	0	1	1	635.873	1270.74	1270.74	1.19	0.00076	HCD (High Energy Collision Dissociation)	MS2	45.8853	23.449	24.3242	12688	ΔclpP/PclpPtrap.raw	F3		3.04		0	1.402e-07	2964582	24.4
FALSE	High	Sequest HT (A2)	Unambiguous	[R].VVDALGNPIDGKGPIESSGMSPIEK.[V]		1	1	Q5ZR99	Q5ZR99	1	3	0.7686	0	1	1	837.432	2510.28	2510.28	0.16	0.00014	HCD (High Energy Collision Dissociation)	MS2	65.0947	45	24.951	13086	ΔclpP/PclpPtrap.raw	F3		2.55		0	1.726e-08	2.79103e+06	24.78
FALSE	High	Sequest HT (A2)	Unambiguous	[R].EAYPGDIFYLHSR.[L]		1	1	Q5ZR99	Q5ZR99	0	3	0.6359	0	1	1	523.257	1567.76	1567.75	0.82	0.00043	HCD (High Energy Collision Dissociation)	MS2	11.7217	41.086	24.5338	12823	ΔclpP/PclpPtrap.raw	F3		1.95		0	2.547e-05	3011564	24.71
FALSE	High	Sequest HT (A2)	Unambiguous	[R].DSVGAVILGDSSTLAEGQK.[G]		1	1	Q5ZR99	Q5ZR99	0	3	0.7618	0	1	1	616.317	1846.94	1846.94	-0.98	-0.0006	HCD (High Energy Collision Dissociation)	MS2	39.1389	45	28.3813	15305	ΔclpP/PclpPtrap.raw	F3		3.19		0	1.346e-08	837793	28.45
FALSE	High	Sequest HT (A2)	Unambiguous	[K].GYLDDVPVNEISSFEASLHDYMR.[S]		1	1	Q5ZR99	Q5ZR99	0	3	0.6174	0	1	1	886.41	2657.22	2657.22	-1.41	-0.00125	HCD (High Energy Collision Dissociation)	MS2	69.8398	45	42.8886	24904	ΔclpP/PclpPtrap.raw	F3		2.3		0	1.038e-07	3.29928e+06	42.62
FALSE	High	Sequest HT (A2)	Unambiguous	[R].KLEEHGALEHTIVVVAGASDSAALQYIAPYSGcTMGEYFMER.[G]	C33(Carbamidomethyl)	1	1	Q5ZR99	Q5ZR99	1	5	0.7198	0	1	1	921.037	4601.16	4601.18	-4.54	-0.00418	HCD (High Energy Collision Dissociation)	MS2	51.698	45	48.4413	27710	ΔclpP/PclpPtrap.raw	F3		2.32		0	5.231e-06
FALSE	High	Sequest HT (A2)	Unambiguous	[R].VVDALGNPIDGKGPIESSGMSPIEK.[V]		1	1	Q5ZR99	Q5ZR99	1	3	0.7415	0	1	1	837.435	2510.29	2510.28	3.95	0.00331	HCD (High Energy Collision Dissociation)	MS2	0	45	24.5661	12846	ΔclpP/PclpPtrap.raw	F3		2.05		6.141e-05	0.0003512	2.79103e+06	24.78
FALSE	High	Sequest HT (A2)	Unambiguous	[R].NEGTIVSLK.[D]		1	1	Q5ZR99	Q5ZR99	0	2	0.5964	0	1	1	480.771	960.535	960.536	-0.58	-0.00028	HCD (High Energy Collision Dissociation)	MS2	60.8238	3.273	12.9486	5109	ΔclpP/PclpPtrap.raw	F3	Not Reliable	1.66		0.0001141	0.0008899
FALSE	High	Sequest HT (A2)	Unambiguous	[R].ILEVPVGK.[G]		1	1	Q5ZR99	Q5ZR99	0	2	0.8059	0	1	1	427.769	854.531	854.535	-4.31	-0.00184	HCD (High Energy Collision Dissociation)	MS2	66.8679	19.007	14.585	6198	ΔclpP/PclpPtrap.raw	F3		1.7		0.0001141	0.00127	18218770	14.73
FALSE	High	Sequest HT (A2)	Unambiguous	[R].QISLLLR.[R]		1	1	Q5ZR99	Q5ZR99	0	2	0.468	0	1	1	421.777	842.546	842.546	-0.02	-1e-05	HCD (High Energy Collision Dissociation)	MS2	35.3819	27.762	20.8305	10371	ΔclpP/PclpPtrap.raw	F3		2.03		0.0002152	0.002486	2.51711e+06	20.85
FALSE	High	Sequest HT (A2)	Unambiguous	[K].VAPGVITRK.[S]		1	1	Q5ZR99	Q5ZR99	1	2	0.9124	0	1	1	470.801	940.596	940.594	2.02	0.00095	HCD (High Energy Collision Dissociation)	MS2	32.5462	27.355	9.7282	2548	ΔclpP/PclpPtrap.raw	F3		1.94		0.0005588	0.005295	1.00571e+06	9.74
FALSE	High	Sequest HT (A2)	Unambiguous	[R].LHGLADVMAGEMIEFPGGVYGLALNLER.[D]		1	1	Q5ZR99	Q5ZR99	0	3	0.4253	0	1	1	991.509	2972.51	2972.5	3.8	0.00376	HCD (High Energy Collision Dissociation)	MS2	32.1092	45	49.1495	28041	ΔclpP/PclpPtrap.raw	F3		0.87		0.001154	0.01764	1.25149e+06	49.53
FALSE	High	Sequest HT (A2)	Unambiguous	[R].ITELMK.[Q]		1	1	Q5ZR99	Q5ZR99	0	2	0.5485	0	1	1	367.708	734.41	734.412	-2.95	-0.00108	HCD (High Energy Collision Dissociation)	MS2	45.474	24.616	11.2388	3766	ΔclpP/PclpPtrap.raw	F3		2.06		0.002035	0.03142	22521080	11.32
FALSE	High	Sequest HT (A2)	Unambiguous	[R].NEGTIVSLKDGIVR.[L]		1	1	Q5ZR99	Q5ZR99	1	2	0.6875	0	1	1	750.921	1500.84	1500.84	-1.85	-0.00139	HCD (High Energy Collision Dissociation)	MS2	27.2442	45	19.4515	9444	ΔclpP/PclpPtrap.raw	F3		1.6		0.002072	0.0338	313801	19.53
FALSE	High	Sequest HT (A2)	Unambiguous	[R].DSVGAVILGDSSTLAEGQK.[G]		1	1	Q5ZR99	Q5ZR99	0	2	0.3205	0	1	1	923.967	1846.93	1846.94	-7.18	-0.00663	HCD (High Energy Collision Dissociation)	MS2	0	45	28.2697	15230	ΔclpP/PclpPtrap.raw	F3		0.78		0.002902	0.04475	6.79343e+06	28.45
FALSE	High	Sequest HT (A2)	Unambiguous	[K].QAWAYR.[Q]		1	1	Q5ZR99	Q5ZR99	0	2	0.6648	0	1	1	397.701	794.394	794.394	-0.3	-0.00012	HCD (High Energy Collision Dissociation)	MS2	50.5716	10.069	12.6133	4849	ΔclpP/PclpPtrap.raw	F3		1.79		0.004994	0.09437	4.75847e+06	12.61
FALSE	High	Sequest HT (A2)	Unambiguous	[K].QYSPLTVAEMGVSLFVVEK.[G]		1	1	Q5ZR99	Q5ZR99	0	3	0.6308	0	1	1	699.707	2097.11	2097.09	6.39	0.00447	HCD (High Energy Collision Dissociation)	MS2	56.4993	45	46.0763	28091	ΔclpP/PclpPtrap.raw	F2		2.14		0	3.284e-05	534468	46.31
FALSE	High	Sequest HT (A2)	Unambiguous	[R].LHGLADVMAGEMIEFPGGVYGLALNLER.[D]		1	1	Q5ZR99	Q5ZR99	0	3	0.7891	0	1	1	991.512	2972.52	2972.5	6.5	0.00644	HCD (High Energy Collision Dissociation)	MS2	0	45	47.8587	29256	ΔclpP/PclpPtrap.raw	F2		3.13		0	7.408e-08	1322414	48.14
FALSE	High	Sequest HT (A2)	Unambiguous	[R].EAYPGDIFYLHSR.[L]		1	1	Q5ZR99	Q5ZR99	0	3	0.7519	0	1	1	523.256	1567.75	1567.75	0.35	0.00019	HCD (High Energy Collision Dissociation)	MS2	28.0746	33.41	24.3624	13185	ΔclpP/PclpPtrap.raw	F2		2.66		0	3.123e-06	5.46412e+06	24.55
FALSE	High	Sequest HT (A2)	Unambiguous	[K].TAIAIDAIINQK.[G]		1	1	Q5ZR99	Q5ZR99	0	2	0.7331	0	1	1	635.873	1270.74	1270.74	1.62	0.00103	HCD (High Energy Collision Dissociation)	MS2	66.1216	45	24.3189	13153	ΔclpP/PclpPtrap.raw	F2		2.51		0	1.869e-06	4.0277e+06	24.47
FALSE	High	Sequest HT (A2)	Unambiguous	[R].VVDALGNPIDGKGPIESSGMSPIEK.[V]		1	1	Q5ZR99	Q5ZR99	1	3	0.7605	0	1	1	837.436	2510.29	2510.28	4.85	0.00405	HCD (High Energy Collision Dissociation)	MS2	38.1823	45	24.6052	13360	ΔclpP/PclpPtrap.raw	F2		3.09		0	3.763e-10	4.85549e+06	24.8
FALSE	High	Sequest HT (A2)	Unambiguous	[R].STHAALLHAINEAGAYDNEIEAK.[L]		1	1	Q5ZR99	Q5ZR99	0	4	0.7812	0	1	1	610.304	2438.19	2438.19	-0.3	-0.00018	HCD (High Energy Collision Dissociation)	MS2	34.1487	16.003	27	15035	ΔclpP/PclpPtrap.raw	F2		2.88		0	2.053e-10	4.68006e+06	27.29
FALSE	High	Sequest HT (A2)	Unambiguous	[K].AIDAMIPVGR.[G]		1	1	Q5ZR99	Q5ZR99	0	2	0.8996	0	1	1	521.789	1042.57	1042.57	-1.28	-0.00067	HCD (High Energy Collision Dissociation)	MS2	14.8267	5.585	20.1654	10148	ΔclpP/PclpPtrap.raw	F2		2.49		0	3.629e-05	19011606	20.06
FALSE	High	Sequest HT (A2)	Unambiguous	[K].GYLDDVPVNEISSFEASLHDYMR.[S]		1	1	Q5ZR99	Q5ZR99	0	3	0.6714	0	1	1	886.413	2657.23	2657.22	2.35	0.00208	HCD (High Energy Collision Dissociation)	MS2	0	45	42.6045	25777	ΔclpP/PclpPtrap.raw	F2		2.83		0	9.326e-10	4.56672e+06	42.79
FALSE	High	Sequest HT (A2)	Unambiguous	[R].ELEAFSQFASDLDDATR.[K]		1	1	Q5ZR99	Q5ZR99	0	2	0.7826	0	1	1	957.942	1914.88	1914.87	2.85	0.00273	HCD (High Energy Collision Dissociation)	MS2	0	45	36.8058	21855	ΔclpP/PclpPtrap.raw	F2		4.14		0	1.628e-13	2.8899e+06	36.93
FALSE	High	Sequest HT (A2)	Unambiguous	[R].ELEAFSQFASDLDDATR.[K]		1	1	Q5ZR99	Q5ZR99	0	3	0.7281	0	1	1	638.961	1914.87	1914.87	-2.08	-0.00133	HCD (High Energy Collision Dissociation)	MS2	24.2049	45	36.9267	21937	ΔclpP/PclpPtrap.raw	F2		3.2		0	5.571e-09	432630	36.95
FALSE	High	Sequest HT (A2)	Unambiguous	[R].ELEAFSQFASDLDDATRK.[Q]		1	1	Q5ZR99	Q5ZR99	1	3	0.6501	0	1	1	681.661	2042.97	2042.97	0.72	0.00049	HCD (High Energy Collision Dissociation)	MS2	50.3899	45	32.0104	18577	ΔclpP/PclpPtrap.raw	F2		3.43		0	1.113e-08	2.26161e+06	32.13
FALSE	High	Sequest HT (A2)	Unambiguous	[R].DSVGAVILGDSSTLAEGQK.[G]		1	1	Q5ZR99	Q5ZR99	0	3	0.7082	0	1	1	616.319	1846.94	1846.94	1.06	0.00065	HCD (High Energy Collision Dissociation)	MS2	25.639	45	28.4248	16056	ΔclpP/PclpPtrap.raw	F2		3.05		0	1.451e-06	1.35206e+06	28.48
FALSE	High	Sequest HT (A2)	Unambiguous	[R].DSVGAVILGDSSTLAEGQK.[G]		1	1	Q5ZR99	Q5ZR99	0	2	0.8	0	1	1	923.973	1846.94	1846.94	-0.09	-8e-05	HCD (High Energy Collision Dissociation)	MS2	21.6829	45	28.3867	16029	ΔclpP/PclpPtrap.raw	F2		4.6		0	1.4e-11	9666820	28.52
FALSE	High	Sequest HT (A2)	Unambiguous	[R].STHAALLHAINEAGAYDNEIEAK.[L]		1	1	Q5ZR99	Q5ZR99	0	3	0.782	0	1	1	813.403	2438.2	2438.19	0.17	0.00014	HCD (High Energy Collision Dissociation)	MS2	0	45	27.7294	15559	ΔclpP/PclpPtrap.raw	F2		4.77		0	1.194e-15	3.43314e+06	27.3
FALSE	High	Sequest HT (A2)	Unambiguous	[R].GEDALIVYDDLTK.[Q]		1	1	Q5ZR99	Q5ZR99	0	2	0.6488	0	1	1	726.366	1451.72	1451.73	-1.78	-0.00129	HCD (High Energy Collision Dissociation)	MS2	28.8763	18.298	29.5841	16877	ΔclpP/PclpPtrap.raw	F2		3.36		0	4.387e-08	11765802	29.67
FALSE	High	Sequest HT (A2)	Unambiguous	[K].ASSVASIVR.[K]		1	1	Q5ZR99	Q5ZR99	0	2	0.689	0	1	1	445.258	889.509	889.51	-0.9	-0.0004	HCD (High Energy Collision Dissociation)	MS2	39.5359	4.767	11.768	3980	ΔclpP/PclpPtrap.raw	F2		2.09		0	7.474e-05	20379432	11.81
FALSE	High	Sequest HT (A2)	Unambiguous	[K].KIDQFSVVSEAR.[N]		1	1	Q5ZR99	Q5ZR99	1	2	0.6781	0	1	1	689.87	1378.73	1378.73	0.86	0.00059	HCD (High Energy Collision Dissociation)	MS2	79.136	16.368	15.6419	6796	ΔclpP/PclpPtrap.raw	F2		2.33		0	8.045e-06	3.5068e+06	15.68
FALSE	High	Sequest HT (A2)	Unambiguous	[R].KSVDQPVQTGLK.[A]		1	1	Q5ZR99	Q5ZR99	1	2	0.7551	0	1	1	650.367	1299.73	1299.73	0.09	6e-05	HCD (High Energy Collision Dissociation)	MS2	30.1988	45	10.1995	2783	ΔclpP/PclpPtrap.raw	F2		2.94		0	5.026e-09	12542174	10.27
FALSE	High	Sequest HT (A2)	Unambiguous	[R].KSVDQPVQTGLK.[A]		1	1	Q5ZR99	Q5ZR99	1	3	0.701	0	1	1	433.914	1299.73	1299.73	0.05	2e-05	HCD (High Energy Collision Dissociation)	MS2	38.9706	10.335	10.215	2795	ΔclpP/PclpPtrap.raw	F2		3.11		0	9.409e-07	16270747	10.27
FALSE	High	Sequest HT (A2)	Unambiguous	[R].KKIDQFSVVSEAR.[N]		1	1	Q5ZR99	Q5ZR99	2	2	0.8402	0	1	1	753.919	1506.83	1506.83	1.95	0.00147	HCD (High Energy Collision Dissociation)	MS2	19.6409	45	13.5921	5407	ΔclpP/PclpPtrap.raw	F2		3.63		0	6.306e-10	2.64189e+06	13.67
FALSE	High	Sequest HT (A2)	Unambiguous	[K].GPIESSGMSPIEK.[V]		1	1	Q5ZR99	Q5ZR99	0	2	0.8714	0	1	1	666.33	1331.65	1331.65	0.88	0.00059	HCD (High Energy Collision Dissociation)	MS2	26.7265	3.829	14.901	6287	ΔclpP/PclpPtrap.raw	F2		2.8		0	2.401e-06	15435103	14.88
FALSE	High	Sequest HT (A2)	Unambiguous	[K].IDQFSVVSEAR.[N]		1	1	Q5ZR99	Q5ZR99	0	2	0.8035	0	1	1	625.822	1250.64	1250.64	-0.68	-0.00043	HCD (High Energy Collision Dissociation)	MS2	31.0957	5.455	18.704	9066	ΔclpP/PclpPtrap.raw	F2		3.41		0	6.501e-09	7.09304e+06	18.72
FALSE	High	Sequest HT (A2)	Unambiguous	[R].NEGTIVSLK.[D]		1	1	Q5ZR99	Q5ZR99	0	2	0.5828	0	1	1	480.774	960.54	960.536	4.31	0.00207	HCD (High Energy Collision Dissociation)	MS2	59.452	1.207	12.9872	4982	ΔclpP/PclpPtrap.raw	F2	Not Reliable	1.51		0.0001141	0.001615
FALSE	High	Sequest HT (A2)	Unambiguous	[R].KKIDQFSVVSEAR.[N]		1	1	Q5ZR99	Q5ZR99	2	3	0.5161	0	1	1	502.947	1506.83	1506.83	0.28	0.00014	HCD (High Energy Collision Dissociation)	MS2	57.1666	4.532	13.5791	5394	ΔclpP/PclpPtrap.raw	F2		2.17		0.0001141	0.001172	7.82568e+06	13.64
FALSE	High	Sequest HT (A2)	Unambiguous	[K].VAPGVITR.[K]		1	1	Q5ZR99	Q5ZR99	0	2	0.5665	0	1	1	406.753	812.499	812.499	0.37	0.00015	HCD (High Energy Collision Dissociation)	MS2	46.1909	22.823	10.8469	3311	ΔclpP/PclpPtrap.raw	F2		2.03		0.0001141	0.001023	13147545	10.76
FALSE	High	Sequest HT (A2)	Unambiguous	[R].ILEVPVGK.[G]		1	1	Q5ZR99	Q5ZR99	0	2	1	0	1	1	427.77	854.534	854.535	-1.13	-0.00048	HCD (High Energy Collision Dissociation)	MS2	49.6264	26.508	14.6458	6087	ΔclpP/PclpPtrap.raw	F2		2.01		0.0001642	0.001827	30171574	14.78
FALSE	High	Sequest HT (A2)	Unambiguous	[R].QISLLLR.[R]		1	1	Q5ZR99	Q5ZR99	0	2	0.625	0	1	1	421.777	842.546	842.546	0.66	0.00028	HCD (High Energy Collision Dissociation)	MS2	30.9966	10.012	20.7488	10599	ΔclpP/PclpPtrap.raw	F2		2.24		0.0001642	0.002439	5.47686e+06	20.76
FALSE	High	Sequest HT (A2)	Unambiguous	[R].VVDALGNPIDGKGPIESSGMSPIEK.[V]		1	1	Q5ZR99	Q5ZR99	1	2	0.7934	0	1	1	1255.64	2510.27	2510.28	-2.9	-0.00364	HCD (High Energy Collision Dissociation)	MS2		45	24.7507	13464	ΔclpP/PclpPtrap.raw	F2		1.21		0.0008804	0.00802
FALSE	High	Sequest HT (A2)	Unambiguous	[K].ASSVASIVR.[K]		1	1	Q5ZR99	Q5ZR99	0	2	0.7244	0	1	1	445.259	889.51	889.51	-0.32	-0.00014	HCD (High Energy Collision Dissociation)	MS2	61.6519	4.417	11.7566	4125	ΔclpP/PclpPtrap.raw	F1		2.25		0	0.0001257	30322274	11.82
FALSE	High	Sequest HT (A2)	Unambiguous	[R].STHAALLHAINEAGAYDNEIEAK.[L]		1	1	Q5ZR99	Q5ZR99	0	2	0.7582	0	1	1	1219.6	2438.19	2438.19	-3.94	-0.0048	HCD (High Energy Collision Dissociation)	MS2		45	26.9127	15434	ΔclpP/PclpPtrap.raw	F1		1.82		0	1.234e-05
FALSE	High	Sequest HT (A2)	Unambiguous	[R].STHAALLHAINEAGAYDNEIEAK.[L]		1	1	Q5ZR99	Q5ZR99	0	4	0.8015	0	1	1	610.303	2438.19	2438.19	-1.56	-0.00095	HCD (High Energy Collision Dissociation)	MS2	25.4105	20.295	26.6782	15268	ΔclpP/PclpPtrap.raw	F1		3.93		0	1.509e-09	5799471	26.87
FALSE	High	Sequest HT (A2)	Unambiguous	[R].STHAALLHAINEAGAYDNEIEAK.[L]		1	1	Q5ZR99	Q5ZR99	0	3	0.8051	0	1	1	813.402	2438.19	2438.19	-1.87	-0.00152	HCD (High Energy Collision Dissociation)	MS2	28.9874	15.108	27.1029	15576	ΔclpP/PclpPtrap.raw	F1		3.13		0	1.306e-09	4.21643e+06	26.88
FALSE	High	Sequest HT (A2)	Unambiguous	[R].GEDALIVYDDLTK.[Q]		1	1	Q5ZR99	Q5ZR99	0	2	0.6582	0	1	1	726.365	1451.72	1451.73	-3.22	-0.00234	HCD (High Energy Collision Dissociation)	MS2	37.5217	8.024	29.5932	17438	ΔclpP/PclpPtrap.raw	F1		3.16		0	5.803e-08	16892798	29.69
FALSE	High	Sequest HT (A2)	Unambiguous	[R].GEDALIVYDDLTK.[Q]		1	1	Q5ZR99	Q5ZR99	0	3	0.7239	0	1	1	484.579	1451.72	1451.73	-2.04	-0.00099	HCD (High Energy Collision Dissociation)	MS2	49.586	45	29.6517	17479	ΔclpP/PclpPtrap.raw	F1		2.68		0	4.557e-07	494236	29.7
FALSE	High	Sequest HT (A2)	Unambiguous	[R].DSVGAVILGDSSTLAEGQK.[G]		1	1	Q5ZR99	Q5ZR99	0	2	0.8022	0	1	1	923.974	1846.94	1846.94	0.7	0.00065	HCD (High Energy Collision Dissociation)	MS2	17.9816	45	28.3837	16537	ΔclpP/PclpPtrap.raw	F1		4.65		0	9.969e-12	17532954	28.53
FALSE	High	Sequest HT (A2)	Unambiguous	[R].VVDALGNPIDGKGPIESSGMSPIEK.[V]		1	1	Q5ZR99	Q5ZR99	1	3	0.1983	0	1	1	837.439	2510.3	2510.28	8.28	0.00693	HCD (High Energy Collision Dissociation)	MS2	12.7353	45	24.5363	13664	ΔclpP/PclpPtrap.raw	F1		1.21		0	0.0001358	12800469	24.79
FALSE	High	Sequest HT (A2)	Unambiguous	[R].VVDALGNPIDGKGPIESSGMSPIEK.[V]		1	1	Q5ZR99	Q5ZR99	1	2	0.8009	0	1	1	1255.64	2510.28	2510.28	0.43	0.00055	HCD (High Energy Collision Dissociation)	MS2		45	24.6863	13778	ΔclpP/PclpPtrap.raw	F1		2.21		0	1.55e-09	740658	24.78
FALSE	High	Sequest HT (A2)	Unambiguous	[K].SVDQPVQTGLK.[A]		1	1	Q5ZR99	Q5ZR99	0	2	0.8547	0	1	1	586.32	1171.63	1171.63	0.91	0.00053	HCD (High Energy Collision Dissociation)	MS2	14.3371	5.19	11.9661	4304	ΔclpP/PclpPtrap.raw	F1		2.34		0	7.246e-05	46613800	12.02
FALSE	High	Sequest HT (A2)	Unambiguous	[R].EAYPGDIFYLHSR.[L]		1	1	Q5ZR99	Q5ZR99	0	3	0.6586	0	1	1	523.255	1567.75	1567.75	-2.45	-0.00128	HCD (High Energy Collision Dissociation)	MS2	34.1395	45	24.306	13486	ΔclpP/PclpPtrap.raw	F1		2.49		0	2.29e-06	7199703	24.53
FALSE	High	Sequest HT (A2)	Unambiguous	[R].ELEAFSQFASDLDDATR.[K]		1	1	Q5ZR99	Q5ZR99	0	3	0.8216	0	1	1	638.961	1914.87	1914.87	-2.36	-0.00151	HCD (High Energy Collision Dissociation)	MS2	75.9068	45	36.8613	22630	ΔclpP/PclpPtrap.raw	F1		3.42		0	3.022e-09	604402	36.89
FALSE	High	Sequest HT (A2)	Unambiguous	[R].ELEAFSQFASDLDDATRK.[Q]		1	1	Q5ZR99	Q5ZR99	1	3	0.6366	0	1	1	681.66	2042.97	2042.97	0.07	5e-05	HCD (High Energy Collision Dissociation)	MS2	31.9668	12.731	32.1527	19303	ΔclpP/PclpPtrap.raw	F1		3.44		0	1.503e-08	3.48821e+06	32.18
FALSE	High	Sequest HT (A2)	Unambiguous	[R].KKIDQFSVVSEAR.[N]		1	1	Q5ZR99	Q5ZR99	2	2	0.7664	0	1	1	753.919	1506.83	1506.83	2.26	0.0017	HCD (High Energy Collision Dissociation)	MS2	47.6679	30.069	13.6408	5642	ΔclpP/PclpPtrap.raw	F1		2.44		0	5.53e-08	3.83245e+06	13.71
FALSE	High	Sequest HT (A2)	Unambiguous	[K].GPIESSGMSPIEK.[V]		1	1	Q5ZR99	Q5ZR99	0	2	0.8921	0	1	1	666.33	1331.65	1331.65	1.53	0.00102	HCD (High Energy Collision Dissociation)	MS2	35.3687	1.85	14.8729	6476	ΔclpP/PclpPtrap.raw	F1		3.15		0	3.875e-06	25389992	14.88
FALSE	High	Sequest HT (A2)	Unambiguous	[R].NEGTIVSLKDGIVR.[L]		1	1	Q5ZR99	Q5ZR99	1	2	0.786	0	1	1	750.922	1500.84	1500.84	-1.24	-0.00093	HCD (High Energy Collision Dissociation)	MS2	59.7347	45	18.8218	9346	ΔclpP/PclpPtrap.raw	F1		2.43		0	0.0002433	1.16845e+06	18.81
FALSE	High	Sequest HT (A2)	Unambiguous	[K].IDQFSVVSEAR.[N]		1	1	Q5ZR99	Q5ZR99	0	2	0.8436	0	1	1	625.822	1250.64	1250.64	-0.54	-0.00034	HCD (High Energy Collision Dissociation)	MS2	32.8233	4.773	18.7859	9319	ΔclpP/PclpPtrap.raw	F1		3.07		0	9.993e-08	7.57103e+06	18.74
FALSE	High	Sequest HT (A2)	Unambiguous	[R].KSVDQPVQTGLK.[A]		1	1	Q5ZR99	Q5ZR99	1	2	0.6486	0	1	1	650.368	1299.73	1299.73	0.87	0.00057	HCD (High Energy Collision Dissociation)	MS2	21.0268	45	10.1922	2831	ΔclpP/PclpPtrap.raw	F1		2.76		0	9.189e-08	25414482	10.27
FALSE	High	Sequest HT (A2)	Unambiguous	[R].LHGLADVMAGEMIEFPGGVYGLALNLER.[D]		1	1	Q5ZR99	Q5ZR99	0	3	0.7321	0	1	1	991.497	2972.48	2972.5	-7.72	-0.00765	HCD (High Energy Collision Dissociation)	MS2	0	45	48.0354	30322	ΔclpP/PclpPtrap.raw	F1		2.24		0	0.0001153	1885159	48.44
FALSE	High	Sequest HT (A2)	Unambiguous	[K].QYSPLTVAEMGVSLFVVEK.[G]		1	1	Q5ZR99	Q5ZR99	0	3	0.5822	0	1	1	699.702	2097.09	2097.09	-1.31	-0.00091	HCD (High Energy Collision Dissociation)	MS2	24.8676	45	46.5868	29359	ΔclpP/PclpPtrap.raw	F1		2.13		0	4.174e-05	771244	46.38
FALSE	High	Sequest HT (A2)	Unambiguous	[K].GYLDDVPVNEISSFEASLHDYMR.[S]		1	1	Q5ZR99	Q5ZR99	0	3	0.4702	0	1	1	886.405	2657.2	2657.22	-7.16	-0.00634	HCD (High Energy Collision Dissociation)	MS2	0	45	43.03	26936	ΔclpP/PclpPtrap.raw	F1		1.51		0	0.000142	5.91568e+06	42.77
FALSE	High	Sequest HT (A2)	Unambiguous	[R].KLEEHGALEHTIVVVAGASDSAALQYIAPYSGcTMGEYFMER.[G]	C33(Carbamidomethyl)	1	1	Q5ZR99	Q5ZR99	1	5	0.7671	0	1	1	921.049	4601.22	4601.18	8.14	0.00749	HCD (High Energy Collision Dissociation)	MS2	18.8245	45	45.6482	28723	ΔclpP/PclpPtrap.raw	F1		4.38		0	3.796e-10
FALSE	High	Sequest HT (A2)	Unambiguous	[R].NEGTIVSLK.[D]		1	1	Q5ZR99	Q5ZR99	0	2	0.6882	0	1	1	480.772	960.537	960.536	1.08	0.00052	HCD (High Energy Collision Dissociation)	MS2	55.5427	0.7	13.0379	5195	ΔclpP/PclpPtrap.raw	F1		1.7		6.141e-05	0.0003425
FALSE	High	Sequest HT (A2)	Unambiguous	[R].KSVDQPVQTGLK.[A]		1	1	Q5ZR99	Q5ZR99	1	3	0.6795	0	1	1	433.914	1299.73	1299.73	0.61	0.00026	HCD (High Energy Collision Dissociation)	MS2	33.0576	4.431	10.2179	2854	ΔclpP/PclpPtrap.raw	F1		2.34		6.141e-05	0.0003484	30787670	10.27
FALSE	High	Sequest HT (A2)	Unambiguous	[R].ILEVPVGK.[G]		1	1	Q5ZR99	Q5ZR99	0	2	1	0	1	1	427.771	854.534	854.535	-0.37	-0.00016	HCD (High Energy Collision Dissociation)	MS2	19.7114	3.588	14.7321	6373	ΔclpP/PclpPtrap.raw	F1		2.24		6.141e-05	0.0005039	34093820	14.81
FALSE	High	Sequest HT (A2)	Unambiguous	[K].VAPGVITR.[K]		1	1	Q5ZR99	Q5ZR99	0	2	0.6277	0	1	1	406.753	812.499	812.499	-0.16	-7e-05	HCD (High Energy Collision Dissociation)	MS2	15.0984	1.311	10.7893	3343	ΔclpP/PclpPtrap.raw	F1		1.88		6.141e-05	0.0005077	36960980	10.79
FALSE	High	Sequest HT (A2)	Unambiguous	[R].INADEVEKLTNGEVK.[G]		1	1	Q5ZR99	Q5ZR99	1	3	0.443	0	1	1	553.625	1658.86	1658.86	0.71	0.00039	HCD (High Energy Collision Dissociation)	MS2	39.4894	13.048	20.5423	10647	ΔclpP/PclpPtrap.raw	F1		1.58		0.0005588	0.004972	2.56144e+06	20.56
FALSE	High	Sequest HT (A2)	Unambiguous	[R].LALAQFR.[E]		1	1	Q5ZR99	Q5ZR99	0	2	0.6373	0	1	1	409.747	818.487	818.488	-1.79	-0.00073	HCD (High Energy Collision Dissociation)	MS2	26.69	29.098	17.7642	8544	ΔclpP/PclpPtrap.raw	F1		1.93		0.001154	0.01691	3549581	17.84
FALSE	High	Sequest HT (A2)	Unambiguous	[R].LHGLADVMAGEMIEFPGGVYGLALNLER.[D]		1	1	Q5ZR99	Q5ZR99	0	4	0.1235	0	1	1	743.883	2972.51	2972.5	2.54	0.00189	HCD (High Energy Collision Dissociation)	MS2	75.1325	45	48.4918	30623	ΔclpP/PclpPtrap.raw	F1		0.81		0.004326	0.08065	160958	48.49
FALSE	High	Sequest HT (A2)	Unambiguous	[K].ASSVASIVR.[K]		1	1	Q5ZR99	Q5ZR99	0	2	0.7393	0	1	1	445.258	889.509	889.51	-1.5	-0.00067	HCD (High Energy Collision Dissociation)	MS2	50.322	8.692	11.7051	4258	ΔclpP/PclpPwt.raw	F6		2.34		0	8.635e-05	19405700	11.77
FALSE	High	Sequest HT (A2)	Unambiguous	[K].SVDQPVQTGLK.[A]		1	1	Q5ZR99	Q5ZR99	0	2	0.812	0	1	1	586.317	1171.63	1171.63	-4.57	-0.00267	HCD (High Energy Collision Dissociation)	MS2	54.4659	43.545	11.8447	4385	ΔclpP/PclpPwt.raw	F6		2.34		0	3.561e-05	20244798	11.91
FALSE	High	Sequest HT (A2)	Unambiguous	[R].KSVDQPVQTGLK.[A]		1	1	Q5ZR99	Q5ZR99	1	3	0.6425	0	1	1	433.914	1299.73	1299.73	0.78	0.00034	HCD (High Energy Collision Dissociation)	MS2	44.6647	2.939	10.2544	3032	ΔclpP/PclpPwt.raw	F6		2.21		0	0.0002272	7.94501e+06	10.28
FALSE	High	Sequest HT (A2)	Unambiguous	[R].KSVDQPVQTGLK.[A]		1	1	Q5ZR99	Q5ZR99	1	2	0.7723	0	1	1	650.367	1299.73	1299.73	0.28	0.00018	HCD (High Energy Collision Dissociation)	MS2	10.7482	45	10.2177	3001	ΔclpP/PclpPwt.raw	F6		3.47		0	1.038e-10	7.39918e+06	10.28
FALSE	High	Sequest HT (A2)	Unambiguous	[R].KKIDQFSVVSEAR.[N]		1	1	Q5ZR99	Q5ZR99	2	2	0.6968	0	1	1	753.918	1506.83	1506.83	0.25	0.00019	HCD (High Energy Collision Dissociation)	MS2	23.8901	45	14.7331	6491	ΔclpP/PclpPwt.raw	F6		2.77		0	4.247e-08	720447	14.75
FALSE	High	Sequest HT (A2)	Unambiguous	[K].TAIAIDAIINQK.[G]		1	1	Q5ZR99	Q5ZR99	0	2	0.8459	0	1	1	635.872	1270.74	1270.74	0.02	1e-05	HCD (High Energy Collision Dissociation)	MS2	54.2226	24.712	24.2655	13213	ΔclpP/PclpPwt.raw	F6		2.79		0	1.392e-06	2253080	24.42
FALSE	High	Sequest HT (A2)	Unambiguous	[R].EAYPGDIFYLHSR.[L]		1	1	Q5ZR99	Q5ZR99	0	3	0.809	0	1	1	523.256	1567.75	1567.75	0.61	0.00032	HCD (High Energy Collision Dissociation)	MS2	23.4797	12.893	24.5813	13424	ΔclpP/PclpPwt.raw	F6		2.67		0	1.516e-06	3.64672e+06	24.6
FALSE	High	Sequest HT (A2)	Unambiguous	[R].DSVGAVILGDSSTLAEGQK.[G]		1	1	Q5ZR99	Q5ZR99	0	2	0.8411	0	1	1	923.974	1846.94	1846.94	1	0.00092	HCD (High Energy Collision Dissociation)	MS2	0	45	28.3879	15994	ΔclpP/PclpPwt.raw	F6		3.84		0	8.646e-13	3.62701e+06	28.51
FALSE	High	Sequest HT (A2)	Unambiguous	[R].DSVGAVILGDSSTLAEGQK.[G]		1	1	Q5ZR99	Q5ZR99	0	3	0.7385	0	1	1	616.318	1846.94	1846.94	-0.18	-0.00011	HCD (High Energy Collision Dissociation)	MS2	16.2792	33.59	28.4474	16034	ΔclpP/PclpPwt.raw	F6		3.25		0	2.62e-09	790163	28.46
FALSE	High	Sequest HT (A2)	Unambiguous	[R].GEDALIVYDDLTK.[Q]		1	1	Q5ZR99	Q5ZR99	0	3	0.55	0	1	1	484.579	1451.72	1451.73	-1.9	-0.00092	HCD (High Energy Collision Dissociation)	MS2	26.2072	45	29.6808	16913	ΔclpP/PclpPwt.raw	F6		2		0	1.63e-05	192884	29.68
FALSE	High	Sequest HT (A2)	Unambiguous	[R].VVDALGNPIDGK.[G]		1	1	Q5ZR99	Q5ZR99	0	2	0.87	0	1	1	599.327	1197.65	1197.65	-0.84	-0.0005	HCD (High Energy Collision Dissociation)	MS2	7.81765	6.092	16.9491	7954	ΔclpP/PclpPwt.raw	F6		2.77		0	4.05e-06	12940544	16.9
FALSE	High	Sequest HT (A2)	Unambiguous	[R].ELEAFSQFASDLDDATRK.[Q]		1	1	Q5ZR99	Q5ZR99	1	3	0.6565	0	1	1	681.658	2042.96	2042.97	-2.9	-0.00198	HCD (High Energy Collision Dissociation)	MS2	34.82	45	32.2708	18810	ΔclpP/PclpPwt.raw	F6		4.25		0	8.057e-09	609532	32.32
FALSE	High	Sequest HT (A2)	Unambiguous	[R].ELEAFSQFASDLDDATR.[K]		1	1	Q5ZR99	Q5ZR99	0	2	0.8047	0	1	1	957.944	1914.88	1914.87	4.71	0.0045	HCD (High Energy Collision Dissociation)	MS2	0	45	36.7977	21883	ΔclpP/PclpPwt.raw	F6		3.43		0	3.707e-11	787301	36.89
FALSE	High	Sequest HT (A2)	Unambiguous	[K].KIDQFSVVSEAR.[N]		1	1	Q5ZR99	Q5ZR99	1	2	0.5966	0	1	1	689.87	1378.73	1378.73	-0.25	-0.00017	HCD (High Energy Collision Dissociation)	MS2	0	45	15.841	7247	ΔclpP/PclpPwt.raw	F6		2.9		0	7.264e-07	1.76776e+06	15.8
FALSE	High	Sequest HT (A2)	Unambiguous	[R].NEGTIVSLKDGIVR.[L]		1	1	Q5ZR99	Q5ZR99	1	2	0.6566	0	1	1	750.926	1500.84	1500.84	4.25	0.00319	HCD (High Energy Collision Dissociation)	MS2	76.8225	45	18.8959	9362	ΔclpP/PclpPwt.raw	F6		1.66		6.141e-05	0.0004844	333219	18.97
FALSE	High	Sequest HT (A2)	Unambiguous	[R].NEGTIVSLK.[D]		1	1	Q5ZR99	Q5ZR99	0	2	0.5909	0	1	1	480.773	960.538	960.536	1.93	0.00092	HCD (High Energy Collision Dissociation)	MS2	40.3979	1.332	12.9836	5310	ΔclpP/PclpPwt.raw	F6		1.98		6.141e-05	0.0006264	21924420	12.99
FALSE	High	Sequest HT (A2)	Unambiguous	[R].VVDALGNPIDGKGPIESSGMSPIEK.[V]		1	1	Q5ZR99	Q5ZR99	1	3	0.4913	0	1	1	837.433	2510.29	2510.28	2.06	0.00172	HCD (High Energy Collision Dissociation)	MS2	0	45	24.6528	13472	ΔclpP/PclpPwt.raw	F6		1.73		0.0001141	0.001431	670284	24.72
FALSE	High	Sequest HT (A2)	Unambiguous	[K].AIDAMIPVGR.[G]		1	1	Q5ZR99	Q5ZR99	0	2	0.7632	0	1	1	521.789	1042.57	1042.57	-0.65	-0.00034	HCD (High Energy Collision Dissociation)	MS2	56.643	17.297	19.8626	10068	ΔclpP/PclpPwt.raw	F6		1.9		0.0001642	0.002262	15690662	20.02
FALSE	High	Sequest HT (A2)	Unambiguous	[R].KKIDQFSVVSEAR.[N]		1	1	Q5ZR99	Q5ZR99	2	3	0.4712	0	1	1	502.946	1506.82	1506.83	-2.05	-0.00103	HCD (High Energy Collision Dissociation)	MS2	75.1585	19.193	14.6246	6415	ΔclpP/PclpPwt.raw	F6		2.08		0.0001642	0.001654	3.13321e+06	14.74
FALSE	High	Sequest HT (A2)	Unambiguous	[R].ITELMK.[Q]		1	1	Q5ZR99	Q5ZR99	0	2	0.5512	0	1	1	367.709	734.41	734.412	-2.46	-0.0009	HCD (High Energy Collision Dissociation)	MS2	44.907	11.843	11.2733	3903	ΔclpP/PclpPwt.raw	F6		2.05		0.002981	0.04789	30279918	11.33
FALSE	High	Sequest HT (A2)	Unambiguous	[K].QYSPLTVAEMGVSLFVVEK.[G]		1	1	Q5ZR99	Q5ZR99	0	3	0.6772	0	1	1	699.703	2097.09	2097.09	-0.26	-0.00018	HCD (High Energy Collision Dissociation)	MS2	9.2731	45	46.2945	24703	ΔclpP/PclpPwt.raw	F5		1.89		0	3.197e-06	186127	46.46
FALSE	High	Sequest HT (A2)	Unambiguous	[K].ASSVASIVR.[K]		1	1	Q5ZR99	Q5ZR99	0	2	0.8397	0	1	1	445.258	889.509	889.51	-0.76	-0.00034	HCD (High Energy Collision Dissociation)	MS2	21.6498	5.177	11.7357	3910	ΔclpP/PclpPwt.raw	F5		2.37		0	2.66e-05	13481048	11.77
FALSE	High	Sequest HT (A2)	Unambiguous	[K].SVDQPVQTGLK.[A]		1	1	Q5ZR99	Q5ZR99	0	2	0.7941	0	1	1	586.319	1171.63	1171.63	-0.97	-0.00057	HCD (High Energy Collision Dissociation)	MS2	49.0862	45	11.8331	3986	ΔclpP/PclpPwt.raw	F5		2.04		0	6.416e-05	11550001	11.92
FALSE	High	Sequest HT (A2)	Unambiguous	[R].DSVGAVILGDSSTLAEGQK.[G]		1	1	Q5ZR99	Q5ZR99	0	3	0.7829	0	1	1	616.316	1846.93	1846.94	-3.28	-0.00202	HCD (High Energy Collision Dissociation)	MS2	37.4638	45	28.4215	14618	ΔclpP/PclpPwt.raw	F5		3.27		0	4.668e-07	572684	28.48
FALSE	High	Sequest HT (A2)	Unambiguous	[R].KSVDQPVQTGLK.[A]		1	1	Q5ZR99	Q5ZR99	1	2	0.775	0	1	1	650.368	1299.73	1299.73	1.48	0.00096	HCD (High Energy Collision Dissociation)	MS2	24.7513	45	10.1633	2818	ΔclpP/PclpPwt.raw	F5		2.8		0	1.719e-06	5.276e+06	10.26
FALSE	High	Sequest HT (A2)	Unambiguous	[R].KSVDQPVQTGLK.[A]		1	1	Q5ZR99	Q5ZR99	1	3	0.7333	0	1	1	433.913	1299.73	1299.73	-1.07	-0.00046	HCD (High Energy Collision Dissociation)	MS2	74.1119	23.646	10.1605	2816	ΔclpP/PclpPwt.raw	F5		2.7		0	1.758e-05	6170822	10.26
FALSE	High	Sequest HT (A2)	Unambiguous	[K].IDQFSVVSEAR.[N]		1	1	Q5ZR99	Q5ZR99	0	2	0.755	0	1	1	625.822	1250.64	1250.64	-0.9	-0.00056	HCD (High Energy Collision Dissociation)	MS2	27.4819	21.439	18.6304	8553	ΔclpP/PclpPwt.raw	F5		2.98		0	1.439e-08	2.19963e+06	18.61
FALSE	High	Sequest HT (A2)	Unambiguous	[R].ILEVPVGK.[G]		1	1	Q5ZR99	Q5ZR99	0	2	1	0	1	1	427.771	854.535	854.535	0.16	7e-05	HCD (High Energy Collision Dissociation)	MS2	33.3694	6.969	14.6199	5947	ΔclpP/PclpPwt.raw	F5		2.26		0	0.0002296	8770795	14.67
FALSE	High	Sequest HT (A2)	Unambiguous	[R].EAYPGDIFYLHSR.[L]		1	1	Q5ZR99	Q5ZR99	0	3	0.7828	0	1	1	523.256	1567.75	1567.75	-0.97	-0.00051	HCD (High Energy Collision Dissociation)	MS2	37.6706	45	24.6449	12392	ΔclpP/PclpPwt.raw	F5		2.44		0	1.541e-06	1.29463e+06	24.8
FALSE	High	Sequest HT (A2)	Unambiguous	[K].GPIESSGMSPIEK.[V]		1	1	Q5ZR99	Q5ZR99	0	2	0.8163	0	1	1	666.329	1331.65	1331.65	0.31	0.0002	HCD (High Energy Collision Dissociation)	MS2	8.58137	8.307	14.884	6138	ΔclpP/PclpPwt.raw	F5		2.83		0	5.78e-08	5.10389e+06	14.87
FALSE	High	Sequest HT (A2)	Unambiguous	[R].EAYPGDIFYLHSR.[L]		1	1	Q5ZR99	Q5ZR99	0	2	0.8238	0	1	1	784.379	1567.75	1567.75	-1.62	-0.00127	HCD (High Energy Collision Dissociation)	MS2	20.4001	45	24.8316	12503	ΔclpP/PclpPwt.raw	F5		2.1		0	3.287e-06	492845	24.85
FALSE	High	Sequest HT (A2)	Unambiguous	[R].ELEAFSQFASDLDDATR.[K]		1	1	Q5ZR99	Q5ZR99	0	3	0.759	0	1	1	638.96	1914.86	1914.87	-3.62	-0.00231	HCD (High Energy Collision Dissociation)	MS2	51.8917	45	36.861	19795	ΔclpP/PclpPwt.raw	F5		1.95		0	3.421e-06	103767	36.88
FALSE	High	Sequest HT (A2)	Unambiguous	[R].ELEAFSQFASDLDDATR.[K]		1	1	Q5ZR99	Q5ZR99	0	2	0.8053	0	1	1	957.938	1914.87	1914.87	-1.35	-0.00129	HCD (High Energy Collision Dissociation)	MS2	7.18337	45	36.8584	19793	ΔclpP/PclpPwt.raw	F5		3.8		0	3.703e-14	675535	36.9
FALSE	High	Sequest HT (A2)	Unambiguous	[R].GEDALIVYDDLTK.[Q]		1	1	Q5ZR99	Q5ZR99	0	2	0.7751	0	1	1	726.367	1451.73	1451.73	0.76	0.00055	HCD (High Energy Collision Dissociation)	MS2	36.5695	20.02	29.6459	15405	ΔclpP/PclpPwt.raw	F5		3.38		0	1.512e-08	3.17676e+06	29.65
FALSE	High	Sequest HT (A2)	Unambiguous	[R].VVDALGNPIDGKGPIESSGMSPIEK.[V]		1	1	Q5ZR99	Q5ZR99	1	3	0.6242	0	1	1	837.435	2510.29	2510.28	3.63	0.00304	HCD (High Energy Collision Dissociation)	MS2	24.7157	45	24.5938	12361	ΔclpP/PclpPwt.raw	F5		1.57		0.0001141	0.001155	1.41986e+06	24.78
FALSE	High	Sequest HT (A2)	Unambiguous	[K].SVDQPVQTGLK.[A]		1	1	Q5ZR99	Q5ZR99	0	2	0.7342	0	1	1	586.321	1171.63	1171.63	2.07	0.00121	HCD (High Energy Collision Dissociation)	MS2	24.8917	45	12.0651	4177	ΔclpP/PclpPwt.raw	F5		1.58		0.0001642	0.001652	11550001	11.92
FALSE	High	Sequest HT (A2)	Unambiguous	[R].QISLLLR.[R]		1	1	Q5ZR99	Q5ZR99	0	2	0.4767	0	1	1	421.776	842.545	842.546	-0.54	-0.00023	HCD (High Energy Collision Dissociation)	MS2	59.2747	45	20.8184	9964	ΔclpP/PclpPwt.raw	F5		1.72		0.0002674	0.003066	1.56531e+06	20.92
FALSE	High	Sequest HT (A2)	Unambiguous	[R].DSVGAVILGDSSTLAEGQK.[G]		1	1	Q5ZR99	Q5ZR99	0	2	0.7573	0	1	1	923.973	1846.94	1846.94	0.06	6e-05	HCD (High Energy Collision Dissociation)	MS2	0	45	28.3085	14547	ΔclpP/PclpPwt.raw	F5		1.03		0.0005138	0.003771	2.89439e+06	28.47
FALSE	High	Sequest HT (A2)	Unambiguous	[K].AVEEFKNTGSW.[-]		1	1	Q5ZR99	Q5ZR99	1	2	0.8687	0	1	1	634.302	1267.6	1267.6	0.51	0.00032	HCD (High Energy Collision Dissociation)	MS2	27.0227	18.854	18.7059	8601	ΔclpP/PclpPwt.raw	F5		1.98		0.0008804	0.008292	2155484	18.66
FALSE	High	Sequest HT (A2)	Unambiguous	[R].STHAALLHAINEAGAYDNEIEAK.[L]		1	1	Q5ZR99	Q5ZR99	0	3	0.5631	0	1	1	813.401	2438.19	2438.19	-2.98	-0.00242	HCD (High Energy Collision Dissociation)	MS2	10.29	45	28.9569	14977	ΔclpP/PclpPwt.raw	F5		1.03		0.002704	0.04002	665145	29.67
FALSE	High	Sequest HT (A2)	Unambiguous	[R].ELEAFSQFASDLDDATRK.[Q]		1	1	Q5ZR99	Q5ZR99	1	3	0.2179	0	1	1	681.662	2042.97	2042.97	1.77	0.0012	HCD (High Energy Collision Dissociation)	MS2	29.3189	45	32.079	16919	ΔclpP/PclpPwt.raw	F5		0.78		0.002781	0.04275	608671	32.22
FALSE	High	Sequest HT (A2)	Unambiguous	[R].NEGTIVSLKDGIVR.[L]		1	1	Q5ZR99	Q5ZR99	1	2	0.6855	0	1	1	750.923	1500.84	1500.84	0.58	0.00044	HCD (High Energy Collision Dissociation)	MS2	32.0069	45	19.6834	9235	ΔclpP/PclpPwt.raw	F5		1.24		0.004126	0.07623	192148	19.73
FALSE	High	Sequest HT (A2)	Unambiguous	[R].GEDALIVYDDLTK.[Q]		1	1	Q5ZR99	Q5ZR99	0	2	0.7853	0	1	1	726.366	1451.73	1451.73	-0.51	-0.00037	HCD (High Energy Collision Dissociation)	MS2	22.6106	22.16	29.7095	16546	ΔclpP/PclpPwt.raw	F4		3.26		0	1.557e-08	4061701	29.63
FALSE	High	Sequest HT (A2)	Unambiguous	[R].EAYPGDIFYLHSR.[L]		1	1	Q5ZR99	Q5ZR99	0	3	0.5887	0	1	1	523.256	1567.75	1567.75	-0.18	-0.0001	HCD (High Energy Collision Dissociation)	MS2	67.5291	45	24.6191	13051	ΔclpP/PclpPwt.raw	F4		2.31		0	1.897e-05	1.03151e+06	24.81
FALSE	High	Sequest HT (A2)	Unambiguous	[R].VVDALGNPIDGKGPIESSGMSPIEK.[V]		1	1	Q5ZR99	Q5ZR99	1	3	0.734	0	1	1	837.439	2510.3	2510.28	8.38	0.00701	HCD (High Energy Collision Dissociation)	MS2	48.8563	45	24.852	13203	ΔclpP/PclpPwt.raw	F4		3.12		0	1.865e-05	605446	24.8
FALSE	High	Sequest HT (A2)	Unambiguous	[R].DSVGAVILGDSSTLAEGQK.[G]		1	1	Q5ZR99	Q5ZR99	0	2	0.7464	0	1	1	923.972	1846.94	1846.94	-1.28	-0.00119	HCD (High Energy Collision Dissociation)	MS2	0	45	28.3237	15555	ΔclpP/PclpPwt.raw	F4		2.8		0	1.136e-08	2.56697e+06	28.45
FALSE	High	Sequest HT (A2)	Unambiguous	[K].TAIAIDAIINQK.[G]		1	1	Q5ZR99	Q5ZR99	0	2	0.7323	0	1	1	635.872	1270.74	1270.74	0.47	0.0003	HCD (High Energy Collision Dissociation)	MS2	64.1011	42.085	24.2938	12833	ΔclpP/PclpPwt.raw	F4		2.54		0	3.219e-05	1.33818e+06	24.43
FALSE	High	Sequest HT (A2)	Unambiguous	[K].GPIESSGMSPIEK.[V]		1	1	Q5ZR99	Q5ZR99	0	2	0.8771	0	1	1	666.328	1331.65	1331.65	-1.57	-0.00105	HCD (High Energy Collision Dissociation)	MS2	11.728	31.282	14.9221	6237	ΔclpP/PclpPwt.raw	F4		2.93		0	4.866e-07	5.79618e+06	14.86
FALSE	High	Sequest HT (A2)	Unambiguous	[R].VVDALGNPIDGK.[G]		1	1	Q5ZR99	Q5ZR99	0	2	0.7667	0	1	1	599.327	1197.65	1197.65	-0.31	-0.00019	HCD (High Energy Collision Dissociation)	MS2	21.5941	45	16.8797	7528	ΔclpP/PclpPwt.raw	F4		3		0	3.386e-07	2.00265e+06	16.91
FALSE	High	Sequest HT (A2)	Unambiguous	[K].SVDQPVQTGLK.[A]		1	1	Q5ZR99	Q5ZR99	0	2	0.8819	0	1	1	586.32	1171.63	1171.63	0.21	0.00013	HCD (High Energy Collision Dissociation)	MS2	2.40488	12.885	11.9379	4077	ΔclpP/PclpPwt.raw	F4		2.54		0	1.591e-05	6806300	11.96
FALSE	High	Sequest HT (A2)	Unambiguous	[K].ASSVASIVR.[K]		1	1	Q5ZR99	Q5ZR99	0	2	0.7568	0	1	1	445.259	889.51	889.51	-0.15	-7e-05	HCD (High Energy Collision Dissociation)	MS2	40.2103	6.634	11.7222	3898	ΔclpP/PclpPwt.raw	F4		2.22		0	4.649e-05	9469459	11.75
FALSE	High	Sequest HT (A2)	Unambiguous	[K].AIDAMIPVGR.[G]		1	1	Q5ZR99	Q5ZR99	0	2	0.8455	0	1	1	521.789	1042.57	1042.57	-0.58	-0.0003	HCD (High Energy Collision Dissociation)	MS2	23.4176	14.574	20.1048	9843	ΔclpP/PclpPwt.raw	F4		2.2		6.141e-05	0.0004939	5.00951e+06	20.04
FALSE	High	Sequest HT (A2)	Unambiguous	[K].GYLDDVPVNEISSFEASLHDYMR.[S]		1	1	Q5ZR99	Q5ZR99	0	3	0.596	0	1	1	886.409	2657.21	2657.22	-2.6	-0.0023	HCD (High Energy Collision Dissociation)	MS2	16.04	45	43.1605	25425	ΔclpP/PclpPwt.raw	F4		1.98		6.141e-05	0.0004246	1.50761e+06	42.95
FALSE	High	Sequest HT (A2)	Unambiguous	[R].ELIIGDR.[Q]		1	1	Q5ZR99	Q5ZR99	0	2	0.6793	0	1	1	408.234	815.461	815.462	-1.05	-0.00043	HCD (High Energy Collision Dissociation)	MS2	27.2255	5.644	13.7366	5443	ΔclpP/PclpPwt.raw	F4		1.84		0.0001642	0.001961	23205710	13.81
FALSE	High	Sequest HT (A2)	Unambiguous	[R].NEGTIVSLK.[D]		1	1	Q5ZR99	Q5ZR99	0	2	0.5955	0	1	1	480.771	960.535	960.536	-0.95	-0.00045	HCD (High Energy Collision Dissociation)	MS2	71.3788	6.003	12.9524	4906	ΔclpP/PclpPwt.raw	F4		1.78		0.0002674	0.003034	9465426	13.03
FALSE	High	Sequest HT (A2)	Unambiguous	[R].QISLLLR.[R]		1	1	Q5ZR99	Q5ZR99	0	2	0.5407	0	1	1	421.777	842.546	842.546	0.5	0.00021	HCD (High Energy Collision Dissociation)	MS2	54.5346	29.342	20.7653	10325	ΔclpP/PclpPwt.raw	F4		1.72		0.0005138	0.004313	1.74611e+06	20.81
FALSE	High	Sequest HT (A2)	Unambiguous	[R].GEDALIVYDDLTK.[Q]		1	1	Q5ZR99	Q5ZR99	0	3	0.3736	0	1	1	484.58	1451.73	1451.73	-0.75	-0.00036	HCD (High Energy Collision Dissociation)	MS2	39.1728	45	29.6438	16499	ΔclpP/PclpPwt.raw	F4		0.91		0.00103	0.01334	119814	29.63
FALSE	High	Sequest HT (A2)	Unambiguous	[R].IGIIVVTTDR.[G]		1	1	Q5ZRA0	Q5ZRA0	0	2	0.7116	0	1	1	543.83	1086.65	1086.65	0.25	0.00013	HCD (High Energy Collision Dissociation)	MS2	30.2459	45	20.2493	9978	ΔclpP/PclpPtrap.raw	F3		2.15		0	6.734e-05	682859	20.28
FALSE	High	Sequest HT (A2)	Unambiguous	[K].ELLDEILER.[Y]		1	1	Q5ZRA0	Q5ZRA0	0	2	0.6409	0	1	1	565.309	1129.61	1129.61	0.64	0.00036	HCD (High Energy Collision Dissociation)	MS2	3.56028	12.319	30.7464	16925	ΔclpP/PclpPtrap.raw	F3		2.2		0	0.0001413	5.53037e+06	30.8
FALSE	High	Sequest HT (A2)	Unambiguous	[K].TLGHHWDYIYEPEAK.[E]		1	1	Q5ZRA0	Q5ZRA0	0	3	0.8182	0	1	1	620.298	1858.88	1858.88	2.6	0.00161	HCD (High Energy Collision Dissociation)	MS2	50.2363	39.832	24.3729	12723	ΔclpP/PclpPtrap.raw	F3		2.31		0	5.078e-06	625619	24.5
FALSE	High	Sequest HT (A2)	Unambiguous	[R].YIELQVYQAVVENIAcEQAAK.[M]	C16(Carbamidomethyl)	1	1	Q5ZRA0	Q5ZRA0	0	2	0.8918	0	1	1	1220.12	2439.23	2439.22	1.74	0.00212	HCD (High Energy Collision Dissociation)	MS2	0	45	41.2904	23880	ΔclpP/PclpPtrap.raw	F3		2.31		0	4.088e-06	430100	41.19
FALSE	High	Sequest HT (A2)	Unambiguous	[R].VGGNILGSIDHLGDTPSINDFIGVVK.[I]		1	1	Q5ZRA0	Q5ZRA0	0	3	0.5816	0	1	1	879.802	2637.39	2637.39	1.05	0.00092	HCD (High Energy Collision Dissociation)	MS2	36.2541	45	40.2314	23179	ΔclpP/PclpPtrap.raw	F3		2.39		0	3.059e-05	924621	40.11
FALSE	High	Sequest HT (A2)	Unambiguous	[K].EVDIAVIGR.[K]		1	1	Q5ZRA0	Q5ZRA0	0	2	0.7727	0	1	1	486.279	971.551	971.552	-1.21	-0.00059	HCD (High Energy Collision Dissociation)	MS2	55.8958	34.392	18.7043	8942	ΔclpP/PclpPtrap.raw	F3		2.2		6.141e-05	0.0003472	5904605	18.83
FALSE	High	Sequest HT (A2)	Unambiguous	[K].SATDNAGDLIK.[E]		1	1	Q5ZRA0	Q5ZRA0	0	2	0.6166	0	1	1	552.778	1104.55	1104.55	-4.59	-0.00254	HCD (High Energy Collision Dissociation)	MS2	54.1074	45	12.7102	4925	ΔclpP/PclpPtrap.raw	F3		1.93		0.0001642	0.002117	13245292	12.82
FALSE	High	Sequest HT (A2)	Unambiguous	[K].TLGHHWDYIYEPEAK.[E]		1	1	Q5ZRA0	Q5ZRA0	0	4	0.4589	0	1	1	465.474	1858.88	1858.88	-0.09	-4e-05	HCD (High Energy Collision Dissociation)	MS2	38.0018	45	24.2634	12644	ΔclpP/PclpPtrap.raw	F3		1.46		0.0005138	0.003729	389524	24.5
FALSE	High	Sequest HT (A2)	Unambiguous	[K].QLLPLPK.[S]		1	1	Q5ZRA0	Q5ZRA0	0	2	1	0	1	1	404.768	808.529	808.529	-0.5	-0.0002	HCD (High Energy Collision Dissociation)	MS2	56.9253	44.726	17.9981	8464	ΔclpP/PclpPtrap.raw	F3		1.49		0.002584	0.03842	4765569	18.24
FALSE	High	Sequest HT (A2)	Unambiguous	[R].IGIIVVTTDR.[G]		1	1	Q5ZRA0	Q5ZRA0	0	2	0.7004	0	1	1	543.83	1086.65	1086.65	0.46	0.00025	HCD (High Energy Collision Dissociation)	MS2	63.2417	27.209	20.1843	10163	ΔclpP/PclpPtrap.raw	F2		2.47		0	5.197e-06	2173189	20.28
FALSE	High	Sequest HT (A2)	Unambiguous	[K].TLGHHWDYIYEPEAK.[E]		1	1	Q5ZRA0	Q5ZRA0	0	3	0.5792	0	1	1	620.295	1858.87	1858.88	-2.21	-0.00137	HCD (High Energy Collision Dissociation)	MS2	30.2424	15.476	22.1817	11646	ΔclpP/PclpPtrap.raw	F2		1.83		0	7.877e-05	1.81798e+06	22.36
FALSE	High	Sequest HT (A2)	Unambiguous	[R].YIELQVYQAVVENIAcEQAAK.[M]	C16(Carbamidomethyl)	1	1	Q5ZRA0	Q5ZRA0	0	2	0.8561	0	1	1	1220.11	2439.21	2439.22	-6.38	-0.00778	HCD (High Energy Collision Dissociation)	MS2	0	45	41.3046	24869	ΔclpP/PclpPtrap.raw	F2		3.96		0	4.08e-13	537845	41.37
FALSE	High	Sequest HT (A2)	Unambiguous	[R].YIELQVYQAVVENIAcEQAAK.[M]	C16(Carbamidomethyl)	1	1	Q5ZRA0	Q5ZRA0	0	3	0.7546	0	1	1	813.744	2439.22	2439.22	-2.16	-0.00176	HCD (High Energy Collision Dissociation)	MS2	35.2861	45	41.3158	24877	ΔclpP/PclpPtrap.raw	F2		4.32		0	1.31e-11	827960	41.35
FALSE	High	Sequest HT (A2)	Unambiguous	[R].VGGNILGSIDHLGDTPSINDFIGVVK.[I]		1	1	Q5ZRA0	Q5ZRA0	0	3	0.7574	0	1	1	879.798	2637.38	2637.39	-3.55	-0.00312	HCD (High Energy Collision Dissociation)	MS2	13.024	45	39.9934	23968	ΔclpP/PclpPtrap.raw	F2		4.37		0	8.017e-11	1.51253e+06	39.93
FALSE	High	Sequest HT (A2)	Unambiguous	[K].EVDIAVIGR.[K]		1	1	Q5ZRA0	Q5ZRA0	0	2	0.7371	0	1	1	486.279	971.551	971.552	-0.7	-0.00034	HCD (High Energy Collision Dissociation)	MS2	52.0617	20.278	18.8119	9150	ΔclpP/PclpPtrap.raw	F2		1.94		6.141e-05	0.0004219	12253888	18.94
FALSE	High	Sequest HT (A2)	Unambiguous	[K].TLGHHWDYIYEPEAK.[E]		1	1	Q5ZRA0	Q5ZRA0	0	2	0.74	0	1	1	929.943	1858.88	1858.88	1.17	0.00108	HCD (High Energy Collision Dissociation)	MS2	26.2744	45	22.3322	11758	ΔclpP/PclpPtrap.raw	F2		1.5		6.141e-05	0.0003477	324545	22.36
FALSE	High	Sequest HT (A2)	Unambiguous	[K].TLGHHWDYIYEPEAK.[E]		1	1	Q5ZRA0	Q5ZRA0	0	4	0.4706	0	1	1	465.475	1858.88	1858.88	0.52	0.00024	HCD (High Energy Collision Dissociation)	MS2	67.7049	45	22.05	11546	ΔclpP/PclpPtrap.raw	F2		1.36		0.0005138	0.004379	728436	22.4
FALSE	High	Sequest HT (A2)	Unambiguous	[K].QLLPLPK.[S]		1	1	Q5ZRA0	Q5ZRA0	0	2	1	0	1	1	404.768	808.53	808.529	0.66	0.00027	HCD (High Energy Collision Dissociation)	MS2	25.1433	5.089	18.1664	8640	ΔclpP/PclpPtrap.raw	F2		1.67		0.0005588	0.004748	11380479	18.13
FALSE	High	Sequest HT (A2)	Unambiguous	[R].YIELQVYQAVVENIAcEQAAK.[M]	C16(Carbamidomethyl)	1	1	Q5ZRA0	Q5ZRA0	0	2	0.841	0	1	1	1220.11	2439.22	2439.22	-1.86	-0.00227	HCD (High Energy Collision Dissociation)	MS2	0	45	41.3391	25765	ΔclpP/PclpPtrap.raw	F1		4.15		0	1.109e-13	734095	41.33
FALSE	High	Sequest HT (A2)	Unambiguous	[R].VGGNILGSIDHLGDTPSINDFIGVVK.[I]		1	1	Q5ZRA0	Q5ZRA0	0	3	0.6989	0	1	1	879.799	2637.38	2637.39	-2.18	-0.00192	HCD (High Energy Collision Dissociation)	MS2	14.3539	32.934	39.931	24791	ΔclpP/PclpPtrap.raw	F1		4.35		0	4.146e-09	1862059	39.93
FALSE	High	Sequest HT (A2)	Unambiguous	[K].ELLDEILER.[Y]		1	1	Q5ZRA0	Q5ZRA0	0	2	0.6486	0	1	1	565.309	1129.61	1129.61	0.35	0.0002	HCD (High Energy Collision Dissociation)	MS2	3.87952	6.517	30.8113	18325	ΔclpP/PclpPtrap.raw	F1		2.22		0	5.352e-05	12398987	30.88
FALSE	High	Sequest HT (A2)	Unambiguous	[K].TLGHHWDYIYEPEAK.[E]		1	1	Q5ZRA0	Q5ZRA0	0	3	0.7555	0	1	1	620.296	1858.87	1858.88	-1.86	-0.00115	HCD (High Energy Collision Dissociation)	MS2	27.7825	17.899	21.6839	11524	ΔclpP/PclpPtrap.raw	F1		2.74		0	8.05e-07	2.72005e+06	21.82
FALSE	High	Sequest HT (A2)	Unambiguous	[K].EVDIAVIGR.[K]		1	1	Q5ZRA0	Q5ZRA0	0	2	0.6964	0	1	1	486.278	971.549	971.552	-2.76	-0.00134	HCD (High Energy Collision Dissociation)	MS2	44.9382	9.398	18.8359	9356	ΔclpP/PclpPtrap.raw	F1		2.24		6.141e-05	0.0004664	15380193	18.96
FALSE	High	Sequest HT (A2)	Unambiguous	[K].TLGHHWDYIYEPEAK.[E]		1	1	Q5ZRA0	Q5ZRA0	0	4	0.6731	0	1	1	465.474	1858.87	1858.88	-0.88	-0.00041	HCD (High Energy Collision Dissociation)	MS2	44.4693	19.569	21.9102	11685	ΔclpP/PclpPtrap.raw	F1		2.08		0.0001141	0.001179	999482	21.84
FALSE	High	Sequest HT (A2)	Unambiguous	[K].QLLPLPK.[S]		1	1	Q5ZRA0	Q5ZRA0	0	2	1	0	1	1	404.768	808.528	808.529	-0.75	-0.0003	HCD (High Energy Collision Dissociation)	MS2	31.67	5.723	18.0189	8733	ΔclpP/PclpPtrap.raw	F1		1.74		0.002704	0.04076	10979781	18.12
FALSE	High	Sequest HT (A2)	Unambiguous	[R].AMEMVAASK.[M]		1	1	Q5ZRA0	Q5ZRA0	0	2	0.7737	0	1	1	469.227	937.447	937.448	-1.08	-0.00051	HCD (High Energy Collision Dissociation)	MS2	30.9087	9.583	10.9066	3606	ΔclpP/PclpPwt.raw	F6		1.9		0	0.0002654	12927932	10.94
FALSE	High	Sequest HT (A2)	Unambiguous	[K].SATDNAGDLIK.[E]		1	1	Q5ZRA0	Q5ZRA0	0	2	0.6604	0	1	1	552.78	1104.55	1104.55	-0.64	-0.00035	HCD (High Energy Collision Dissociation)	MS2	22.0132	5.151	12.799	5162	ΔclpP/PclpPwt.raw	F6		2.12		0	0.0001613	14458608	12.85
FALSE	High	Sequest HT (A2)	Unambiguous	[R].IGIIVVTTDR.[G]		1	1	Q5ZRA0	Q5ZRA0	0	2	0.6644	0	1	1	543.83	1086.65	1086.65	0.28	0.00015	HCD (High Energy Collision Dissociation)	MS2	35.3271	45	20.1894	10293	ΔclpP/PclpPwt.raw	F6		2.92		0	3.441e-06	1.3346e+06	20.23
FALSE	High	Sequest HT (A2)	Unambiguous	[K].EVDIAVIGR.[K]		1	1	Q5ZRA0	Q5ZRA0	0	2	0.7315	0	1	1	486.279	971.551	971.552	-0.87	-0.00042	HCD (High Energy Collision Dissociation)	MS2	43.261	22.821	18.7731	9273	ΔclpP/PclpPwt.raw	F6		2.16		0	0.000182	6.41906e+06	18.88
FALSE	High	Sequest HT (A2)	Unambiguous	[K].QLLPLPK.[S]		1	1	Q5ZRA0	Q5ZRA0	0	2	1	0	1	1	404.768	808.529	808.529	-0.47	-0.00019	HCD (High Energy Collision Dissociation)	MS2	52.4958	12.125	18.0633	8741	ΔclpP/PclpPwt.raw	F6		1.78		0.001118	0.0146	5.56367e+06	18.17
FALSE	High	Sequest HT (A2)	Unambiguous	[K].SATDNAGDLIK.[E]		1	1	Q5ZRA0	Q5ZRA0	0	2	0.6667	0	1	1	552.779	1104.55	1104.55	-2.56	-0.00142	HCD (High Energy Collision Dissociation)	MS2	19.1479	16.909	12.7415	4724	ΔclpP/PclpPwt.raw	F5		2.22		0	0.0001161	9353167	12.81
FALSE	High	Sequest HT (A2)	Unambiguous	[K].EVDIAVIGR.[K]		1	1	Q5ZRA0	Q5ZRA0	0	2	0.7845	0	1	1	486.279	971.551	971.552	-0.92	-0.00045	HCD (High Energy Collision Dissociation)	MS2	46.1636	18.426	18.7575	8630	ΔclpP/PclpPwt.raw	F5		2.32		0	0.0002013	3.63309e+06	18.82
FALSE	High	Sequest HT (A2)	Unambiguous	[R].YIELQVYQAVVENIAcEQAAK.[M]	C16(Carbamidomethyl)	1	1	Q5ZRA0	Q5ZRA0	0	2	0.8241	0	1	1	1220.11	2439.21	2439.22	-5.89	-0.00719	HCD (High Energy Collision Dissociation)	MS2	25.9686	45	41.4183	22377	ΔclpP/PclpPwt.raw	F5		1.99		0	9.158e-07	174585	41.5
FALSE	High	Sequest HT (A2)	Unambiguous	[K].ELLDEILER.[Y]		1	1	Q5ZRA0	Q5ZRA0	0	2	0.655	0	1	1	565.309	1129.61	1129.61	0.73	0.00041	HCD (High Energy Collision Dissociation)	MS2	7.43387	22.74	30.7957	16132	ΔclpP/PclpPwt.raw	F5		2.29		0	0.0001695	3.13984e+06	30.86
FALSE	High	Sequest HT (A2)	Unambiguous	[K].QLLPLPK.[S]		1	1	Q5ZRA0	Q5ZRA0	0	2	1	0	1	1	404.769	808.53	808.529	0.94	0.00038	HCD (High Energy Collision Dissociation)	MS2	58.2579	45	18.0881	8172	ΔclpP/PclpPwt.raw	F5		1.7		0.001494	0.02242	3105448	18.3
FALSE	High	Sequest HT (A2)	Unambiguous	[K].IYEVIK.[H]		1	1	Q5ZRA0	Q5ZRA0	0	2	0.125	0	1	1	382.731	764.455	764.455	0.09	4e-05	HCD (High Energy Collision Dissociation)	MS2	40.2527	16.208	12.7335	4717	ΔclpP/PclpPwt.raw	F5		1.76		0.001656	0.02647	8536026	12.79
FALSE	High	Sequest HT (A2)	Unambiguous	[K].ELLDEILER.[Y]		1	1	Q5ZRA0	Q5ZRA0	0	2	0.6695	0	1	1	565.309	1129.61	1129.61	0.36	0.0002	HCD (High Energy Collision Dissociation)	MS2	5.37357	11.558	30.8314	17335	ΔclpP/PclpPwt.raw	F4		2.39		0	7.102e-06	5009777	30.85
FALSE	High	Sequest HT (A2)	Unambiguous	[K].EVDIAVIGR.[K]		1	1	Q5ZRA0	Q5ZRA0	0	2	0.7981	0	1	1	486.279	971.552	971.552	-0.51	-0.00025	HCD (High Energy Collision Dissociation)	MS2	67.0776	21.803	18.79	8887	ΔclpP/PclpPwt.raw	F4		2.08		6.141e-05	0.0004844	4001208	18.89
FALSE	High	Sequest HT (A2)	Unambiguous	[K].QLLPLPK.[S]		1	1	Q5ZRA0	Q5ZRA0	0	2	1	0	1	1	404.768	808.529	808.529	0	0	HCD (High Energy Collision Dissociation)	MS2	54.2785	24.182	18.1168	8383	ΔclpP/PclpPwt.raw	F4		1.72		0.00132	0.02047	3432076	18.26
FALSE	High	Sequest HT (A2)	Unambiguous	[R].GLKAENTGHPIQVPVGK.[K]		1	1	Q5ZRA1	Q5ZRA1	1	3	0.679	0	1	1	582.33	1744.97	1744.97	2.17	0.00126	HCD (High Energy Collision Dissociation)	MS2	25.8047	45	12.7442	4949	ΔclpP/PclpPtrap.raw	F3		2.71		0	4.078e-07	1.85392e+06	12.83
FALSE	High	Sequest HT (A2)	Unambiguous	[K].AENTGHPIQVPVGK.[K]		1	1	Q5ZRA1	Q5ZRA1	0	3	0.7316	0	1	1	482.928	1446.77	1446.77	0.32	0.00015	HCD (High Energy Collision Dissociation)	MS2	18.8544	7.803	11.3771	3881	ΔclpP/PclpPtrap.raw	F3		2.31		0	0.0002122	17843296	11.45
FALSE	High	Sequest HT (A2)	Unambiguous	[R].TIAmGTTDGLKR.[G]	M4(Oxidation)	1	1	Q5ZRA1	Q5ZRA1	1	2	0.759	0	1	1	640.339	1279.67	1279.67	2.12	0.00136	HCD (High Energy Collision Dissociation)	MS2	0	45	10.3288	3050	ΔclpP/PclpPtrap.raw	F3		1.66		0	0.000173	481611	10.35
FALSE	High	Sequest HT (A2)	Unambiguous	[K].VSLVYGQMNEPPGNR.[L]		1	1	Q5ZRA1	Q5ZRA1	0	2	0.8543	0	1	1	830.909	1660.81	1660.81	-0.07	-6e-05	HCD (High Energy Collision Dissociation)	MS2	18.7071	45	18.8571	9049	ΔclpP/PclpPtrap.raw	F3		3.02		0	6.746e-09	2.18661e+06	18.97
FALSE	High	Sequest HT (A2)	Unambiguous	[R].QLDPLIVGQEHYDTAR.[R]		1	1	Q5ZRA1	Q5ZRA1	0	2	0.83	0	1	1	927.972	1854.94	1854.93	1.08	0.001	HCD (High Energy Collision Dissociation)	MS2	0	45	20.923	10431	ΔclpP/PclpPtrap.raw	F3		2.47		0	5.635e-08	655798	20.94
FALSE	High	Sequest HT (A2)	Unambiguous	[R].QLDPLIVGQEHYDTAR.[R]		1	1	Q5ZRA1	Q5ZRA1	0	3	0.6847	0	1	1	618.983	1854.93	1854.93	-0.55	-0.00034	HCD (High Energy Collision Dissociation)	MS2	33.6728	18.546	20.8129	10358	ΔclpP/PclpPtrap.raw	F3		2.22		0	8.204e-05	5075550	20.95
FALSE	High	Sequest HT (A2)	Unambiguous	[R].VALTGLTMAEK.[F]		1	1	Q5ZRA1	Q5ZRA1	0	2	0.7589	0	1	1	567.315	1133.62	1133.62	-0.34	-0.00019	HCD (High Energy Collision Dissociation)	MS2	31.5852	45	18.6514	8904	ΔclpP/PclpPtrap.raw	F3		2.82		0	3.823e-08	17215156	18.82
FALSE	High	Sequest HT (A2)	Unambiguous	[K].VGLFGGAGVGK.[T]		1	1	Q5ZRA1	Q5ZRA1	0	2	0.8502	0	1	1	481.277	961.547	961.547	0.3	0.00014	HCD (High Energy Collision Dissociation)	MS2	51.8748	6.912	18.0228	8482	ΔclpP/PclpPtrap.raw	F3		2.47		0	5.513e-06	8.0906e+06	18.11
FALSE	High	Sequest HT (A2)	Unambiguous	[K].DSNVLDKVSLVYGQMNEPPGNR.[L]		1	1	Q5ZRA1	Q5ZRA1	1	3	0.6696	0	1	1	811.4	2432.19	2432.19	-0.37	-0.0003	HCD (High Energy Collision Dissociation)	MS2	15.8126	45	30.3152	16622	ΔclpP/PclpPtrap.raw	F3		2.3		0	1.37e-06	497970	30.37
FALSE	High	Sequest HT (A2)	Unambiguous	[R].IMDVLGRPVDDAGPIDAEETWAIHR.[K]		1	1	Q5ZRA1	Q5ZRA1	0	4	0.6275	0	1	1	694.849	2776.37	2776.37	0.22	0.00015	HCD (High Energy Collision Dissociation)	MS2	7.61567	45	31.1491	17216	ΔclpP/PclpPtrap.raw	F3		2.47		0	3.255e-06	5.51771e+06	31.33
FALSE	High	Sequest HT (A2)	Unambiguous	[R].YTLAGVEVSALLGR.[M]		1	1	Q5ZRA1	Q5ZRA1	0	2	0.7243	0	1	1	724.908	1448.81	1448.81	-1.04	-0.00076	HCD (High Energy Collision Dissociation)	MS2	25.824	45	34.5153	19475	ΔclpP/PclpPtrap.raw	F3		2.43		0	4.268e-07	1.56514e+06	34.62
FALSE	High	Sequest HT (A2)	Unambiguous	[K].DIIAILGMDELSEEDKR.[V]		1	1	Q5ZRA1	Q5ZRA1	1	2	0.8374	0	1	1	973.989	1946.97	1946.97	-1.93	-0.00188	HCD (High Energy Collision Dissociation)	MS2	8.85632	45	36.2803	20576	ΔclpP/PclpPtrap.raw	F3		4.49		0	8.243e-14	2.06359e+06	36.34
FALSE	High	Sequest HT (A2)	Unambiguous	[R].QIAELGIYPAVDPLDSTSR.[Q]		1	1	Q5ZRA1	Q5ZRA1	0	2	0.8182	0	1	1	1023.03	2045.06	2045.05	1.15	0.00117	HCD (High Energy Collision Dissociation)	MS2	0	45	33.1151	18566	ΔclpP/PclpPtrap.raw	F3		2.53		0	3.002e-07	721997	33.21
FALSE	High	Sequest HT (A2)	Unambiguous	[K].APSYEEQAGSQELLETGIK.[V]		1	1	Q5ZRA1	Q5ZRA1	0	2	0.8291	0	1	1	1025.5	2049.99	2050	-2.82	-0.00289	HCD (High Energy Collision Dissociation)	MS2	0	45	23.3946	12057	ΔclpP/PclpPtrap.raw	F3		3.16		0	5.999e-10	1.30888e+06	23.49
FALSE	High	Sequest HT (A2)	Unambiguous	[R].NIAIEHSGYSVFAGVGER.[T]		1	1	Q5ZRA1	Q5ZRA1	0	3	0.7541	0	1	1	635.989	1905.95	1905.95	3.25	0.00207	HCD (High Energy Collision Dissociation)	MS2	37.1402	13.121	23.9213	12417	ΔclpP/PclpPtrap.raw	F3		2.44		0	2.132e-05	5.77339e+06	24.08
FALSE	High	Sequest HT (A2)	Unambiguous	[K].TVNMMELIR.[N]		1	1	Q5ZRA1	Q5ZRA1	0	2	0.5971	0	1	1	553.789	1106.57	1106.57	0.51	0.00028	HCD (High Energy Collision Dissociation)	MS2	21.6935	26.448	26.2912	13950	ΔclpP/PclpPtrap.raw	F3		2.06		0	0.000105	5.3081e+06	26.42
FALSE	High	Sequest HT (A2)	Unambiguous	[R].QIAELGIYPAVDPLDSTSR.[Q]		1	1	Q5ZRA1	Q5ZRA1	0	2	0.8296	0	1	1	1023.03	2045.05	2045.05	-1.15	-0.00118	HCD (High Energy Collision Dissociation)	MS2	16.1012	45	44.3935	25734	ΔclpP/PclpPtrap.raw	F3		2.23		0	1.244e-05	481483	44.45
FALSE	High	Sequest HT (A2)	Unambiguous	[K].GFQGILAGEYDDLPEQAFYMVGSIEEAVAK.[A]		1	1	Q5ZRA1	Q5ZRA1	0	3	0.7917	0	1	1	1083.19	3247.56	3247.55	1.73	0.00187	HCD (High Energy Collision Dissociation)	MS2	5.87126	45	56.1224	30737	ΔclpP/PclpPtrap.raw	F3		5.28		0	5.772e-13
FALSE	High	Sequest HT (A2)	Unambiguous	[R].EGNDFYHEMK.[D]		1	1	Q5ZRA1	Q5ZRA1	0	2	0.7569	0	1	1	635.264	1269.52	1269.52	-0.15	-9e-05	HCD (High Energy Collision Dissociation)	MS2	38.3262	45	12.6524	4880	ΔclpP/PclpPtrap.raw	F3		2.18		6.141e-05	0.0004644	4.57467e+06	12.73
FALSE	High	Sequest HT (A2)	Unambiguous	[K].YVSLKDTIK.[G]		1	1	Q5ZRA1	Q5ZRA1	1	3	0.8994	0	1	1	356.21	1066.61	1066.61	-0.02	-1e-05	HCD (High Energy Collision Dissociation)	MS2	23.5238	14.629	12.9207	5087	ΔclpP/PclpPtrap.raw	F3		1.79		0.0001642	0.002287	4131599	12.95
FALSE	High	Sequest HT (A2)	Unambiguous	[R].ImDVLGRPVDDAGPIDAEETWAIHR.[K]	M2(Oxidation)	1	1	Q5ZRA1	Q5ZRA1	0	4	0.1825	0	1	1	698.848	2792.37	2792.37	0.38	0.00026	HCD (High Energy Collision Dissociation)	MS2	68.674	45	28.6708	15506	ΔclpP/PclpPtrap.raw	F3		1.26		0.0007015	0.0059	249201	28.73
FALSE	High	Sequest HT (A2)	Unambiguous	[R].EGNDFYHEMK.[D]		1	1	Q5ZRA1	Q5ZRA1	0	3	0.5538	0	1	1	423.844	1269.52	1269.52	-1.77	-0.00075	HCD (High Energy Collision Dissociation)	MS2	63.6202	16.359	12.6663	4890	ΔclpP/PclpPtrap.raw	F3		1.86		0.0009127	0.008499	7.49851e+06	12.74
FALSE	High	Sequest HT (A2)	Unambiguous	[K].YVSLKDTIK.[G]		1	1	Q5ZRA1	Q5ZRA1	1	2	0.7438	0	1	1	533.811	1066.62	1066.61	0.75	0.0004	HCD (High Energy Collision Dissociation)	MS2	38.1597	45	12.8415	5019	ΔclpP/PclpPtrap.raw	F3		1.6		0.0009476	0.01158	3.88607e+06	12.94
FALSE	High	Sequest HT (A2)	Unambiguous	[R].TREGNDFYHEMK.[D]		1	1	Q5ZRA1	Q5ZRA1	1	2	0.6971	0	1	1	763.841	1526.67	1526.67	3	0.00229	HCD (High Energy Collision Dissociation)	MS2	53.5945	45	13.4261	5424	ΔclpP/PclpPtrap.raw	F3		1.75		0.001118	0.0145	526951	13.42
FALSE	High	Sequest HT (A2)	Unambiguous	[R].TIAMGTTDGLKR.[G]		1	1	Q5ZRA1	Q5ZRA1	1	3	0.629	0	1	1	421.896	1263.67	1263.67	1.61	0.00068	HCD (High Energy Collision Dissociation)	MS2	64.3062	4.892	11.975	4340	ΔclpP/PclpPtrap.raw	F3		1.24		0.002542	0.0382	25221820	12.05
FALSE	High	Sequest HT (A2)	Unambiguous	[R].TREGNDFYHEMK.[D]		1	1	Q5ZRA1	Q5ZRA1	1	4	0.4245	0	1	1	382.423	1526.67	1526.67	-0.46	-0.00018	HCD (High Energy Collision Dissociation)	MS2	33.739	10.384	13.4929	5478	ΔclpP/PclpPtrap.raw	F3		1.06		0.006537	0.1188	1.99966e+06	13.48
FALSE	High	Sequest HT (A2)	Unambiguous	[R].KAPSYEEQAGSQELLETGIK.[V]		1	1	Q5ZRA1	Q5ZRA1	1	2	0.6147	0	1	1	1089.55	2178.09	2178.09	-1.6	-0.00174	HCD (High Energy Collision Dissociation)	MS2	0	45	20.0008	9823	ΔclpP/PclpPtrap.raw	F3		1.09		0.009694	0.1913	1.03247e+06	20.14
FALSE	High	Sequest HT (A2)	Unambiguous	[R].TREGNDFYHEMK.[D]		1	1	Q5ZRA1	Q5ZRA1	1	3	0.6463	0	1	1	509.562	1526.67	1526.67	0.64	0.00033	HCD (High Energy Collision Dissociation)	MS2	64.9283	7.087	13.5311	5506	ΔclpP/PclpPtrap.raw	F3		1.47		0.009774	0.1924	2.5014e+06	13.45
FALSE	High	Sequest HT (A2)	Unambiguous	[R].YTLAGVEVSALLGR.[M]		1	1	Q5ZRA1	Q5ZRA1	0	2	0.7357	0	1	1	724.907	1448.81	1448.81	-2.11	-0.00153	HCD (High Energy Collision Dissociation)	MS2	66.0396	38.82	34.5735	20313	ΔclpP/PclpPtrap.raw	F2		3.33		0	1.357e-09	1.68261e+06	34.65
FALSE	High	Sequest HT (A2)	Unambiguous	[R].MPSAVGYQPTLAEEMGMLQER.[I]		1	1	Q5ZRA1	Q5ZRA1	0	3	0.7727	0	1	1	780.037	2338.1	2338.09	3.81	0.00297	HCD (High Energy Collision Dissociation)	MS2	58.1195	45	34.5871	20323	ΔclpP/PclpPtrap.raw	F2		3.52		0	3.626e-09	1.45811e+06	34.68
FALSE	High	Sequest HT (A2)	Unambiguous	[K].DIIAILGMDELSEEDKR.[V]		1	1	Q5ZRA1	Q5ZRA1	1	2	0.7733	0	1	1	973.987	1946.97	1946.97	-3.75	-0.00365	HCD (High Energy Collision Dissociation)	MS2	19.2459	45	36.2317	21459	ΔclpP/PclpPtrap.raw	F2		3		0	2.333e-10	2.42036e+06	36.38
FALSE	High	Sequest HT (A2)	Unambiguous	[R].QIAELGIYPAVDPLDSTSR.[Q]		1	1	Q5ZRA1	Q5ZRA1	0	2	0.8339	0	1	1	1023.03	2045.06	2045.05	1.13	0.00116	HCD (High Energy Collision Dissociation)	MS2	0	45	33.2433	19435	ΔclpP/PclpPtrap.raw	F2		2.71		0	1.405e-07	1661126	33.37
FALSE	High	Sequest HT (A2)	Unambiguous	[R].IMDVLGRPVDDAGPIDAEETWAIHR.[K]		1	1	Q5ZRA1	Q5ZRA1	0	4	0.6528	0	1	1	694.849	2776.37	2776.37	0.8	0.00055	HCD (High Energy Collision Dissociation)	MS2	40.0915	14.121	30.9832	17878	ΔclpP/PclpPtrap.raw	F2		2.88		0	1.806e-05	10147045	31.14
FALSE	High	Sequest HT (A2)	Unambiguous	[K].AENTGHPIQVPVGK.[K]		1	1	Q5ZRA1	Q5ZRA1	0	2	0.8059	0	1	1	723.888	1446.77	1446.77	-1.28	-0.00092	HCD (High Energy Collision Dissociation)	MS2	0	45	11.3915	3687	ΔclpP/PclpPtrap.raw	F2		3.4		0	2.887e-11	11167578	11.47
FALSE	High	Sequest HT (A2)	Unambiguous	[K].YVSLKDTIK.[G]		1	1	Q5ZRA1	Q5ZRA1	1	2	0.8729	0	1	1	533.81	1066.61	1066.61	-2.27	-0.00121	HCD (High Energy Collision Dissociation)	MS2	8.02684	16.473	12.6292	4684	ΔclpP/PclpPtrap.raw	F2		2.36		0	0.0002395	7887328	12.62
FALSE	High	Sequest HT (A2)	Unambiguous	[R].EGNDFYHEMK.[D]		1	1	Q5ZRA1	Q5ZRA1	0	2	0.6953	0	1	1	635.264	1269.52	1269.52	0.9	0.00057	HCD (High Energy Collision Dissociation)	MS2	0	42.018	12.6436	4697	ΔclpP/PclpPtrap.raw	F2		3.38		0	7.708e-07	8453476	12.7
FALSE	High	Sequest HT (A2)	Unambiguous	[R].GLKAENTGHPIQVPVGK.[K]		1	1	Q5ZRA1	Q5ZRA1	1	3	0.7657	0	1	1	582.328	1744.97	1744.97	0.21	0.00012	HCD (High Energy Collision Dissociation)	MS2	0	45	12.0244	4197	ΔclpP/PclpPtrap.raw	F2		3.67		0	5.279e-11	7.02017e+06	12.1
FALSE	High	Sequest HT (A2)	Unambiguous	[R].GLKAENTGHPIQVPVGK.[K]		1	1	Q5ZRA1	Q5ZRA1	1	2	0.7127	0	1	1	872.991	1744.97	1744.97	2.17	0.00189	HCD (High Energy Collision Dissociation)	MS2	13.7528	45	12.1457	4303	ΔclpP/PclpPtrap.raw	F2		1.81		0	3.098e-05	991636	12.12
FALSE	High	Sequest HT (A2)	Unambiguous	[K].VGLFGGAGVGK.[T]		1	1	Q5ZRA1	Q5ZRA1	0	2	0.7833	0	1	1	481.277	961.547	961.547	0.64	0.00031	HCD (High Energy Collision Dissociation)	MS2	48.1156	1.405	18.006	8519	ΔclpP/PclpPtrap.raw	F2		2.4		0	9.261e-06	23869988	18.04
FALSE	High	Sequest HT (A2)	Unambiguous	[K].VSLVYGQMNEPPGNR.[L]		1	1	Q5ZRA1	Q5ZRA1	0	2	0.7558	0	1	1	830.907	1660.81	1660.81	-2.36	-0.00196	HCD (High Energy Collision Dissociation)	MS2	32.0672	45	19.3214	9516	ΔclpP/PclpPtrap.raw	F2		2.58		0	1.061e-07
FALSE	High	Sequest HT (A2)	Unambiguous	[R].QIAELGIYPAVDPLDSTSR.[Q]		1	1	Q5ZRA1	Q5ZRA1	0	2	0.6335	0	1	1	1023.03	2045.06	2045.05	2.2	0.00225	HCD (High Energy Collision Dissociation)	MS2	21.3101	45	44.6524	27154	ΔclpP/PclpPtrap.raw	F2		1.91		6.141e-05	0.0004724	512036	44.76
FALSE	High	Sequest HT (A2)	Unambiguous	[R].EGNDFYHEMK.[D]		1	1	Q5ZRA1	Q5ZRA1	0	3	0.7062	0	1	1	423.845	1269.52	1269.52	-0.6	-0.00025	HCD (High Energy Collision Dissociation)	MS2	16.8325	4.744	12.684	4733	ΔclpP/PclpPtrap.raw	F2		2.11		0.0001141	0.0008448	12178201	12.7
FALSE	High	Sequest HT (A2)	Unambiguous	[R].TREGNDFYHEMK.[D]		1	1	Q5ZRA1	Q5ZRA1	1	2	0.7686	0	1	1	763.837	1526.67	1526.67	-1.29	-0.00098	HCD (High Energy Collision Dissociation)	MS2	0	45	12.027	4199	ΔclpP/PclpPtrap.raw	F2		2.29		0.0002152	0.002815	1.75068e+06	12.1
FALSE	High	Sequest HT (A2)	Unambiguous	[R].TREGNDFYHEMK.[D]		1	1	Q5ZRA1	Q5ZRA1	1	4	0.44	0	1	1	382.423	1526.67	1526.67	1.25	0.00048	HCD (High Energy Collision Dissociation)	MS2	66.3074	23.359	12.0157	4190	ΔclpP/PclpPtrap.raw	F2		2		0.001494	0.02246	6084569	12.08
FALSE	High	Sequest HT (A2)	Unambiguous	[R].NIAIEHSGYSVFAGVGER.[T]		1	1	Q5ZRA1	Q5ZRA1	0	3	0.7197	0	1	1	635.986	1905.94	1905.95	-0.68	-0.00043	HCD (High Energy Collision Dissociation)	MS2	1.69136	3.611	23.6441	13005	ΔclpP/PclpPtrap.raw	F1		2.64		0	8.261e-09	14382573	23.56
FALSE	High	Sequest HT (A2)	Unambiguous	[K].DIIAILGMDELSEEDKR.[V]		1	1	Q5ZRA1	Q5ZRA1	1	2	0.7886	0	1	1	973.991	1946.97	1946.97	0.2	0.0002	HCD (High Energy Collision Dissociation)	MS2	26.3826	45	36.2069	22170	ΔclpP/PclpPtrap.raw	F1		3.5		0	8.36e-10	3.86796e+06	36.35
FALSE	High	Sequest HT (A2)	Unambiguous	[R].MPSAVGYQPTLAEEMGMLQER.[I]		1	1	Q5ZRA1	Q5ZRA1	0	3	0.7389	0	1	1	780.037	2338.1	2338.09	3.17	0.00247	HCD (High Energy Collision Dissociation)	MS2	7.45776	45	34.5812	21021	ΔclpP/PclpPtrap.raw	F1		3.6		0	2.272e-10	2202007	34.67
FALSE	High	Sequest HT (A2)	Unambiguous	[R].YTLAGVEVSALLGR.[M]		1	1	Q5ZRA1	Q5ZRA1	0	2	0.7744	0	1	1	724.909	1448.81	1448.81	-0.72	-0.00052	HCD (High Energy Collision Dissociation)	MS2	38.8625	45	34.5269	20983	ΔclpP/PclpPtrap.raw	F1		2.66		0	2.822e-08	1.90131e+06	34.65
FALSE	High	Sequest HT (A2)	Unambiguous	[K].TGSITSIQAVYVPADDLTDPSPATTFAHLDATVVLSR.[Q]		1	1	Q5ZRA1	Q5ZRA1	0	3	0.6281	0	1	1	1277.32	3829.94	3829.95	-1.88	-0.0024	HCD (High Energy Collision Dissociation)	MS2	0	45	40.6544	25297	ΔclpP/PclpPtrap.raw	F1		1.99		0	2.168e-06	1.91068e+06	40.94
FALSE	High	Sequest HT (A2)	Unambiguous	[R].DVLLFIDNIYR.[Y]		1	1	Q5ZRA1	Q5ZRA1	0	2	0.6813	0	1	1	690.88	1380.75	1380.75	0.92	0.00064	HCD (High Energy Collision Dissociation)	MS2	28.8766	45	41.0884	25589	ΔclpP/PclpPtrap.raw	F1		2.51		0	2.056e-07	1.9481e+06	41.15
FALSE	High	Sequest HT (A2)	Unambiguous	[R].IMDVLGRPVDDAGPIDAEETWAIHR.[K]		1	1	Q5ZRA1	Q5ZRA1	0	3	0.7918	0	1	1	926.128	2776.37	2776.37	-1.02	-0.00095	HCD (High Energy Collision Dissociation)	MS2	0	13.688	31.1272	18555	ΔclpP/PclpPtrap.raw	F1		6.34		0	3.65e-21	7.08933e+06	31.1
FALSE	High	Sequest HT (A2)	Unambiguous	[K].VIDLLcPFAK.[G]	C6(Carbamidomethyl)	1	1	Q5ZRA1	Q5ZRA1	0	2	0.8039	0	1	1	588.329	1175.65	1175.65	1.41	0.00083	HCD (High Energy Collision Dissociation)	MS2	51.5283	15.61	31.6597	18946	ΔclpP/PclpPtrap.raw	F1		2.04		0	0.0001228	2.07338e+06	31.63
FALSE	High	Sequest HT (A2)	Unambiguous	[K].DSNVLDKVSLVYGQMNEPPGNR.[L]		1	1	Q5ZRA1	Q5ZRA1	1	3	0.6108	0	1	1	811.403	2432.19	2432.19	2.91	0.00236	HCD (High Energy Collision Dissociation)	MS2	32.7268	36.038	30.3203	17961	ΔclpP/PclpPtrap.raw	F1		3.52		0	5.839e-09	2.05758e+06	30.38
FALSE	High	Sequest HT (A2)	Unambiguous	[R].QIAELGIYPAVDPLDSTSR.[Q]		1	1	Q5ZRA1	Q5ZRA1	0	2	0.811	0	1	1	1023.04	2045.07	2045.05	8.94	0.00914	HCD (High Energy Collision Dissociation)	MS2	0	45	33.229	20076	ΔclpP/PclpPtrap.raw	F1		2.91		0	1.406e-07	1.70679e+06	33.37
FALSE	High	Sequest HT (A2)	Unambiguous	[K].AENTGHPIQVPVGK.[K]		1	1	Q5ZRA1	Q5ZRA1	0	3	0.6107	0	1	1	482.928	1446.77	1446.77	-1	-0.00048	HCD (High Energy Collision Dissociation)	MS2	42.9532	45	11.3977	3824	ΔclpP/PclpPtrap.raw	F1		2.98		0	2.08e-06	34477440	11.48
FALSE	High	Sequest HT (A2)	Unambiguous	[K].VGLFGGAGVGK.[T]		1	1	Q5ZRA1	Q5ZRA1	0	2	0.8132	0	1	1	481.277	961.547	961.547	0.18	9e-05	HCD (High Energy Collision Dissociation)	MS2	49.3262	1.914	18.025	8738	ΔclpP/PclpPtrap.raw	F1		2.73		0	2.018e-07	18839006	18.04
FALSE	High	Sequest HT (A2)	Unambiguous	[R].EGNDFYHEMK.[D]		1	1	Q5ZRA1	Q5ZRA1	0	2	0.746	0	1	1	635.265	1269.52	1269.52	1.66	0.00105	HCD (High Energy Collision Dissociation)	MS2	0	29.926	12.6027	4841	ΔclpP/PclpPtrap.raw	F1		2.52		0	1.596e-06	12745342	12.68
FALSE	High	Sequest HT (A2)	Unambiguous	[R].TIAMGTTDGLK.[R]		1	1	Q5ZRA1	Q5ZRA1	0	2	0.6853	0	1	1	554.29	1107.57	1107.57	1.23	0.00068	HCD (High Energy Collision Dissociation)	MS2	0	31.464	13.8797	5791	ΔclpP/PclpPtrap.raw	F1		2.51		0	5.662e-06	3.78622e+06	13.99
FALSE	High	Sequest HT (A2)	Unambiguous	[R].GLKAENTGHPIQVPVGK.[K]		1	1	Q5ZRA1	Q5ZRA1	1	2	0.8151	0	1	1	872.99	1744.97	1744.97	1.34	0.00117	HCD (High Energy Collision Dissociation)	MS2	25.5453	45	12.1154	4438	ΔclpP/PclpPtrap.raw	F1		2.92		0	2.912e-09	1.98164e+06	12.11
FALSE	High	Sequest HT (A2)	Unambiguous	[R].QLDPLIVGQEHYDTAR.[R]		1	1	Q5ZRA1	Q5ZRA1	0	3	0.8229	0	1	1	618.983	1854.93	1854.93	-0.28	-0.00017	HCD (High Energy Collision Dissociation)	MS2	22.7831	2.999	20.8281	10877	ΔclpP/PclpPtrap.raw	F1		2.88		0	8.842e-08	8969310	20.84
FALSE	High	Sequest HT (A2)	Unambiguous	[K].APSYEEQAGSQELLETGIK.[V]		1	1	Q5ZRA1	Q5ZRA1	0	2	0.8765	0	1	1	1025.5	2050	2050	-1.04	-0.00107	HCD (High Energy Collision Dissociation)	MS2	18.4739	45	23.4976	12898	ΔclpP/PclpPtrap.raw	F1		4.05		0	5.344e-14	3.19385e+06	23.61
FALSE	High	Sequest HT (A2)	Unambiguous	[R].GLKAENTGHPIQVPVGK.[K]		1	1	Q5ZRA1	Q5ZRA1	1	3	0.7012	0	1	1	582.33	1744.97	1744.97	2.21	0.00128	HCD (High Energy Collision Dissociation)	MS2	19.0656	36.839	12.002	4336	ΔclpP/PclpPtrap.raw	F1		3.28		0	1.321e-07	18319998	12.11
FALSE	High	Sequest HT (A2)	Unambiguous	[R].TREGNDFYHEMK.[D]		1	1	Q5ZRA1	Q5ZRA1	1	2	0.8213	0	1	1	763.838	1526.67	1526.67	0.08	6e-05	HCD (High Energy Collision Dissociation)	MS2	13.0173	45	11.9977	4331	ΔclpP/PclpPtrap.raw	F1		2.63		0	8.201e-06	2.15735e+06	12.01
FALSE	High	Sequest HT (A2)	Unambiguous	[R].EGNDFYHEMKDSNVLDK.[V]		1	1	Q5ZRA1	Q5ZRA1	1	3	0.749	0	1	1	680.97	2040.9	2040.9	-0.66	-0.00045	HCD (High Energy Collision Dissociation)	MS2	21.5162	34.518	19.6013	9937	ΔclpP/PclpPtrap.raw	F1		2.43		0	1.294e-06	1.60026e+06	19.65
FALSE	High	Sequest HT (A2)	Unambiguous	[K].VSLVYGQMNEPPGNR.[L]		1	1	Q5ZRA1	Q5ZRA1	0	2	0.8439	0	1	1	830.91	1660.81	1660.81	1.49	0.00123	HCD (High Energy Collision Dissociation)	MS2	0	45	18.9325	9429	ΔclpP/PclpPtrap.raw	F1		3.46		0	4.85e-10	6.98704e+06	19.09
FALSE	High	Sequest HT (A2)	Unambiguous	[R].VALTGLTMAEK.[F]		1	1	Q5ZRA1	Q5ZRA1	0	2	0.8182	0	1	1	567.316	1133.62	1133.62	0.25	0.00014	HCD (High Energy Collision Dissociation)	MS2	28.9175	3.868	18.7584	9296	ΔclpP/PclpPtrap.raw	F1		2.64		0	7.991e-07	34362460	18.85
FALSE	High	Sequest HT (A2)	Unambiguous	[R].KAPSYEEQAGSQELLETGIK.[V]		1	1	Q5ZRA1	Q5ZRA1	1	2	0.8784	0	1	1	1089.56	2178.11	2178.09	7.22	0.00786	HCD (High Energy Collision Dissociation)	MS2	40.7979	45	19.7425	10049	ΔclpP/PclpPtrap.raw	F1		4.36		0	1.279e-17	4.78771e+06	19.84
FALSE	High	Sequest HT (A2)	Unambiguous	[R].KAPSYEEQAGSQELLETGIK.[V]		1	1	Q5ZRA1	Q5ZRA1	1	2	0.7546	0	1	1	1089.55	2178.1	2178.09	2.77	0.00302	HCD (High Energy Collision Dissociation)	MS2	84.4988	24.707	19.9678	10215	ΔclpP/PclpPtrap.raw	F1		2.73		0	3.738e-11	4.78771e+06	19.84
FALSE	High	Sequest HT (A2)	Unambiguous	[K].GFQGILAGEYDDLPEQAFYMVGSIEEAVAK.[A]		1	1	Q5ZRA1	Q5ZRA1	0	3	0.7647	0	1	1	1083.19	3247.55	3247.55	1.22	0.00132	HCD (High Energy Collision Dissociation)	MS2	2.46387	45	56.1745	34964	ΔclpP/PclpPtrap.raw	F1		5.61		0	7.174e-13	262376	56.18
FALSE	High	Sequest HT (A2)	Unambiguous	[K].YVSLKDTIK.[G]		1	1	Q5ZRA1	Q5ZRA1	1	2	0.8122	0	1	1	533.809	1066.61	1066.61	-3.24	-0.00173	HCD (High Energy Collision Dissociation)	MS2	19.5298	27.176	12.6562	4889	ΔclpP/PclpPtrap.raw	F1		2.29		0.0001141	0.001008	9793636	12.59
FALSE	High	Sequest HT (A2)	Unambiguous	[R].TREGNDFYHEMK.[D]		1	1	Q5ZRA1	Q5ZRA1	1	4	0.5103	0	1	1	382.423	1526.67	1526.67	1.1	0.00042	HCD (High Energy Collision Dissociation)	MS2	51.943	4.792	12.0115	4344	ΔclpP/PclpPtrap.raw	F1		1.94		0.001785	0.02786	6008188	12.01
FALSE	High	Sequest HT (A2)	Unambiguous	[R].EGNDFYHEMK.[D]		1	1	Q5ZRA1	Q5ZRA1	0	3	0.6667	0	1	1	423.844	1269.52	1269.52	-1.69	-0.00072	HCD (High Energy Collision Dissociation)	MS2	34.7754	2.699	12.6694	4901	ΔclpP/PclpPtrap.raw	F1		1.95		0.002072	0.03479	14778634	12.68
FALSE	High	Sequest HT (A2)	Unambiguous	[R].IMDVLGRPVDDAGPIDAEETWAIHRK.[A]		1	1	Q5ZRA1	Q5ZRA1	1	5	0.4207	0	1	1	581.701	2904.48	2904.47	2.82	0.00164	HCD (High Energy Collision Dissociation)	MS2	47.3615	45	28.0931	16323	ΔclpP/PclpPtrap.raw	F1		1.64		0.002781	0.04227	458258	28.13
FALSE	High	Sequest HT (A2)	Unambiguous	[R].EGNDFYHEMK.[D]		1	1	Q5ZRA1	Q5ZRA1	0	2	0.7741	0	1	1	635.265	1269.52	1269.52	1.93	0.00122	HCD (High Energy Collision Dissociation)	MS2	42.8385	45	12.6922	5072	ΔclpP/PclpPwt.raw	F6		2.39		0	5.771e-05	3740033	12.76
FALSE	High	Sequest HT (A2)	Unambiguous	[R].QLDPLIVGQEHYDTAR.[R]		1	1	Q5ZRA1	Q5ZRA1	0	3	0.7326	0	1	1	618.982	1854.93	1854.93	-0.85	-0.00053	HCD (High Energy Collision Dissociation)	MS2	78.8696	7.344	20.8947	10814	ΔclpP/PclpPwt.raw	F6		3.44		0	1.621e-07	5291292	20.84
FALSE	High	Sequest HT (A2)	Unambiguous	[R].KAPSYEEQAGSQELLETGIK.[V]		1	1	Q5ZRA1	Q5ZRA1	1	3	0.7907	0	1	1	726.702	2178.09	2178.09	-0.07	-5e-05	HCD (High Energy Collision Dissociation)	MS2	44.1795	18.028	19.8606	10066	ΔclpP/PclpPwt.raw	F6		3.01		0	2.918e-08	2.78116e+06	19.92
FALSE	High	Sequest HT (A2)	Unambiguous	[K].VIDLLcPFAK.[G]	C6(Carbamidomethyl)	1	1	Q5ZRA1	Q5ZRA1	0	2	0.8811	0	1	1	588.329	1175.65	1175.65	1.24	0.00073	HCD (High Energy Collision Dissociation)	MS2	35.9847	28.361	31.57	18300	ΔclpP/PclpPwt.raw	F6		2.27		0	5.439e-06	2460531	31.66
FALSE	High	Sequest HT (A2)	Unambiguous	[K].APSYEEQAGSQELLETGIK.[V]		1	1	Q5ZRA1	Q5ZRA1	0	2	0.7385	0	1	1	1025.5	2049.99	2050	-2.33	-0.00239	HCD (High Energy Collision Dissociation)	MS2	0	45	23.4999	12676	ΔclpP/PclpPwt.raw	F6		1.95		0	1.088e-05	618684	23.6
FALSE	High	Sequest HT (A2)	Unambiguous	[R].VALTGLTMAEK.[F]		1	1	Q5ZRA1	Q5ZRA1	0	2	0.7833	0	1	1	567.316	1133.63	1133.62	1.87	0.00106	HCD (High Energy Collision Dissociation)	MS2	31.3529	14.825	18.6907	9208	ΔclpP/PclpPwt.raw	F6		2.63		0	1.532e-07	17527012	18.84
FALSE	High	Sequest HT (A2)	Unambiguous	[K].VGLFGGAGVGK.[T]		1	1	Q5ZRA1	Q5ZRA1	0	2	0.803	0	1	1	481.277	961.547	961.547	0.11	5e-05	HCD (High Energy Collision Dissociation)	MS2	50.4182	4.817	18.0096	8704	ΔclpP/PclpPwt.raw	F6		2.64		0	3.633e-07	16193658	18.09
FALSE	High	Sequest HT (A2)	Unambiguous	[R].QIAELGIYPAVDPLDSTSR.[Q]		1	1	Q5ZRA1	Q5ZRA1	0	2	0.8106	0	1	1	1023.03	2045.06	2045.05	1.01	0.00103	HCD (High Energy Collision Dissociation)	MS2	21.0316	45	33.1562	19446	ΔclpP/PclpPwt.raw	F6		3.01		0	5.861e-10	1.16729e+06	33.23
FALSE	High	Sequest HT (A2)	Unambiguous	[K].DIIAILGMDELSEEDKR.[V]		1	1	Q5ZRA1	Q5ZRA1	1	2	0.7352	0	1	1	973.99	1946.97	1946.97	-1.13	-0.0011	HCD (High Energy Collision Dissociation)	MS2	23.3194	45	36.2964	21565	ΔclpP/PclpPwt.raw	F6		2.53		0	3.493e-10	688307	36.33
FALSE	High	Sequest HT (A2)	Unambiguous	[R].TIAMGTTDGLKR.[G]		1	1	Q5ZRA1	Q5ZRA1	1	2	0.7327	0	1	1	632.343	1263.68	1263.67	4.66	0.00295	HCD (High Energy Collision Dissociation)	MS2	45.8331	2.478	11.9426	4476	ΔclpP/PclpPwt.raw	F6		2.17		0.0005138	0.003716	22258274	11.98
FALSE	High	Sequest HT (A2)	Unambiguous	[K].TVNMMELIR.[N]		1	1	Q5ZRA1	Q5ZRA1	0	2	0.6413	0	1	1	553.788	1106.57	1106.57	-1.03	-0.00057	HCD (High Energy Collision Dissociation)	MS2	25.2676	24.653	26.2165	14500	ΔclpP/PclpPwt.raw	F6		1.84		0.0005138	0.003601	6867289	26.34
FALSE	High	Sequest HT (A2)	Unambiguous	[K].YVSLKDTIK.[G]		1	1	Q5ZRA1	Q5ZRA1	1	2	0.8291	0	1	1	533.81	1066.61	1066.61	-0.63	-0.00033	HCD (High Energy Collision Dissociation)	MS2	15.3512	45	12.7089	5084	ΔclpP/PclpPwt.raw	F6		1.58		0.0007015	0.006006	2.00537e+06	12.75
FALSE	High	Sequest HT (A2)	Unambiguous	[R].EGNDFYHEMK.[D]		1	1	Q5ZRA1	Q5ZRA1	0	3	0.6541	0	1	1	423.845	1269.52	1269.52	-0.44	-0.00018	HCD (High Energy Collision Dissociation)	MS2	30.091	5.754	12.7654	5132	ΔclpP/PclpPwt.raw	F6		1.85		0.001494	0.02238	6.91598e+06	12.76
FALSE	High	Sequest HT (A2)	Unambiguous	[R].TIAMGTTDGLKR.[G]		1	1	Q5ZRA1	Q5ZRA1	1	2	0.7293	0	1	1	632.339	1263.67	1263.67	-0.66	-0.00042	HCD (High Energy Collision Dissociation)	MS2	57.6046	33.045	12.0444	4161	ΔclpP/PclpPwt.raw	F5		2.29		0	0.0001708
FALSE	High	Sequest HT (A2)	Unambiguous	[K].YVSLKDTIK.[G]		1	1	Q5ZRA1	Q5ZRA1	1	2	0.6897	0	1	1	533.811	1066.62	1066.61	1.25	0.00067	HCD (High Energy Collision Dissociation)	MS2	40.6317	45	12.9281	4865	ΔclpP/PclpPwt.raw	F5		2.03		0	0.0002549	2.35039e+06	12.94
FALSE	High	Sequest HT (A2)	Unambiguous	[R].GLKAENTGHPIQVPVGK.[K]		1	1	Q5ZRA1	Q5ZRA1	1	3	0.6272	0	1	1	582.329	1744.97	1744.97	1.8	0.00105	HCD (High Energy Collision Dissociation)	MS2	51.3847	45	12.7147	4700	ΔclpP/PclpPwt.raw	F5		2.28		0	2.419e-06	1.97606e+06	12.85
FALSE	High	Sequest HT (A2)	Unambiguous	[K].VSLVYGQMNEPPGNR.[L]		1	1	Q5ZRA1	Q5ZRA1	0	2	0.7537	0	1	1	830.909	1660.81	1660.81	-0.59	-0.00049	HCD (High Energy Collision Dissociation)	MS2	10.9859	45	18.9703	8766	ΔclpP/PclpPwt.raw	F5		2.68		0	2.967e-09	1307941	18.96
FALSE	High	Sequest HT (A2)	Unambiguous	[K].VGLFGGAGVGK.[T]		1	1	Q5ZRA1	Q5ZRA1	0	2	0.7735	0	1	1	481.277	961.547	961.547	0.8	0.00039	HCD (High Energy Collision Dissociation)	MS2	53.299	8.806	18.0788	8165	ΔclpP/PclpPwt.raw	F5		2.34		0	4.707e-06	5.31069e+06	18.14
FALSE	High	Sequest HT (A2)	Unambiguous	[R].QLDPLIVGQEHYDTAR.[R]		1	1	Q5ZRA1	Q5ZRA1	0	3	0.8302	0	1	1	618.982	1854.93	1854.93	-1.2	-0.00074	HCD (High Energy Collision Dissociation)	MS2	13.6467	17.937	20.9789	10076	ΔclpP/PclpPwt.raw	F5		3.24		0	1.578e-08	2.78617e+06	21.02
FALSE	High	Sequest HT (A2)	Unambiguous	[R].KAPSYEEQAGSQELLETGIK.[V]		1	1	Q5ZRA1	Q5ZRA1	1	3	0.8318	0	1	1	726.702	2178.09	2178.09	-0.99	-0.00072	HCD (High Energy Collision Dissociation)	MS2	3.43658	25.589	20.2253	9594	ΔclpP/PclpPwt.raw	F5		4.46		0	2.865e-12	3.95293e+06	20.3
FALSE	High	Sequest HT (A2)	Unambiguous	[R].KAPSYEEQAGSQELLETGIK.[V]		1	1	Q5ZRA1	Q5ZRA1	1	2	0.6912	0	1	1	1089.55	2178.09	2178.09	-1.49	-0.00162	HCD (High Energy Collision Dissociation)	MS2	27.2705	45	20.2282	9596	ΔclpP/PclpPwt.raw	F5		1.36		0	6.059e-06	456905	20.31
FALSE	High	Sequest HT (A2)	Unambiguous	[K].DIIAILGMDELSEEDKR.[V]		1	1	Q5ZRA1	Q5ZRA1	1	2	0.7106	0	1	1	973.993	1946.98	1946.97	2.02	0.00196	HCD (High Energy Collision Dissociation)	MS2	0	45	36.3231	19480	ΔclpP/PclpPwt.raw	F5		2.35		0	4.454e-09	747611	36.43
FALSE	High	Sequest HT (A2)	Unambiguous	[R].DVLLFIDNIYR.[Y]		1	1	Q5ZRA1	Q5ZRA1	0	2	0.5926	0	1	1	690.881	1380.76	1380.75	2.17	0.0015	HCD (High Energy Collision Dissociation)	MS2	33.1531	45	41.1365	22227	ΔclpP/PclpPwt.raw	F5		1.62		0	0.0001318	251827	41.19
FALSE	High	Sequest HT (A2)	Unambiguous	[K].LVDSDLVFEVQQQLGDGVVR.[T]		1	1	Q5ZRA1	Q5ZRA1	0	2	0.759	0	1	1	1108.58	2216.16	2216.16	1.98	0.00219	HCD (High Energy Collision Dissociation)	MS2	0	45	39.5496	21383	ΔclpP/PclpPwt.raw	F5		1.95		0	8.095e-05	642866	39.67
FALSE	High	Sequest HT (A2)	Unambiguous	[R].IMDVLGRPVDDAGPIDAEETWAIHR.[K]		1	1	Q5ZRA1	Q5ZRA1	0	3	0.6971	0	1	1	926.134	2776.39	2776.37	5.34	0.00494	HCD (High Energy Collision Dissociation)	MS2	10.024	45	31.7303	16711	ΔclpP/PclpPwt.raw	F5	Not Reliable	3.07		0	2.093e-11
FALSE	High	Sequest HT (A2)	Unambiguous	[K].VIDLLcPFAK.[G]	C6(Carbamidomethyl)	1	1	Q5ZRA1	Q5ZRA1	0	2	0.8167	0	1	1	588.33	1175.65	1175.65	3.01	0.00177	HCD (High Energy Collision Dissociation)	MS2	51.6831	45	31.6224	16644	ΔclpP/PclpPwt.raw	F5		2.4		0	4.911e-06	329806	31.68
FALSE	High	Sequest HT (A2)	Unambiguous	[R].IMDVLGRPVDDAGPIDAEETWAIHR.[K]		1	1	Q5ZRA1	Q5ZRA1	0	4	0.6828	0	1	1	694.85	2776.38	2776.37	1.7	0.00118	HCD (High Energy Collision Dissociation)	MS2	30.138	45	31.4698	16557	ΔclpP/PclpPwt.raw	F5		2.9		0	1.11e-06	2.06076e+06	31.59
FALSE	High	Sequest HT (A2)	Unambiguous	[R].QIAELGIYPAVDPLDSTSR.[Q]		1	1	Q5ZRA1	Q5ZRA1	0	2	0.7765	0	1	1	1023.03	2045.06	2045.05	0.35	0.00036	HCD (High Energy Collision Dissociation)	MS2	46.1388	45	33.2996	17679	ΔclpP/PclpPwt.raw	F5		2.64		0	6.785e-07	234010	33.29
FALSE	High	Sequest HT (A2)	Unambiguous	[R].YTLAGVEVSALLGR.[M]		1	1	Q5ZRA1	Q5ZRA1	0	2	0.6333	0	1	1	724.91	1448.81	1448.81	1.76	0.00127	HCD (High Energy Collision Dissociation)	MS2	42.9411	45	34.8148	18591	ΔclpP/PclpPwt.raw	F5		2.1		0	2.676e-06	323178	34.87
FALSE	High	Sequest HT (A2)	Unambiguous	[K].DSNVLDKVSLVYGQMNEPPGNR.[L]		1	1	Q5ZRA1	Q5ZRA1	1	3	0.5056	0	1	1	811.404	2432.2	2432.19	3.79	0.00307	HCD (High Energy Collision Dissociation)	MS2	8.19278	45	30.3646	15869	ΔclpP/PclpPwt.raw	F5		1.8		6.141e-05	0.0004719	293407	30.36
FALSE	High	Sequest HT (A2)	Unambiguous	[K].AENTGHPIQVPVGK.[K]		1	1	Q5ZRA1	Q5ZRA1	0	3	0.5739	0	1	1	482.927	1446.77	1446.77	-2.19	-0.00105	HCD (High Energy Collision Dissociation)	MS2	23.8752	45	11.3331	3610	ΔclpP/PclpPwt.raw	F5		1.76		0.0001141	0.001433	7168275	11.43
FALSE	High	Sequest HT (A2)	Unambiguous	[R].NIAIEHSGYSVFAGVGER.[T]		1	1	Q5ZRA1	Q5ZRA1	0	2	0.5752	0	1	1	953.478	1905.95	1905.95	1.64	0.00156	HCD (High Energy Collision Dissociation)	MS2	11.8187	45	24.1046	12067	ΔclpP/PclpPwt.raw	F5		1.13		0.0003725	0.003205	331643	24.19
FALSE	High	Sequest HT (A2)	Unambiguous	[K].YVSLKDTIK.[G]		1	1	Q5ZRA1	Q5ZRA1	1	3	0.7517	0	1	1	356.21	1066.61	1066.61	0.1	3e-05	HCD (High Energy Collision Dissociation)	MS2	62.3132	45	12.8772	4826	ΔclpP/PclpPwt.raw	F5		1.49		0.0007015	0.005556	2859082	12.94
FALSE	High	Sequest HT (A2)	Unambiguous	[R].TREGNDFYHEMK.[D]		1	1	Q5ZRA1	Q5ZRA1	1	3	0.5433	0	1	1	509.561	1526.67	1526.67	-0.04	-2e-05	HCD (High Energy Collision Dissociation)	MS2	65.7939	29.059	13.5394	5255	ΔclpP/PclpPwt.raw	F5		2.08		0.001118	0.01527	1.26556e+06	13.59
FALSE	High	Sequest HT (A2)	Unambiguous	[R].EGNDFYHEMKDSNVLDK.[V]		1	1	Q5ZRA1	Q5ZRA1	1	3	0.3023	0	1	1	680.971	2040.9	2040.9	0.38	0.00026	HCD (High Energy Collision Dissociation)	MS2	32.4352	45	20.875	10004	ΔclpP/PclpPwt.raw	F5		1.29		0.002413	0.0371	280371	20.89
FALSE	High	Sequest HT (A2)	Unambiguous	[R].EGNDFYHEMK.[D]		1	1	Q5ZRA1	Q5ZRA1	0	3	0.2981	0	1	1	423.845	1269.52	1269.52	-0.8	-0.00034	HCD (High Energy Collision Dissociation)	MS2	68.9513	24.357	12.7259	4711	ΔclpP/PclpPwt.raw	F5		1.61		0.002623	0.03902	2.63037e+06	12.78
FALSE	High	Sequest HT (A2)	Unambiguous	[R].TIAMGTTDGLKR.[G]		1	1	Q5ZRA1	Q5ZRA1	1	3	0.6667	0	1	1	421.897	1263.68	1263.67	2.81	0.00118	HCD (High Energy Collision Dissociation)	MS2	48.863	1.686	12.129	4226	ΔclpP/PclpPwt.raw	F5	Not Reliable	1.53		0.002864	0.04426
FALSE	High	Sequest HT (A2)	Unambiguous	[R].QIAELGIYPAVDPLDSTSR.[Q]		1	1	Q5ZRA1	Q5ZRA1	0	2	0.8814	0	1	1	1023.03	2045.06	2045.05	0.54	0.00056	HCD (High Energy Collision Dissociation)	MS2	0	45	44.4966	23901	ΔclpP/PclpPwt.raw	F5		1.18		0.002902	0.04512	165392	44.59
FALSE	High	Sequest HT (A2)	Unambiguous	[R].IMDVLGRPVDDAGPIDAEETWAIHR.[K]		1	1	Q5ZRA1	Q5ZRA1	0	4	0.6984	0	1	1	694.85	2776.38	2776.37	1.74	0.00121	HCD (High Energy Collision Dissociation)	MS2	17.7636	45	31.4447	17750	ΔclpP/PclpPwt.raw	F4		3.15		0	4.991e-06	1.26673e+06	31.56
FALSE	High	Sequest HT (A2)	Unambiguous	[R].IMDVLGRPVDDAGPIDAEETWAIHR.[K]		1	1	Q5ZRA1	Q5ZRA1	0	3	0.7409	0	1	1	926.129	2776.37	2776.37	-0.05	-4e-05	HCD (High Energy Collision Dissociation)	MS2	0	45	31.489	17780	ΔclpP/PclpPwt.raw	F4		3.01		0	9.572e-12	582586	31.56
FALSE	High	Sequest HT (A2)	Unambiguous	[K].DIIAILGMDELSEEDKR.[V]		1	1	Q5ZRA1	Q5ZRA1	1	2	0.7733	0	1	1	973.991	1946.98	1946.97	0.64	0.00063	HCD (High Energy Collision Dissociation)	MS2	17.7239	45	36.2945	21063	ΔclpP/PclpPwt.raw	F4		3		0	1.059e-09	941394	36.4
FALSE	High	Sequest HT (A2)	Unambiguous	[R].TIAMGTTDGLK.[R]		1	1	Q5ZRA1	Q5ZRA1	0	2	0.6937	0	1	1	554.288	1107.57	1107.57	-2.57	-0.00142	HCD (High Energy Collision Dissociation)	MS2	35.7323	32.962	13.9414	5542	ΔclpP/PclpPwt.raw	F4		2.22		0	0.0001021	6.76289e+06	14.01
FALSE	High	Sequest HT (A2)	Unambiguous	[R].QLDPLIVGQEHYDTAR.[R]		1	1	Q5ZRA1	Q5ZRA1	0	3	0.7676	0	1	1	618.983	1854.93	1854.93	0.28	0.00017	HCD (High Energy Collision Dissociation)	MS2	26.3575	11.495	20.864	10401	ΔclpP/PclpPwt.raw	F4		3.27		0	1.42e-08	3145003	20.91
FALSE	High	Sequest HT (A2)	Unambiguous	[R].QLDPLIVGQEHYDTAR.[R]		1	1	Q5ZRA1	Q5ZRA1	0	2	0.813	0	1	1	927.971	1854.93	1854.93	-0.14	-0.00013	HCD (High Energy Collision Dissociation)	MS2	0	45	20.9121	10438	ΔclpP/PclpPwt.raw	F4		2.3		0	3.507e-07	392001	20.9
FALSE	High	Sequest HT (A2)	Unambiguous	[K].APSYEEQAGSQELLETGIK.[V]		1	1	Q5ZRA1	Q5ZRA1	0	2	0.8153	0	1	1	1025.5	2049.99	2050	-3.47	-0.00356	HCD (High Energy Collision Dissociation)	MS2	13.1072	45	23.4131	12231	ΔclpP/PclpPwt.raw	F4		2.87		0	1.334e-10	845687	23.5
FALSE	High	Sequest HT (A2)	Unambiguous	[K].VSLVYGQMNEPPGNR.[L]		1	1	Q5ZRA1	Q5ZRA1	0	2	0.7476	0	1	1	830.908	1660.81	1660.81	-1.77	-0.00147	HCD (High Energy Collision Dissociation)	MS2	0	45	18.9053	8965	ΔclpP/PclpPwt.raw	F4		2.06		0	4.338e-06	550979	19.03
FALSE	High	Sequest HT (A2)	Unambiguous	[K].VIDLLcPFAK.[G]	C6(Carbamidomethyl)	1	1	Q5ZRA1	Q5ZRA1	0	2	0.6786	0	1	1	588.329	1175.65	1175.65	1.68	0.00099	HCD (High Energy Collision Dissociation)	MS2	66.4762	45	31.5948	17850	ΔclpP/PclpPwt.raw	F4		1.68		0.0001141	0.0008985	385040	31.67
FALSE	High	Sequest HT (A2)	Unambiguous	[R].EGNDFYHEMK.[D]		1	1	Q5ZRA1	Q5ZRA1	0	3	0.649	0	1	1	423.845	1269.52	1269.52	0.53	0.00023	HCD (High Energy Collision Dissociation)	MS2	13.2744	17.855	12.6847	4726	ΔclpP/PclpPwt.raw	F4		2.45		0.0001141	0.001156	2.58896e+06	12.7
FALSE	High	Sequest HT (A2)	Unambiguous	[K].YVSLKDTIK.[G]		1	1	Q5ZRA1	Q5ZRA1	1	3	0.822	0	1	1	356.21	1066.61	1066.61	-0.16	-6e-05	HCD (High Energy Collision Dissociation)	MS2	42.6234	45	12.6274	4684	ΔclpP/PclpPwt.raw	F4		1.91		0.0001141	0.001492	1.04758e+06	12.66
FALSE	High	Sequest HT (A2)	Unambiguous	[K].YVSLKDTIK.[G]		1	1	Q5ZRA1	Q5ZRA1	1	2	0.7358	0	1	1	533.811	1066.62	1066.61	0.7	0.00038	HCD (High Energy Collision Dissociation)	MS2	44.6979	45	12.643	4697	ΔclpP/PclpPwt.raw	F4		1.59		0.0001642	0.002168	1.01472e+06	12.7
FALSE	High	Sequest HT (A2)	Unambiguous	[R].TIAMGTTDGLKR.[G]		1	1	Q5ZRA1	Q5ZRA1	1	3	0.6389	0	1	1	421.896	1263.67	1263.67	1.44	0.00061	HCD (High Energy Collision Dissociation)	MS2	50.9805	2.778	12.0216	4153	ΔclpP/PclpPwt.raw	F4		1.44		0.0008804	0.007937	8167260	12.06
FALSE	High	Sequest HT (A2)	Unambiguous	[K].TVNMMELIR.[N]		1	1	Q5ZRA1	Q5ZRA1	0	2	0.3909	0	1	1	553.789	1106.57	1106.57	0.41	0.00023	HCD (High Energy Collision Dissociation)	MS2	65.0458	45	26.256	14150	ΔclpP/PclpPwt.raw	F4		1.1		0.0008804	0.00812	2731197	26.42
FALSE	High	Sequest HT (A2)	Unambiguous	[R].TREGNDFYHEMK.[D]		1	1	Q5ZRA1	Q5ZRA1	1	3	0.5402	0	1	1	509.56	1526.67	1526.67	-1.95	-0.00099	HCD (High Energy Collision Dissociation)	MS2	65.9803	9.722	12.3986	4506	ΔclpP/PclpPwt.raw	F4		1.74		0.00103	0.01322	1.61083e+06	12.39
FALSE	High	Sequest HT (A2)	Unambiguous	[R].EGNDFYHEMK.[D]		1	1	Q5ZRA1	Q5ZRA1	0	2	0.5658	0	1	1	635.268	1269.53	1269.52	5.87	0.00373	HCD (High Energy Collision Dissociation)	MS2	52.1479	45	12.6179	4677	ΔclpP/PclpPwt.raw	F4		1.52		0.001077	0.01439	1.61511e+06	12.66
FALSE	High	Sequest HT (A2)	Unambiguous	[R].QIAELGIYPAVDPLDSTSR.[Q]		1	1	Q5ZRA1	Q5ZRA1	0	2	0.7687	0	1	1	1023.04	2045.07	2045.05	5	0.00512	HCD (High Energy Collision Dissociation)	MS2	0	45	44.4573	26135	ΔclpP/PclpPwt.raw	F4		1.47		0.001407	0.0219	167398	44.58
FALSE	High	Sequest HT (A2)	Unambiguous	[R].AEHLDEAAALAAK.[A]		1	1	Q5ZRA2	Q5ZRA2	0	2	0.8192	0	1	1	655.341	1309.67	1309.67	0.06	4e-05	HCD (High Energy Collision Dissociation)	MS2	9.39367	22.757	13.3906	5398	ΔclpP/PclpPtrap.raw	F3		3.54		0	4.337e-12	3.9678e+06	13.38
FALSE	High	Sequest HT (A2)	Unambiguous	[R].AEHLDEAAALAAK.[A]		1	1	Q5ZRA2	Q5ZRA2	0	3	0.7286	0	1	1	437.231	1309.68	1309.67	1.93	0.00084	HCD (High Energy Collision Dissociation)	MS2	43.4884	19.486	13.3387	5361	ΔclpP/PclpPtrap.raw	F3		3.39		0	1.866e-06	5.67018e+06	13.4
FALSE	High	Sequest HT (A2)	Unambiguous	[K].GGDIDYSVAAAELAR.[A]		1	1	Q5ZRA2	Q5ZRA2	0	2	0.8589	0	1	1	754.371	1507.73	1507.74	-3.06	-0.00231	HCD (High Energy Collision Dissociation)	MS2	55.1085	29.049	25.4885	13973	ΔclpP/PclpPtrap.raw	F2		3.26		0	2.096e-08	7.5249e+06	25.62
FALSE	High	Sequest HT (A2)	Unambiguous	[R].AEHLDEAAALAAK.[A]		1	1	Q5ZRA2	Q5ZRA2	0	3	0.6554	0	1	1	437.229	1309.67	1309.67	-0.59	-0.00026	HCD (High Energy Collision Dissociation)	MS2	49.1223	3.061	13.0231	5006	ΔclpP/PclpPtrap.raw	F2		1.77		0	6.432e-05	11291651	13.02
FALSE	High	Sequest HT (A2)	Unambiguous	[K].GGDIDYSVAAAELAR.[A]		1	1	Q5ZRA2	Q5ZRA2	0	2	0.7768	0	1	1	754.369	1507.73	1507.74	-5.7	-0.00429	HCD (High Energy Collision Dissociation)	MS2	9.00987	45	25.776	14595	ΔclpP/PclpPtrap.raw	F1		3.45		0	2.866e-07	10032346	25.61
FALSE	High	Sequest HT (A2)	Unambiguous	[K].GGDIDYSVAAAELAR.[A]		1	1	Q5ZRA2	Q5ZRA2	0	3	0.8028	0	1	1	503.252	1507.74	1507.74	0.93	0.00047	HCD (High Energy Collision Dissociation)	MS2	31.1183	45	25.5343	14411	ΔclpP/PclpPtrap.raw	F1		2.18		0	1.381e-06	727762	25.59
FALSE	High	Sequest HT (A2)	Unambiguous	[R].AEHLDEAAALAAK.[A]		1	1	Q5ZRA2	Q5ZRA2	0	3	0.7456	0	1	1	437.23	1309.67	1309.67	-0.09	-4e-05	HCD (High Energy Collision Dissociation)	MS2	32.0208	2.466	13.0392	5197	ΔclpP/PclpPtrap.raw	F1		2.87		0	1.427e-05	16140843	13.05
FALSE	High	Sequest HT (A2)	Unambiguous	[K].GGDIDYSVAAAELAR.[A]		1	1	Q5ZRA2	Q5ZRA2	0	2	0.8454	0	1	1	754.372	1507.74	1507.74	-0.78	-0.00059	HCD (High Energy Collision Dissociation)	MS2	29.5592	45	25.4631	13994	ΔclpP/PclpPwt.raw	F6		3.17		0	6.225e-10	4388338	25.6
FALSE	High	Sequest HT (A2)	Unambiguous	[K].GGDIDYSVAAAELAR.[A]		1	1	Q5ZRA2	Q5ZRA2	0	2	0.9137	0	1	1	754.374	1507.74	1507.74	0.96	0.00072	HCD (High Energy Collision Dissociation)	MS2	57.6944	45	25.3912	12824	ΔclpP/PclpPwt.raw	F5		3.13		0	5.248e-08	2.10531e+06	25.5
FALSE	High	Sequest HT (A2)	Unambiguous	[K].AGDEFKAQTLAR.[T]		1	1	Q5ZRA3	Q5ZRA3	1	2	0.7944	0	1	1	653.842	1306.68	1306.67	1.07	0.0007	HCD (High Energy Collision Dissociation)	MS2	31.5658	45	12.1622	4491	ΔclpP/PclpPtrap.raw	F3		2.48		0	2.907e-05	488418	12.18
FALSE	High	Sequest HT (A2)	Unambiguous	[K].TLASHSLLK.[E]		1	1	Q5ZRA3	Q5ZRA3	0	2	0.8191	0	1	1	485.29	969.573	969.573	0.6	0.00029	HCD (High Energy Collision Dissociation)	MS2	44.1993	16.013	11.5217	3998	ΔclpP/PclpPtrap.raw	F3		1.99		0	0.0001926	7.75634e+06	11.56
FALSE	High	Sequest HT (A2)	Unambiguous	[R].AIYESGNGSIK.[M]		1	1	Q5ZRA3	Q5ZRA3	0	2	0.5629	0	1	1	569.789	1138.57	1138.57	-2.17	-0.00124	HCD (High Energy Collision Dissociation)	MS2	16.5842	45	11.4003	3900	ΔclpP/PclpPtrap.raw	F3		1.51		0	0.0002287	4.00922e+06	11.45
FALSE	High	Sequest HT (A2)	Unambiguous	[K].KPLTEFTEK.[A]		1	1	Q5ZRA3	Q5ZRA3	0	2	0.8072	0	1	1	546.8	1092.59	1092.59	-0.81	-0.00044	HCD (High Energy Collision Dissociation)	MS2	11.0037	5.517	11.3695	3874	ΔclpP/PclpPtrap.raw	F3		3.32		0	1.635e-09	25769560	11.44
FALSE	High	Sequest HT (A2)	Unambiguous	[R].VMEQIALQMQQK.[K]		1	1	Q5ZRA3	Q5ZRA3	0	2	0.5438	0	1	1	723.877	1446.75	1446.74	1.46	0.00106	HCD (High Energy Collision Dissociation)	MS2	34.3618	45	19.9081	9757	ΔclpP/PclpPtrap.raw	F3	Not Reliable	1.6		0	4.048e-06
FALSE	High	Sequest HT (A2)	Unambiguous	[R].TNQQVLFFDGEGK.[V]		1	1	Q5ZRA3	Q5ZRA3	0	2	0.7639	0	1	1	741.865	1482.72	1482.72	-0.15	-0.00011	HCD (High Energy Collision Dissociation)	MS2	6.44023	37.759	22.4892	11472	ΔclpP/PclpPtrap.raw	F3		3.05		0	4.058e-09	9717575	22.64
FALSE	High	Sequest HT (A2)	Unambiguous	[K].GPDFPTEAEIISPSETIR.[A]		1	1	Q5ZRA3	Q5ZRA3	0	2	0.7252	0	1	1	979.99	1958.97	1958.97	0.66	0.00064	HCD (High Energy Collision Dissociation)	MS2	0	45	29.2647	15907	ΔclpP/PclpPtrap.raw	F3		1.31		0	1.396e-05	262641	29.33
FALSE	High	Sequest HT (A2)	Unambiguous	[R].LLIFSLEELPELSR.[G]		1	1	Q5ZRA3	Q5ZRA3	0	2	0.8292	0	1	1	829.968	1658.93	1658.94	-4.36	-0.00362	HCD (High Energy Collision Dissociation)	MS2	54.1998	45	42.4924	24663	ΔclpP/PclpPtrap.raw	F3		2.4		0	1.214e-05	145152	42.5
FALSE	High	Sequest HT (A2)	Unambiguous	[K].LNPAEGVLFEAIVGGEPEQK.[V]		1	1	Q5ZRA3	Q5ZRA3	0	2	0.7514	0	1	1	1049.05	2097.08	2097.09	-1.39	-0.00145	HCD (High Energy Collision Dissociation)	MS2	0	45	38.1513	21796	ΔclpP/PclpPtrap.raw	F3		1.73		0	9.806e-06	145988	38.21
FALSE	High	Sequest HT (A2)	Unambiguous	[K].VLLATDSGYGFIAK.[I]		1	1	Q5ZRA3	Q5ZRA3	0	2	0.7	0	1	1	727.896	1454.78	1454.79	-3	-0.00218	HCD (High Energy Collision Dissociation)	MS2	47.4515	45	26.6054	14153	ΔclpP/PclpPtrap.raw	F3		1.5		6.141e-05	0.0007509	641775	26.68
FALSE	High	Sequest HT (A2)	Unambiguous	[K].ELVKEEITK.[D]		1	1	Q5ZRA3	Q5ZRA3	1	2	0.5729	0	1	1	544.815	1088.62	1088.62	2.64	0.00144	HCD (High Energy Collision Dissociation)	MS2	56.4442	45	10.8479	3451	ΔclpP/PclpPtrap.raw	F3		1.92		0.0001141	0.001215	5469839	10.93
FALSE	High	Sequest HT (A2)	Unambiguous	[R].LSPIITR.[E]		1	1	Q5ZRA3	Q5ZRA3	0	2	0.6413	0	1	1	400.255	799.504	799.504	-0.06	-2e-05	HCD (High Energy Collision Dissociation)	MS2	68.2242	13.295	12.7859	4978	ΔclpP/PclpPtrap.raw	F3		1.84		0.0005588	0.005227	21575154	12.88
FALSE	High	Sequest HT (A2)	Unambiguous	[K].ELVKEEITK.[D]		1	1	Q5ZRA3	Q5ZRA3	1	3	0.7185	0	1	1	363.544	1088.62	1088.62	-1.08	-0.00039	HCD (High Energy Collision Dissociation)	MS2	37.4133	5.976	10.8843	3479	ΔclpP/PclpPtrap.raw	F3		1.35		0.0008434	0.007041	6.36581e+06	10.92
FALSE	High	Sequest HT (A2)	Unambiguous	[K].IEDLYVK.[N]		1	1	Q5ZRA3	Q5ZRA3	0	2	0.3648	0	1	1	440.242	879.477	879.482	-5.61	-0.00247	HCD (High Energy Collision Dissociation)	MS2	60.9509	9.637	13.6226	5570	ΔclpP/PclpPtrap.raw	F3		1.59		0.00103	0.01314	26427490	13.71
FALSE	High	Sequest HT (A2)	Unambiguous	[K].LISIPVAK.[A]		1	1	Q5ZRA3	Q5ZRA3	0	2	0.416	0	1	1	420.781	840.554	840.555	-1.07	-0.00045	HCD (High Energy Collision Dissociation)	MS2	37.29	12.675	16.7499	7645	ΔclpP/PclpPtrap.raw	F3		1.25		0.001118	0.01547	3.55364e+06	16.75
FALSE	High	Sequest HT (A2)	Unambiguous	[K].TIcEYIK.[G]	C3(Carbamidomethyl)	1	1	Q5ZRA3	Q5ZRA3	0	2	0.6014	0	1	1	463.736	926.464	926.465	-0.78	-0.00036	HCD (High Energy Collision Dissociation)	MS2	50.529	11.277	13.825	5707	ΔclpP/PclpPtrap.raw	F3		1.38		0.002413	0.03716	11986012	13.88
FALSE	High	Sequest HT (A2)	Unambiguous	[R].FNLTER.[Q]		1	1	Q5ZRA3	Q5ZRA3	0	2	0.227	0	1	1	390.206	779.405	779.405	0.04	1e-05	HCD (High Energy Collision Dissociation)	MS2	53.8519	14.649	12.6925	4911	ΔclpP/PclpPtrap.raw	F3		1.85		0.002781	0.04234	6.45579e+06	12.74
FALSE	High	Sequest HT (A2)	Unambiguous	[R].EDSQALKEEDILPNEPITVVLSK.[N]		1	1	Q5ZRA3	Q5ZRA3	1	3	0.368	0	1	1	856.453	2567.34	2567.35	-0.76	-0.00065	HCD (High Energy Collision Dissociation)	MS2	66.741	45	31.1286	17201	ΔclpP/PclpPtrap.raw	F3		1.25		0.003222	0.05232	619512	31.26
FALSE	High	Sequest HT (A2)	Unambiguous	[KR].LVIIPR.[ES]		1	1	Q5ZRA3	Q5ZRA3	0	2	0	0	1	1	355.749	710.491	710.492	-1.64	-0.00058	HCD (High Energy Collision Dissociation)	MS2	50.8185	45	15.3861	6741	ΔclpP/PclpPtrap.raw	F3		1.48		0.007586	0.1406	6.8122e+06	15.53
FALSE	High	Sequest HT (A2)	Unambiguous	[K].VLLATDSGYGFIAK.[I]		1	1	Q5ZRA3	Q5ZRA3	0	2	0.8545	0	1	1	727.897	1454.79	1454.79	-1.19	-0.00087	HCD (High Energy Collision Dissociation)	MS2	31.1904	7.182	26.6016	14769	ΔclpP/PclpPtrap.raw	F2		2.75		0	1.667e-09	16069637	26.7
FALSE	High	Sequest HT (A2)	Unambiguous	[R].YPFVDGQGNWGSPDDPK.[S]		1	1	Q5ZRA3	Q5ZRA3	0	2	0.824	0	1	1	939.913	1878.82	1878.83	-5.24	-0.00492	HCD (High Energy Collision Dissociation)	MS2	17.9522	45	25.5326	14006	ΔclpP/PclpPtrap.raw	F2		2.5		0	9.506e-08	11559877	25.95
FALSE	High	Sequest HT (A2)	Unambiguous	[R].IVYAMSELGLK.[A]		1	1	Q5ZRA3	Q5ZRA3	0	2	0.5363	0	1	1	612.339	1223.67	1223.67	-0.04	-3e-05	HCD (High Energy Collision Dissociation)	MS2	24.4463	16.646	25.7421	14158	ΔclpP/PclpPtrap.raw	F2		2.48		0	1.313e-06	2.77894e+06	25.75
FALSE	High	Sequest HT (A2)	Unambiguous	[R].EQLFVAcATNVGR.[L]	C7(Carbamidomethyl)	1	1	Q5ZRA3	Q5ZRA3	0	3	0.6432	0	1	1	488.914	1464.73	1464.73	1.67	0.00082	HCD (High Energy Collision Dissociation)	MS2	41.983	24.467	20.5454	10444	ΔclpP/PclpPtrap.raw	F2		2.27		0	8.623e-06
FALSE	High	Sequest HT (A2)	Unambiguous	[R].VMEQIALQMQQK.[K]		1	1	Q5ZRA3	Q5ZRA3	0	2	0.5993	0	1	1	723.876	1446.75	1446.74	0.67	0.00048	HCD (High Energy Collision Dissociation)	MS2	43.7638	45	19.8921	9942	ΔclpP/PclpPtrap.raw	F2		2.77		0	8.668e-08	33487950	20.04
FALSE	High	Sequest HT (A2)	Unambiguous	[R].ALPSIADGLKPVQR.[R]		1	1	Q5ZRA3	Q5ZRA3	0	2	0.8553	0	1	1	732.93	1464.85	1464.85	-0.8	-0.00059	HCD (High Energy Collision Dissociation)	MS2	18.6825	19.317	19.6459	9767	ΔclpP/PclpPtrap.raw	F2		2.35		0	2.273e-07	3.73665e+06	19.65
FALSE	High	Sequest HT (A2)	Unambiguous	[R].VMEQIALQMQQK.[K]		1	1	Q5ZRA3	Q5ZRA3	0	3	0.582	0	1	1	482.918	1446.74	1446.74	-2.88	-0.00139	HCD (High Energy Collision Dissociation)	MS2	24.5006	15.18	20.0295	10043	ΔclpP/PclpPtrap.raw	F2		2.44		0	0.0001963	4.05193e+06	20.05
FALSE	High	Sequest HT (A2)	Unambiguous	[R].TNQQVLFFDGEGK.[V]		1	1	Q5ZRA3	Q5ZRA3	0	2	0.7749	0	1	1	741.865	1482.72	1482.72	-0.36	-0.00027	HCD (High Energy Collision Dissociation)	MS2	1.9838	13.816	22.5014	11876	ΔclpP/PclpPtrap.raw	F2		3.42		0	2.591e-08	94667744	22.67
FALSE	High	Sequest HT (A2)	Unambiguous	[K].LNPAEGVLFEAIVGGEPEQK.[V]		1	1	Q5ZRA3	Q5ZRA3	0	3	0.6591	0	1	1	699.697	2097.08	2097.09	-4.39	-0.00307	HCD (High Energy Collision Dissociation)	MS2	33.5992	45	37.8951	22601	ΔclpP/PclpPtrap.raw	F2		2.2		0	3.385e-07	4385535	38.27
FALSE	High	Sequest HT (A2)	Unambiguous	[K].LNPAEGVLFEAIVGGEPEQK.[V]		1	1	Q5ZRA3	Q5ZRA3	0	2	0.8222	0	1	1	1049.04	2097.08	2097.09	-3.5	-0.00367	HCD (High Energy Collision Dissociation)	MS2	93.6217	45	37.9797	22659	ΔclpP/PclpPtrap.raw	F2		3.15		0	3.687e-10	2212183	38.25
FALSE	High	Sequest HT (A2)	Unambiguous	[K].GPDFPTEAEIISPSETIR.[A]		1	1	Q5ZRA3	Q5ZRA3	0	2	0.8436	0	1	1	979.985	1958.96	1958.97	-4.39	-0.0043	HCD (High Energy Collision Dissociation)	MS2	0	45	29.2415	16635	ΔclpP/PclpPtrap.raw	F2		3.07		0	1.824e-09	4.66199e+06	29.57
FALSE	High	Sequest HT (A2)	Unambiguous	[K].TLASHSLLK.[E]		1	1	Q5ZRA3	Q5ZRA3	0	2	0.7607	0	1	1	485.29	969.572	969.573	-0.85	-0.00041	HCD (High Energy Collision Dissociation)	MS2	37.4822	20.076	10.8696	3333	ΔclpP/PclpPtrap.raw	F2		2.34		0	0.0001861	32578204	10.94
FALSE	High	Sequest HT (A2)	Unambiguous	[R].GLQNVSQLHVTQSE.[-]		1	1	Q5ZRA3	Q5ZRA3	0	2	0.7588	0	1	1	770.39	1539.77	1539.78	-1.62	-0.00125	HCD (High Energy Collision Dissociation)	MS2	0	45	16.6952	7564	ΔclpP/PclpPtrap.raw	F2		3.11		0	3.073e-10	100611984	16.86
FALSE	High	Sequest HT (A2)	Unambiguous	[K].KIPNMNEVTEK.[K]		1	1	Q5ZRA3	Q5ZRA3	1	2	0.7903	0	1	1	651.84	1302.67	1302.67	0.57	0.00037	HCD (High Energy Collision Dissociation)	MS2	15.1074	45	12.0405	4211	ΔclpP/PclpPtrap.raw	F2		2.67		0	1.991e-06	7930233	12.11
FALSE	High	Sequest HT (A2)	Unambiguous	[K].LSENSHILPPR.[L]		1	1	Q5ZRA3	Q5ZRA3	0	2	0.8484	0	1	1	631.846	1262.69	1262.69	0.03	2e-05	HCD (High Energy Collision Dissociation)	MS2	40.3354	2.674	11.8389	4041	ΔclpP/PclpPtrap.raw	F2		2.44		0	2.621e-06	27266834	11.91
FALSE	High	Sequest HT (A2)	Unambiguous	[K].LSENSHILPPR.[L]		1	1	Q5ZRA3	Q5ZRA3	0	3	0.8709	0	1	1	421.567	1262.69	1262.69	0.12	5e-05	HCD (High Energy Collision Dissociation)	MS2	4.2268	0.367	11.8942	4084	ΔclpP/PclpPtrap.raw	F2		3.33		0	6.397e-06	122161240	11.9
FALSE	High	Sequest HT (A2)	Unambiguous	[R].GELDELSDERDTLQK.[T]		1	1	Q5ZRA3	Q5ZRA3	1	2	0.6627	0	1	1	874.419	1747.83	1747.83	-1.7	-0.00148	HCD (High Energy Collision Dissociation)	MS2	21.1338	45	18.5855	8975	ΔclpP/PclpPtrap.raw	F2		3.32		0	2.342e-07	1.9198e+06	18.65
FALSE	High	Sequest HT (A2)	Unambiguous	[R].ALPSIADGLKPVQR.[R]		1	1	Q5ZRA3	Q5ZRA3	0	3	0.7456	0	1	1	488.956	1464.85	1464.85	0.06	3e-05	HCD (High Energy Collision Dissociation)	MS2	37.8281	17.631	19.475	9633	ΔclpP/PclpPtrap.raw	F2		2.83		0	3.98e-10	7.09711e+06	19.66
FALSE	High	Sequest HT (A2)	Unambiguous	[K].IEDLYVK.[N]		1	1	Q5ZRA3	Q5ZRA3	0	2	0.398	0	1	1	440.245	879.482	879.482	-0.28	-0.00012	HCD (High Energy Collision Dissociation)	MS2	0	3.012	13.8619	5577	ΔclpP/PclpPtrap.raw	F2		2.01		6.141e-05	0.0002842	132334552	13.68
FALSE	High	Sequest HT (A2)	Unambiguous	[R].VNFNMIGLDGKPR.[V]		1	1	Q5ZRA3	Q5ZRA3	0	3	0.7473	0	1	1	487.595	1460.77	1460.77	1.17	0.00057	HCD (High Energy Collision Dissociation)	MS2	43.6294	3.425	21.4378	11114	ΔclpP/PclpPtrap.raw	F2		1.86		6.141e-05	0.0002967	8063341	21.46
FALSE	High	Sequest HT (A2)	Unambiguous	[R].EQLFVAcATNVGR.[L]	C7(Carbamidomethyl)	1	1	Q5ZRA3	Q5ZRA3	0	2	0.7381	0	1	1	732.863	1464.72	1464.73	-4.79	-0.00351	HCD (High Energy Collision Dissociation)	MS2	27.2962	45	20.9505	10753	ΔclpP/PclpPtrap.raw	F2		1.68		6.141e-05	0.000291	668461	21.25
FALSE	High	Sequest HT (A2)	Selected	[K].VYSLPGHVLPSAR.[G]		1	1	Q5ZRA3	Q5ZRA3	0	2	0.0243	0	1	1	698.387	1395.77	1395.77	-5.24	-0.00366	HCD (High Energy Collision Dissociation)	MS2	0	45	18.0496	8551	ΔclpP/PclpPtrap.raw	F2		2.06		0.0001141	0.001022	3.14945e+06	18.11
FALSE	High	Sequest HT (A2)	Unambiguous	[K].LISIPVAK.[A]		1	1	Q5ZRA3	Q5ZRA3	0	2	0.4857	0	1	1	420.781	840.556	840.555	0.44	0.00018	HCD (High Energy Collision Dissociation)	MS2	15.1603	1.392	16.649	7528	ΔclpP/PclpPtrap.raw	F2		1.75		0.0001141	0.001116	73494488	16.71
FALSE	High	Sequest HT (A2)	Unambiguous	[R].LSPIITR.[E]		1	1	Q5ZRA3	Q5ZRA3	0	2	0.6765	0	1	1	400.256	799.504	799.504	0.84	0.00034	HCD (High Energy Collision Dissociation)	MS2	33.1268	2.767	12.7524	4789	ΔclpP/PclpPtrap.raw	F2		1.7		0.0004746	0.0035	282842944	12.86
FALSE	High	Sequest HT (A2)	Unambiguous	[R].LSPIITR.[E]		1	1	Q5ZRA3	Q5ZRA3	0	2	0.4972	0	1	1	400.255	799.503	799.504	-1.29	-0.00051	HCD (High Energy Collision Dissociation)	MS2	41.4008	45	13.1737	5119	ΔclpP/PclpPtrap.raw	F2		1.81		0.0009476	0.01222	282842944	12.86
FALSE	High	Sequest HT (A2)	Unambiguous	[R].TVGDVLGK.[F]		1	1	Q5ZRA3	Q5ZRA3	0	2	0.4718	0	1	1	394.729	788.452	788.451	0.56	0.00022	HCD (High Energy Collision Dissociation)	MS2	43.7848	1.212	11.9788	4157	ΔclpP/PclpPtrap.raw	F2		1.42		0.0009476	0.01162	39532480	11.9
FALSE	High	Sequest HT (A2)	Unambiguous	[K].ELVKEEITK.[D]		1	1	Q5ZRA3	Q5ZRA3	1	3	0.6082	0	1	1	363.545	1088.62	1088.62	0.14	5e-05	HCD (High Energy Collision Dissociation)	MS2	14.6101	2.41	10.6983	3180	ΔclpP/PclpPtrap.raw	F2		0.97		0.001956	0.02999	44364324	10.75
FALSE	High	Sequest HT (A2)	Unambiguous	[K].TIcEYIK.[G]	C3(Carbamidomethyl)	1	1	Q5ZRA3	Q5ZRA3	0	2	0.496	0	1	1	463.737	926.467	926.465	2.2	0.00102	HCD (High Energy Collision Dissociation)	MS2	0	7.334	13.7309	5504	ΔclpP/PclpPtrap.raw	F2		1.25		0.002943	0.0464	58850684	13.82
FALSE	High	Sequest HT (A2)	Unambiguous	[R].AIYTQEK.[Q]		1	1	Q5ZRA3	Q5ZRA3	0	2	0.5804	0	1	1	426.727	852.447	852.446	0.88	0.00037	HCD (High Energy Collision Dissociation)	MS2	15.7263	45	9.5603	2350	ΔclpP/PclpPtrap.raw	F2		1.12		0.003739	0.06429	781937	9.6
FALSE	High	Sequest HT (A2)	Unambiguous	[KR].LVIIPR.[ES]		1	1	Q5ZRA3	Q5ZRA3	0	2	0	0	1	1	355.749	710.491	710.492	-1.26	-0.00045	HCD (High Energy Collision Dissociation)	MS2	29.0703	45	15.1942	6474	ΔclpP/PclpPtrap.raw	F2		1.81		0.005463	0.1036	129629328	15.43
FALSE	High	Sequest HT (A2)	Unambiguous	[K].VLLATDSGYGFIAK.[I]		1	1	Q5ZRA3	Q5ZRA3	0	2	0.8413	0	1	1	727.897	1454.79	1454.79	-1.23	-0.0009	HCD (High Energy Collision Dissociation)	MS2	52.4659	12.371	26.5932	15209	ΔclpP/PclpPtrap.raw	F1		3.15		0	2.391e-09	10423221	26.72
FALSE	High	Sequest HT (A2)	Unambiguous	[K].GPDFPTEAEIISPSETIR.[A]		1	1	Q5ZRA3	Q5ZRA3	0	2	0.5893	0	1	1	979.989	1958.97	1958.97	0.52	0.00051	HCD (High Energy Collision Dissociation)	MS2	15.1566	45	29.1694	17123	ΔclpP/PclpPtrap.raw	F1		2.24		0	1.081e-07	6798611	29.5
FALSE	High	Sequest HT (A2)	Unambiguous	[K].GPDFPTEAEIISPSETIR.[A]		1	1	Q5ZRA3	Q5ZRA3	0	3	0.6311	0	1	1	653.665	1958.98	1958.97	4.78	0.00312	HCD (High Energy Collision Dissociation)	MS2	48.1709	23.87	29.5337	17393	ΔclpP/PclpPtrap.raw	F1		3.09		0	1.219e-06	1.03088e+06	29.46
FALSE	High	Sequest HT (A2)	Unambiguous	[R].YPFVDGQGNWGSPDDPK.[S]		1	1	Q5ZRA3	Q5ZRA3	0	3	0.7379	0	1	1	626.948	1878.83	1878.83	-0.65	-0.00041	HCD (High Energy Collision Dissociation)	MS2	65.2764	45	26.0198	14778	ΔclpP/PclpPtrap.raw	F1		2.48		0	2.927e-05	859132	26.03
FALSE	High	Sequest HT (A2)	Unambiguous	[K].LSENSHILPPR.[L]		1	1	Q5ZRA3	Q5ZRA3	0	3	0.8258	0	1	1	421.567	1262.69	1262.69	0.29	0.00012	HCD (High Energy Collision Dissociation)	MS2	5.29639	0.524	11.8381	4195	ΔclpP/PclpPtrap.raw	F1		2.87		0	3.962e-06	153902016	11.89
FALSE	High	Sequest HT (A2)	Unambiguous	[K].LSENSHILPPR.[L]		1	1	Q5ZRA3	Q5ZRA3	0	2	0.8376	0	1	1	631.846	1262.69	1262.69	0.07	4e-05	HCD (High Energy Collision Dissociation)	MS2	48.5411	2.207	11.8148	4173	ΔclpP/PclpPtrap.raw	F1		2.71		0	5.586e-06	41514488	11.9
FALSE	High	Sequest HT (A2)	Unambiguous	[R].YPFVDGQGNWGSPDDPK.[S]		1	1	Q5ZRA3	Q5ZRA3	0	2	0.7915	0	1	1	939.915	1878.82	1878.83	-3.46	-0.00325	HCD (High Energy Collision Dissociation)	MS2	23.483	41.58	25.5286	14407	ΔclpP/PclpPtrap.raw	F1		3.55		0	3.149e-08	20222908	25.95
FALSE	High	Sequest HT (A2)	Unambiguous	[K].LNPAEGVLFEAIVGGEPEQK.[V]		1	1	Q5ZRA3	Q5ZRA3	0	3	0.7725	0	1	1	699.699	2097.08	2097.09	-2.39	-0.00167	HCD (High Energy Collision Dissociation)	MS2	34.6798	45	37.9523	23394	ΔclpP/PclpPtrap.raw	F1		3.34		0	1.665e-08	5437845	38.27
FALSE	High	Sequest HT (A2)	Unambiguous	[K].KPLTEFTEK.[A]		1	1	Q5ZRA3	Q5ZRA3	0	2	0.7458	0	1	1	546.8	1092.59	1092.59	-0.87	-0.00047	HCD (High Energy Collision Dissociation)	MS2	29.1863	1.437	11.1827	3660	ΔclpP/PclpPtrap.raw	F1		2.36		0	2.867e-06	122592424	11.07
FALSE	High	Sequest HT (A2)	Unambiguous	[R].VNFNMIGLDGKPR.[V]		1	1	Q5ZRA3	Q5ZRA3	0	2	0.7021	0	1	1	730.89	1460.77	1460.77	3.69	0.0027	HCD (High Energy Collision Dissociation)	MS2	54.9385	28.832	21.3735	11285	ΔclpP/PclpPtrap.raw	F1		2.35		0	4.851e-06	2.16856e+06	21.43
FALSE	High	Sequest HT (A2)	Unambiguous	[R].VNFNMIGLDGKPR.[V]		1	1	Q5ZRA3	Q5ZRA3	0	3	0.6826	0	1	1	487.594	1460.77	1460.77	0.4	0.00019	HCD (High Energy Collision Dissociation)	MS2	46.6671	6.089	21.4396	11334	ΔclpP/PclpPtrap.raw	F1		1.67		0	2.67e-05	4548780	21.44
FALSE	High	Sequest HT (A2)	Unambiguous	[K].KIPNMNEVTEK.[K]		1	1	Q5ZRA3	Q5ZRA3	1	2	0.4242	0	1	1	651.84	1302.67	1302.67	-0.02	-1e-05	HCD (High Energy Collision Dissociation)	MS2	30.9472	40.004	11.9929	4328	ΔclpP/PclpPtrap.raw	F1		1.98		0	1.465e-05	17308800	12.12
FALSE	High	Sequest HT (A2)	Unambiguous	[R].TNQQVLFFDGEGK.[V]		1	1	Q5ZRA3	Q5ZRA3	0	2	0.8179	0	1	1	741.866	1482.72	1482.72	1.35	0.001	HCD (High Energy Collision Dissociation)	MS2	4.26167	5.704	22.5131	12147	ΔclpP/PclpPtrap.raw	F1		3.46		0	1.01e-08	160623136	22.67
FALSE	High	Sequest HT (A2)	Unambiguous	[R].TNQQVLFFDGEGK.[V]		1	1	Q5ZRA3	Q5ZRA3	0	3	0.6744	0	1	1	494.912	1482.72	1482.72	-0.39	-0.00019	HCD (High Energy Collision Dissociation)	MS2	59.7608	38.873	22.6494	12254	ΔclpP/PclpPtrap.raw	F1		3.01		0	8.553e-07	601058	22.67
FALSE	High	Sequest HT (A2)	Unambiguous	[R].ALPSIADGLKPVQR.[R]		1	1	Q5ZRA3	Q5ZRA3	0	3	0.7358	0	1	1	488.956	1464.85	1464.85	-0.11	-5e-05	HCD (High Energy Collision Dissociation)	MS2	49.4141	10.576	19.4978	9865	ΔclpP/PclpPtrap.raw	F1		2.12		0	1.138e-05	4230968	19.63
FALSE	High	Sequest HT (A2)	Unambiguous	[R].VMEQIALQMQQK.[K]		1	1	Q5ZRA3	Q5ZRA3	0	2	0.6302	0	1	1	723.875	1446.74	1446.74	-0.8	-0.00058	HCD (High Energy Collision Dissociation)	MS2	65.7742	45	19.889	10162	ΔclpP/PclpPtrap.raw	F1		2.65		0	1.01e-06	33276916	20.06
FALSE	High	Sequest HT (A2)	Unambiguous	[R].ALPSIADGLKPVQR.[R]		1	1	Q5ZRA3	Q5ZRA3	0	2	0.8619	0	1	1	732.93	1464.85	1464.85	-0.06	-4e-05	HCD (High Energy Collision Dissociation)	MS2	51.1725	45	19.7324	10041	ΔclpP/PclpPtrap.raw	F1		2.39		0	5.858e-06	2.05471e+06	19.62
FALSE	High	Sequest HT (A2)	Unambiguous	[R].VMEQIALQMQQK.[K]		1	1	Q5ZRA3	Q5ZRA3	0	3	0.4454	0	1	1	482.918	1446.74	1446.74	-3.16	-0.00153	HCD (High Energy Collision Dissociation)	MS2	24.4052	12.7	20.0121	10245	ΔclpP/PclpPtrap.raw	F1		2.38		0	7.317e-05	3795939	20.05
FALSE	High	Sequest HT (A2)	Unambiguous	[K].TLASHSLLK.[E]		1	1	Q5ZRA3	Q5ZRA3	0	2	0.8284	0	1	1	485.29	969.573	969.573	-0.2	-0.0001	HCD (High Energy Collision Dissociation)	MS2	5.43	1.933	10.9131	3458	ΔclpP/PclpPtrap.raw	F1		2.04		0	5.346e-05	68942768	10.96
FALSE	High	Sequest HT (A2)	Unambiguous	[R].LLIFSLEELPELSR.[G]		1	1	Q5ZRA3	Q5ZRA3	0	2	0.8296	0	1	1	829.973	1658.94	1658.94	1.51	0.00125	HCD (High Energy Collision Dissociation)	MS2	54.3894	45	42.5477	26609	ΔclpP/PclpPtrap.raw	F1		2.7		0	6.067e-06	500664	42.68
FALSE	High	Sequest HT (A2)	Unambiguous	[R].AAKGHDVDGKELSYK.[A]		1	1	Q5ZRA3	Q5ZRA3	2	4	0.4372	0	1	1	405.211	1617.82	1617.82	0.4	0.00016	HCD (High Energy Collision Dissociation)	MS2	13.4745	45	10.3054	2925	ΔclpP/PclpPtrap.raw	F1		1.99		6.141e-05	0.0003844	1712156	10.39
FALSE	High	Sequest HT (A2)	Unambiguous	[R].GLQNVSQLHVTQSE.[-]		1	1	Q5ZRA3	Q5ZRA3	0	2	0.7413	0	1	1	770.391	1539.78	1539.78	-0.44	-0.00034	HCD (High Energy Collision Dissociation)	MS2	1.02643	2.625	16.9887	7974	ΔclpP/PclpPtrap.raw	F1		2.59		6.141e-05	0.0005578	148035120	16.87
FALSE	High	Sequest HT (A2)	Unambiguous	[R].GQGEPLTGK.[L]		1	1	Q5ZRA3	Q5ZRA3	0	2	0.7432	0	1	1	443.735	886.463	886.463	0.69	0.0003	HCD (High Energy Collision Dissociation)	MS2	20.8212	45	9.1068	2164	ΔclpP/PclpPtrap.raw	F1		1.48		0.0001141	0.0009639	493175	9.16
FALSE	High	Sequest HT (A2)	Unambiguous	[K].GHDVDGKELSYK.[A]		1	1	Q5ZRA3	Q5ZRA3	1	3	0.6468	0	1	1	449.889	1347.65	1347.65	0	0	HCD (High Energy Collision Dissociation)	MS2	50.5579	3.228	10.4327	3027	ΔclpP/PclpPtrap.raw	F1		2.01		0.0001642	0.002141	13554011	10.47
FALSE	High	Sequest HT (A2)	Unambiguous	[K].LISIPVAK.[A]		1	1	Q5ZRA3	Q5ZRA3	0	2	0.4725	0	1	1	420.781	840.555	840.555	-0.13	-5e-05	HCD (High Energy Collision Dissociation)	MS2	3.33576	0.886	16.6763	7749	ΔclpP/PclpPtrap.raw	F1		1.82		0.0005588	0.005192	82715008	16.76
FALSE	High	Sequest HT (A2)	Unambiguous	[R].LSPIITR.[E]		1	1	Q5ZRA3	Q5ZRA3	0	2	0.6491	0	1	1	400.256	799.504	799.504	0.83	0.00033	HCD (High Energy Collision Dissociation)	MS2	47.3427	2.318	12.7751	4994	ΔclpP/PclpPtrap.raw	F1		1.71		0.0007964	0.006672	320156608	12.88
FALSE	High	Sequest HT (A2)	Unambiguous	[R].AIYTQEK.[Q]		1	1	Q5ZRA3	Q5ZRA3	0	2	0.6838	0	1	1	426.727	852.446	852.446	0.38	0.00016	HCD (High Energy Collision Dissociation)	MS2	7.3123	45	9.589	2368	ΔclpP/PclpPtrap.raw	F1		1.36		0.0009127	0.009872	799775	9.63
FALSE	High	Sequest HT (A2)	Unambiguous	[K].ELVKEEITK.[D]		1	1	Q5ZRA3	Q5ZRA3	1	3	0.6564	0	1	1	363.544	1088.62	1088.62	-0.96	-0.00035	HCD (High Energy Collision Dissociation)	MS2	36.5193	2.337	10.7028	3263	ΔclpP/PclpPtrap.raw	F1		1.63		0.00132	0.01911	91714232	10.76
FALSE	High	Sequest HT (A2)	Unambiguous	[KR].LVIIPR.[ES]		1	1	Q5ZRA3	Q5ZRA3	0	2	0	0	1	1	355.749	710.492	710.492	-0.98	-0.00035	HCD (High Energy Collision Dissociation)	MS2	36.0728	45	15.2284	6726	ΔclpP/PclpPtrap.raw	F1		1.73		0.003505	0.05757	147609056	15.44
FALSE	High	Sequest HT (A2)	Unambiguous	[K].TIcEYIK.[G]	C3(Carbamidomethyl)	1	1	Q5ZRA3	Q5ZRA3	0	2	0.5512	0	1	1	463.737	926.467	926.465	1.51	0.0007	HCD (High Energy Collision Dissociation)	MS2	49.4174	7.921	13.7199	5691	ΔclpP/PclpPtrap.raw	F1		1.27		0.003853	0.06758	106787280	13.84
FALSE	High	Sequest HT (A2)	Unambiguous	[R].TVGDVLGK.[F]		1	1	Q5ZRA3	Q5ZRA3	0	2	0.2868	0	1	1	394.727	788.448	788.451	-4.65	-0.00183	HCD (High Energy Collision Dissociation)	MS2	30.3883	2.254	11.8279	4185	ΔclpP/PclpPtrap.raw	F1		1.36		0.005984	0.1116	90433688	11.9
FALSE	High	Sequest HT (A2)	Unambiguous	[K].TLASHSLLK.[E]		1	1	Q5ZRA3	Q5ZRA3	0	2	0.751	0	1	1	485.29	969.572	969.573	-0.48	-0.00023	HCD (High Energy Collision Dissociation)	MS2	0	22.46	11.0913	3779	ΔclpP/PclpPwt.raw	F6		2.41		0	0.0002315	6.10308e+06	11.12
FALSE	High	Sequest HT (A2)	Unambiguous	[K].KPLTEFTEK.[A]		1	1	Q5ZRA3	Q5ZRA3	0	2	0.6154	0	1	1	546.802	1092.6	1092.59	2.09	0.00114	HCD (High Energy Collision Dissociation)	MS2	41.1599	30.32	11.0699	3762	ΔclpP/PclpPwt.raw	F6		3.38		0	1.252e-06	44763888	11.14
FALSE	High	Sequest HT (A2)	Unambiguous	[K].KIPNMNEVTEK.[K]		1	1	Q5ZRA3	Q5ZRA3	1	2	0.7764	0	1	1	651.839	1302.67	1302.67	-0.4	-0.00026	HCD (High Energy Collision Dissociation)	MS2	0	45	12.1424	4641	ΔclpP/PclpPwt.raw	F6		2.46		0	3.31e-06	4.69245e+06	12.22
FALSE	High	Sequest HT (A2)	Unambiguous	[K].GHDVDGKELSYK.[A]		1	1	Q5ZRA3	Q5ZRA3	1	2	0.8828	0	1	1	674.331	1347.66	1347.65	0.95	0.00064	HCD (High Energy Collision Dissociation)	MS2	14.5653	45	10.5555	3298	ΔclpP/PclpPwt.raw	F6		2.73		0	9.252e-08	3.44175e+06	10.63
FALSE	High	Sequest HT (A2)	Unambiguous	[K].GEDLTHYKGER.[G]		1	1	Q5ZRA3	Q5ZRA3	1	3	0.6622	0	1	1	435.546	1304.62	1304.62	-0.07	-3e-05	HCD (High Energy Collision Dissociation)	MS2	39.739	6.426	10.1122	2907	ΔclpP/PclpPwt.raw	F6		2.96		0	7.466e-05	16563334	10.19
FALSE	High	Sequest HT (A2)	Unambiguous	[K].GEDLTHYKGER.[G]		1	1	Q5ZRA3	Q5ZRA3	1	2	0.8252	0	1	1	652.816	1304.62	1304.62	1.3	0.00085	HCD (High Energy Collision Dissociation)	MS2	25.3548	45	10.1142	2909	ΔclpP/PclpPwt.raw	F6		3.49		0	4.565e-08	5.9126e+06	10.19
FALSE	High	Sequest HT (A2)	Unambiguous	[K].LSENSHILPPR.[L]		1	1	Q5ZRA3	Q5ZRA3	0	2	0.7256	0	1	1	631.845	1262.68	1262.69	-1.54	-0.00097	HCD (High Energy Collision Dissociation)	MS2	18.383	45	13.5283	5672	ΔclpP/PclpPwt.raw	F6		2.77		0	1.173e-06	1.20902e+06	13.54
FALSE	High	Sequest HT (A2)	Unambiguous	[K].LSENSHILPPR.[L]		1	1	Q5ZRA3	Q5ZRA3	0	3	0.6485	0	1	1	421.567	1262.69	1262.69	0.14	6e-05	HCD (High Energy Collision Dissociation)	MS2	44.7602	9.262	13.5912	5717	ΔclpP/PclpPwt.raw	F6		2.39		0	2.151e-05	3.92595e+06	13.55
FALSE	High	Sequest HT (A2)	Unambiguous	[R].VNFNMIGLDGKPR.[V]		1	1	Q5ZRA3	Q5ZRA3	0	2	0.6624	0	1	1	730.888	1460.77	1460.77	0.99	0.00072	HCD (High Energy Collision Dissociation)	MS2	50.2589	19.759	21.5081	11246	ΔclpP/PclpPwt.raw	F6		3.14		0	4.247e-07	1837388	21.53
FALSE	High	Sequest HT (A2)	Unambiguous	[R].VNFNMIGLDGKPR.[V]		1	1	Q5ZRA3	Q5ZRA3	0	3	0.7983	0	1	1	487.595	1460.77	1460.77	0.79	0.00038	HCD (High Energy Collision Dissociation)	MS2	43.2665	5.118	21.5073	11245	ΔclpP/PclpPwt.raw	F6		2.38		0	4.356e-06	6.01446e+06	21.52
FALSE	High	Sequest HT (A2)	Unambiguous	[R].VMEQIALQMQQK.[K]		1	1	Q5ZRA3	Q5ZRA3	0	2	0.6778	0	1	1	723.877	1446.75	1446.74	2.13	0.00154	HCD (High Energy Collision Dissociation)	MS2	8.43833	45	19.8618	10067	ΔclpP/PclpPwt.raw	F6		2.7		0	1.788e-07	19004910	20.03
FALSE	High	Sequest HT (A2)	Unambiguous	[R].YPFVDGQGNWGSPDDPK.[S]		1	1	Q5ZRA3	Q5ZRA3	0	2	0.731	0	1	1	939.917	1878.83	1878.83	-0.89	-0.00083	HCD (High Energy Collision Dissociation)	MS2	59.8067	45	25.5461	14054	ΔclpP/PclpPwt.raw	F6		1.97		0	7.069e-06	7360081	25.94
FALSE	High	Sequest HT (A2)	Unambiguous	[K].GPDFPTEAEIISPSETIR.[A]		1	1	Q5ZRA3	Q5ZRA3	0	2	0.854	0	1	1	979.989	1958.97	1958.97	0.57	0.00056	HCD (High Energy Collision Dissociation)	MS2	23.2354	45	29.23	16586	ΔclpP/PclpPwt.raw	F6		2.74		0	4.916e-10	2211291	29.69
FALSE	High	Sequest HT (A2)	Unambiguous	[K].QNIVITALPYQVSGAR.[V]		1	1	Q5ZRA3	Q5ZRA3	0	2	0.8551	0	1	1	865.484	1729.96	1729.96	0.92	0.0008	HCD (High Energy Collision Dissociation)	MS2	0	45	27.4723	15339	ΔclpP/PclpPwt.raw	F6		2.76		0	1.944e-05	594348	27.55
FALSE	High	Sequest HT (A2)	Unambiguous	[K].VLLATDSGYGFIAK.[I]		1	1	Q5ZRA3	Q5ZRA3	0	2	0.8778	0	1	1	727.897	1454.79	1454.79	-1.02	-0.00074	HCD (High Energy Collision Dissociation)	MS2	27.8457	25.705	26.5817	14742	ΔclpP/PclpPwt.raw	F6		3.11		0	4.383e-09	8973706	26.72
FALSE	High	Sequest HT (A2)	Unambiguous	[R].TNQQVLFFDGEGK.[V]		1	1	Q5ZRA3	Q5ZRA3	0	2	0.7417	0	1	1	741.866	1482.72	1482.72	1.02	0.00075	HCD (High Energy Collision Dissociation)	MS2	0	17.023	22.5254	11996	ΔclpP/PclpPwt.raw	F6		3.02		0	3.029e-07	45578348	22.7
FALSE	High	Sequest HT (A2)	Unambiguous	[K].GPDFPTEAEIISPSETIR.[A]		1	1	Q5ZRA3	Q5ZRA3	0	3	0.6978	0	1	1	653.664	1958.98	1958.97	3.55	0.00232	HCD (High Energy Collision Dissociation)	MS2	31.8027	45	29.381	16695	ΔclpP/PclpPwt.raw	F6		2.78		0	2.443e-07	405186	29.49
FALSE	High	Sequest HT (A2)	Unambiguous	[K].VYSLPGHVLPSAR.[G]		1	1	Q5ZRA3	Q5ZRA3	0	3	0.7018	0	1	1	465.93	1395.77	1395.77	-0.16	-8e-05	HCD (High Energy Collision Dissociation)	MS2	75.6254	7.026	18.3184	8933	ΔclpP/PclpPwt.raw	F6		2.18		0	8.433e-05	4.78451e+06	18.23
FALSE	High	Sequest HT (A2)	Unambiguous	[K].VYSLPGHVLPSAR.[G]		1	1	Q5ZRA3	Q5ZRA3	0	2	0.5324	0	1	1	698.385	1395.76	1395.77	-8.37	-0.00584	HCD (High Energy Collision Dissociation)	MS2	54.1006	38.118	18.1467	8804	ΔclpP/PclpPwt.raw	F6		2.16		0	0.00025	2.11973e+06	18.26
FALSE	High	Sequest HT (A2)	Unambiguous	[K].LNPAEGVLFEAIVGGEPEQK.[V]		1	1	Q5ZRA3	Q5ZRA3	0	2	0.7606	0	1	1	1049.05	2097.09	2097.09	2.1	0.00221	HCD (High Energy Collision Dissociation)	MS2	28.58	45	37.9626	22661	ΔclpP/PclpPwt.raw	F6		2.13		0	5.503e-07	1.55506e+06	38.21
FALSE	High	Sequest HT (A2)	Unambiguous	[R].ALPSIADGLKPVQR.[R]		1	1	Q5ZRA3	Q5ZRA3	0	2	0.8384	0	1	1	732.93	1464.85	1464.85	-0.34	-0.00025	HCD (High Energy Collision Dissociation)	MS2	19.7191	27.492	19.6957	9944	ΔclpP/PclpPwt.raw	F6		2.29		0	1.93e-07	2.08316e+06	19.66
FALSE	High	Sequest HT (A2)	Unambiguous	[R].QAEAILEMK.[L]		1	1	Q5ZRA3	Q5ZRA3	0	2	0.6749	0	1	1	516.774	1032.54	1032.54	0.76	0.00039	HCD (High Energy Collision Dissociation)	MS2	47.082	28.726	15.6698	7140	ΔclpP/PclpPwt.raw	F6		2.43		6.141e-05	0.0007341	2.74842e+06	15.74
FALSE	High	Sequest HT (A2)	Unambiguous	[K].LISIPVAK.[A]		1	1	Q5ZRA3	Q5ZRA3	0	2	0.5803	0	1	1	420.781	840.555	840.555	-0.28	-0.00012	HCD (High Energy Collision Dissociation)	MS2	8.88066	3.244	16.665	7788	ΔclpP/PclpPwt.raw	F6		1.93		6.141e-05	0.0006268	29290854	16.77
FALSE	High	Sequest HT (A2)	Unambiguous	[K].AGDEFKAQTLAR.[T]		1	1	Q5ZRA3	Q5ZRA3	1	2	0.7256	0	1	1	653.844	1306.68	1306.67	4.3	0.00281	HCD (High Energy Collision Dissociation)	MS2	0	45	12.0859	4596	ΔclpP/PclpPwt.raw	F6		2.15		6.141e-05	0.0004349	2.03395e+06	12.14
FALSE	High	Sequest HT (A2)	Unambiguous	[K].KPLTEFTEK.[A]		1	1	Q5ZRA3	Q5ZRA3	0	3	0.6787	0	1	1	364.869	1092.59	1092.59	-1.3	-0.00047	HCD (High Energy Collision Dissociation)	MS2	21.086	20.113	11.0865	3776	ΔclpP/PclpPwt.raw	F6		2.77		6.141e-05	0.0002773	21640736	11.15
FALSE	High	Sequest HT (A2)	Unambiguous	[R].AIYESGNGSIK.[M]		1	1	Q5ZRA3	Q5ZRA3	0	2	0.5545	0	1	1	569.79	1138.57	1138.57	-0.49	-0.00028	HCD (High Energy Collision Dissociation)	MS2	29.3811	15.978	11.4204	4026	ΔclpP/PclpPwt.raw	F6		1.1		6.141e-05	0.0005556	17247468	11.48
FALSE	High	Sequest HT (A2)	Unambiguous	[K].GHDVDGKELSYK.[A]		1	1	Q5ZRA3	Q5ZRA3	1	3	0.7531	0	1	1	449.889	1347.65	1347.65	-0.88	-0.0004	HCD (High Energy Collision Dissociation)	MS2	23.9054	3.808	10.6324	3364	ΔclpP/PclpPwt.raw	F6		2.39		6.141e-05	0.0005111	10048319	10.64
FALSE	High	Sequest HT (A2)	Unambiguous	[R].GELDELSDERDTLQK.[T]		1	1	Q5ZRA3	Q5ZRA3	1	2	0.5298	0	1	1	874.419	1747.83	1747.83	-2.33	-0.00204	HCD (High Energy Collision Dissociation)	MS2	0	45	18.5955	9145	ΔclpP/PclpPwt.raw	F6		1.51		0.0001642	0.002103	446883	18.64
FALSE	High	Sequest HT (A2)	Unambiguous	[R].TVGDVLGK.[F]		1	1	Q5ZRA3	Q5ZRA3	0	2	0.6312	0	1	1	394.729	788.451	788.451	0.18	7e-05	HCD (High Energy Collision Dissociation)	MS2	9.11222	2.055	11.9085	4442	ΔclpP/PclpPwt.raw	F6		1.41		0.0002152	0.002515	90911800	11.82
FALSE	High	Sequest HT (A2)	Unambiguous	[K].LNPAEGVLFEAIVGGEPEQK.[V]		1	1	Q5ZRA3	Q5ZRA3	0	3	0.5132	0	1	1	699.701	2097.09	2097.09	1.67	0.00117	HCD (High Energy Collision Dissociation)	MS2		45	37.8097	22558	ΔclpP/PclpPwt.raw	F6		1.52		0.0005588	0.005104	3388407	38.27
FALSE	High	Sequest HT (A2)	Unambiguous	[K].IEDLYVK.[N]		1	1	Q5ZRA3	Q5ZRA3	0	2	0.3918	0	1	1	440.244	879.48	879.482	-1.99	-0.00088	HCD (High Energy Collision Dissociation)	MS2	64.1435	12.358	13.606	5729	ΔclpP/PclpPwt.raw	F6		1.94		0.0007496	0.006285	107372272	13.73
FALSE	High	Sequest HT (A2)	Unambiguous	[R].LSPIITR.[E]		1	1	Q5ZRA3	Q5ZRA3	0	2	0.5917	0	1	1	400.255	799.504	799.504	-0.07	-3e-05	HCD (High Energy Collision Dissociation)	MS2	63.9887	17.536	12.6544	5050	ΔclpP/PclpPwt.raw	F6		1.69		0.0008804	0.007785	81493744	12.8
FALSE	High	Sequest HT (A2)	Unambiguous	[K].LSENSHILPPR.[L]		1	1	Q5ZRA3	Q5ZRA3	0	3	0.4802	0	1	1	421.566	1262.68	1262.69	-2.49	-0.00105	HCD (High Energy Collision Dissociation)	MS2	60.948	5.101	12.275	4752	ΔclpP/PclpPwt.raw	F6		1.77		0.001154	0.01683	60570716	11.98
FALSE	High	Sequest HT (A2)	Unambiguous	[R].GLQNVSQLHVTQSE.[-]		1	1	Q5ZRA3	Q5ZRA3	0	2	0.6908	0	1	1	770.391	1539.77	1539.78	-1.11	-0.00086	HCD (High Energy Collision Dissociation)	MS2	0	45	16.6603	7786	ΔclpP/PclpPwt.raw	F6		1.52		0.00132	0.01975	40263048	16.85
FALSE	High	Sequest HT (A2)	Unambiguous	[K].TIcEYIK.[G]	C3(Carbamidomethyl)	1	1	Q5ZRA3	Q5ZRA3	0	2	0.5839	0	1	1	463.736	926.464	926.465	-1.52	-0.00071	HCD (High Energy Collision Dissociation)	MS2	48.0233	37.219	13.8223	5874	ΔclpP/PclpPwt.raw	F6		1.49		0.002072	0.03445	28595186	13.99
FALSE	High	Sequest HT (A2)	Unambiguous	[KR].LVIIPR.[ES]		1	1	Q5ZRA3	Q5ZRA3	0	2	0	0	1	1	355.75	710.492	710.492	-0.1	-4e-05	HCD (High Energy Collision Dissociation)	MS2	50.3674	45	15.259	6843	ΔclpP/PclpPwt.raw	F6		1.71		0.002781	0.04233	25021842	15.45
FALSE	High	Sequest HT (A2)	Unambiguous	[K].VLLATDSGYGFIAK.[I]		1	1	Q5ZRA3	Q5ZRA3	0	2	0.8287	0	1	1	727.897	1454.79	1454.79	-1.32	-0.00096	HCD (High Energy Collision Dissociation)	MS2	28.8594	45	26.602	13523	ΔclpP/PclpPwt.raw	F5		1.81		0	2.211e-06	1474538	26.73
FALSE	High	Sequest HT (A2)	Unambiguous	[K].TLASHSLLK.[E]		1	1	Q5ZRA3	Q5ZRA3	0	2	0.8125	0	1	1	485.29	969.573	969.573	0.66	0.00032	HCD (High Energy Collision Dissociation)	MS2	16.0734	10.995	11.4445	3705	ΔclpP/PclpPwt.raw	F5		2.08		0	6.18e-05	7471611	11.47
FALSE	High	Sequest HT (A2)	Unambiguous	[K].GHDVDGKELSYK.[A]		1	1	Q5ZRA3	Q5ZRA3	1	3	0.7949	0	1	1	449.89	1347.65	1347.65	0.59	0.00026	HCD (High Energy Collision Dissociation)	MS2	31.9969	3.889	10.8694	3295	ΔclpP/PclpPwt.raw	F5		2.73		0	8.2e-06	8.04524e+06	10.87
FALSE	High	Sequest HT (A2)	Unambiguous	[K].LSENSHILPPR.[L]		1	1	Q5ZRA3	Q5ZRA3	0	2	0.8555	0	1	1	631.846	1262.68	1262.69	-0.4	-0.00025	HCD (High Energy Collision Dissociation)	MS2	12.7649	6.719	12.194	4275	ΔclpP/PclpPwt.raw	F5		3.39		0	5.496e-08	6039474	12.23
FALSE	High	Sequest HT (A2)	Unambiguous	[K].GEDLTHYKGER.[G]		1	1	Q5ZRA3	Q5ZRA3	1	3	0.749	0	1	1	435.546	1304.62	1304.62	0.27	0.00012	HCD (High Energy Collision Dissociation)	MS2	22.9208	5.874	10.3096	2917	ΔclpP/PclpPwt.raw	F5		2.63		0	9.443e-06	10598735	10.36
FALSE	High	Sequest HT (A2)	Unambiguous	[R].VMEQIALQMQQK.[K]		1	1	Q5ZRA3	Q5ZRA3	0	2	0.6429	0	1	1	723.876	1446.75	1446.74	0.55	0.00039	HCD (High Energy Collision Dissociation)	MS2	51.1396	26.132	19.8978	9372	ΔclpP/PclpPwt.raw	F5	Not Reliable	1.68		0	1.404e-07
FALSE	High	Sequest HT (A2)	Unambiguous	[R].TNQQVLFFDGEGK.[V]		1	1	Q5ZRA3	Q5ZRA3	0	2	0.7695	0	1	1	741.866	1482.72	1482.72	1.39	0.00103	HCD (High Energy Collision Dissociation)	MS2	6.43293	45	22.4437	11026	ΔclpP/PclpPwt.raw	F5		3.34		0	6.091e-08	18414608	22.62
FALSE	High	Sequest HT (A2)	Unambiguous	[K].IPNMNEVTEK.[K]		1	1	Q5ZRA3	Q5ZRA3	0	2	0.6436	0	1	1	587.793	1174.58	1174.58	0.76	0.00045	HCD (High Energy Collision Dissociation)	MS2	32.2274	45	13.6459	5333	ΔclpP/PclpPwt.raw	F5		1.88		0	7.175e-05	5.11011e+06	13.81
FALSE	High	Sequest HT (A2)	Unambiguous	[K].LISIPVAK.[A]		1	1	Q5ZRA3	Q5ZRA3	0	2	0.5502	0	1	1	420.781	840.555	840.555	-0.32	-0.00013	HCD (High Energy Collision Dissociation)	MS2	6.43254	7.353	16.751	7298	ΔclpP/PclpPwt.raw	F5		2.09		0	0.0001846	12660209	16.81
FALSE	High	Sequest HT (A2)	Unambiguous	[R].QAEAILEMK.[L]		1	1	Q5ZRA3	Q5ZRA3	0	2	0.6844	0	1	1	516.772	1032.54	1032.54	-2.98	-0.00154	HCD (High Energy Collision Dissociation)	MS2	0	45	15.7977	6676	ΔclpP/PclpPwt.raw	F5		2.25		0	9.933e-05	1.10295e+06	15.74
FALSE	High	Sequest HT (A2)	Unambiguous	[K].LSENSHILPPR.[L]		1	1	Q5ZRA3	Q5ZRA3	0	2	0.4746	0	1	1	631.846	1262.69	1262.69	0.2	0.00013	HCD (High Energy Collision Dissociation)	MS2	61.7751	45	13.6193	5313	ΔclpP/PclpPwt.raw	F5		1.18		6.141e-05	0.0002896	386022	13.63
FALSE	High	Sequest HT (A2)	Unambiguous	[R].TNQQVLFFDGEGK.[V]		1	1	Q5ZRA3	Q5ZRA3	0	3	0.6823	0	1	1	494.911	1482.72	1482.72	-2	-0.00099	HCD (High Energy Collision Dissociation)	MS2	53.009	45	22.564	11103	ΔclpP/PclpPwt.raw	F5		1.92		6.141e-05	0.0004958	197323	22.63
FALSE	High	Sequest HT (A2)	Unambiguous	[R].EDSQALKEEDILPNEPITVVLSK.[N]		1	1	Q5ZRA3	Q5ZRA3	1	3	0.5833	0	1	1	856.451	2567.34	2567.35	-2.55	-0.00218	HCD (High Energy Collision Dissociation)	MS2	25.4834	45	31.2016	16402	ΔclpP/PclpPwt.raw	F5		1.68		6.141e-05	0.0007018	1.04394e+06	31.32
FALSE	High	Sequest HT (A2)	Unambiguous	[K].ELVKEEITK.[D]		1	1	Q5ZRA3	Q5ZRA3	1	2	0.6624	0	1	1	544.815	1088.62	1088.62	1.83	0.00099	HCD (High Energy Collision Dissociation)	MS2	44.2137	15.645	10.8432	3275	ΔclpP/PclpPwt.raw	F5		2.34		6.141e-05	0.0003279	14546109	10.9
FALSE	High	Sequest HT (A2)	Unambiguous	[K].AGDEFKAQTLAR.[T]		1	1	Q5ZRA3	Q5ZRA3	1	2	0.7606	0	1	1	653.842	1306.68	1306.67	1.03	0.00067	HCD (High Energy Collision Dissociation)	MS2	0	45	12.1951	4276	ΔclpP/PclpPwt.raw	F5		1.88		0.0001141	0.00141	1.1441e+06	12.26
FALSE	High	Sequest HT (A2)	Unambiguous	[K].GPDFPTEAEIISPSETIR.[A]		1	1	Q5ZRA3	Q5ZRA3	0	2	0.6154	0	1	1	979.989	1958.97	1958.97	-0.25	-0.00024	HCD (High Energy Collision Dissociation)	MS2	0	45	29.1919	15132	ΔclpP/PclpPwt.raw	F5		0.78		0.0001141	0.000875
FALSE	High	Sequest HT (A2)	Unambiguous	[R].TVGDVLGK.[F]		1	1	Q5ZRA3	Q5ZRA3	0	2	0.5455	0	1	1	394.729	788.451	788.451	-0.02	-1e-05	HCD (High Energy Collision Dissociation)	MS2	52.519	1.479	11.7591	3930	ΔclpP/PclpPwt.raw	F5		1.43		0.0001642	0.002206	53262772	11.8
FALSE	High	Sequest HT (A2)	Unambiguous	[K].IEDLYVK.[N]		1	1	Q5ZRA3	Q5ZRA3	0	2	0.3614	0	1	1	440.245	879.482	879.482	-0.55	-0.00024	HCD (High Energy Collision Dissociation)	MS2	20.6405	5.582	13.5885	5291	ΔclpP/PclpPwt.raw	F5		2.02		0.0001642	0.002159	50168492	13.68
FALSE	High	Sequest HT (A2)	Unambiguous	[K].KIPNMNEVTEK.[K]		1	1	Q5ZRA3	Q5ZRA3	1	3	0.7047	0	1	1	434.896	1302.67	1302.67	-0.12	-5e-05	HCD (High Energy Collision Dissociation)	MS2	53.8244	13.395	12.4288	4472	ΔclpP/PclpPwt.raw	F5		1.93		0.0005138	0.004623	2.29407e+06	12.46
FALSE	High	Sequest HT (A2)	Unambiguous	[R].LSPIITR.[E]		1	1	Q5ZRA3	Q5ZRA3	0	2	0.6755	0	1	1	400.256	799.505	799.504	1.13	0.00045	HCD (High Energy Collision Dissociation)	MS2	58.2871	9.881	12.7353	4719	ΔclpP/PclpPwt.raw	F5		1.88		0.0005138	0.004396	54124440	12.86
FALSE	High	Sequest HT (A2)	Unambiguous	[K].KIPNMNEVTEK.[K]		1	1	Q5ZRA3	Q5ZRA3	1	2	0.7143	0	1	1	651.839	1302.67	1302.67	-1.33	-0.00086	HCD (High Energy Collision Dissociation)	MS2	21.4915	45	12.3583	4411	ΔclpP/PclpPwt.raw	F5		1.33		0.0005138	0.00451	2.59796e+06	12.45
FALSE	High	Sequest HT (A2)	Unambiguous	[K].KPLTEFTEK.[A]		1	1	Q5ZRA3	Q5ZRA3	0	3	0.7018	0	1	1	364.869	1092.59	1092.59	-0.02	-1e-05	HCD (High Energy Collision Dissociation)	MS2	29.0446	6.377	11.3485	3623	ΔclpP/PclpPwt.raw	F5		2.28		0.001154	0.01601	22847934	11.4
FALSE	High	Sequest HT (A2)	Unambiguous	[K].TIcEYIK.[G]	C3(Carbamidomethyl)	1	1	Q5ZRA3	Q5ZRA3	0	2	0.6203	0	1	1	463.737	926.467	926.465	1.86	0.00086	HCD (High Energy Collision Dissociation)	MS2	29.9431	37.371	13.8296	5439	ΔclpP/PclpPwt.raw	F5		1.58		0.001956	0.02881	19812992	13.99
FALSE	High	Sequest HT (A2)	Unambiguous	[K].ELVKEEITK.[D]		1	1	Q5ZRA3	Q5ZRA3	1	3	0.6452	0	1	1	363.545	1088.62	1088.62	-0.45	-0.00016	HCD (High Energy Collision Dissociation)	MS2	28.7012	2.066	10.8821	3305	ΔclpP/PclpPwt.raw	F5		1.55		0.002201	0.03541	16943310	10.9
FALSE	High	Sequest HT (A2)	Unambiguous	[K].LNPAEGVLFEAIVGGEPEQK.[V]		1	1	Q5ZRA3	Q5ZRA3	0	3	0.4362	0	1	1	699.697	2097.08	2097.09	-4.47	-0.00312	HCD (High Energy Collision Dissociation)	MS2	36.9893	45	38.0239	20492	ΔclpP/PclpPwt.raw	F5		0.94		0.002781	0.04285	892156	38.36
FALSE	High	Sequest HT (A2)	Unambiguous	[KR].LVIIPR.[ES]		1	1	Q5ZRA3	Q5ZRA3	0	2	0	0	1	1	355.749	710.491	710.492	-1.43	-0.00051	HCD (High Energy Collision Dissociation)	MS2	35.9872	15.795	15.3675	6437	ΔclpP/PclpPwt.raw	F5		1.66		0.002943	0.04628	25125650	15.6
FALSE	High	Sequest HT (A2)	Unambiguous	[K].LNPAEGVLFEAIVGGEPEQK.[V]		1	1	Q5ZRA3	Q5ZRA3	0	3	0.6782	0	1	1	699.7	2097.09	2097.09	-0.11	-8e-05	HCD (High Energy Collision Dissociation)	MS2	46.4767	45	38.1126	22291	ΔclpP/PclpPwt.raw	F4		2.02		0	3.723e-05	534601	38.28
FALSE	High	Sequest HT (A2)	Unambiguous	[R].YPFVDGQGNWGSPDDPK.[S]		1	1	Q5ZRA3	Q5ZRA3	0	2	0.8015	0	1	1	939.917	1878.83	1878.83	-1.59	-0.00149	HCD (High Energy Collision Dissociation)	MS2	28.0275	44.141	25.7151	13785	ΔclpP/PclpPwt.raw	F4		2.72		0	6.68e-08	2.00091e+06	25.88
FALSE	High	Sequest HT (A2)	Unambiguous	[K].LNPAEGVLFEAIVGGEPEQK.[V]		1	1	Q5ZRA3	Q5ZRA3	0	2	0.7521	0	1	1	1049.05	2097.1	2097.09	5.19	0.00544	HCD (High Energy Collision Dissociation)	MS2	24.2027	45	38.3254	22423	ΔclpP/PclpPwt.raw	F4		2.38		0	3.56e-06	288298	38.35
FALSE	High	Sequest HT (A2)	Unambiguous	[R].GLQNVSQLHVTQSE.[-]		1	1	Q5ZRA3	Q5ZRA3	0	2	0.7418	0	1	1	770.39	1539.77	1539.78	-2.47	-0.0019	HCD (High Energy Collision Dissociation)	MS2	29.557	45	16.7286	7424	ΔclpP/PclpPwt.raw	F4		2.13		0	0.0001408	10626825	16.88
FALSE	High	Sequest HT (A2)	Unambiguous	[R].TNQQVLFFDGEGK.[V]		1	1	Q5ZRA3	Q5ZRA3	0	2	0.7643	0	1	1	741.865	1482.72	1482.72	-0.36	-0.00026	HCD (High Energy Collision Dissociation)	MS2	45.2881	45	22.4187	11523	ΔclpP/PclpPwt.raw	F4		3.14		0	1.339e-07	16284534	22.59
FALSE	High	Sequest HT (A2)	Unambiguous	[R].VMEQIALQMQQK.[K]		1	1	Q5ZRA3	Q5ZRA3	0	2	0.661	0	1	1	723.876	1446.74	1446.74	0.42	0.00031	HCD (High Energy Collision Dissociation)	MS2	6.19578	21.479	19.9832	9753	ΔclpP/PclpPwt.raw	F4	Not Reliable	2.36		0	7.598e-07
FALSE	High	Sequest HT (A2)	Unambiguous	[K].KIPNMNEVTEK.[K]		1	1	Q5ZRA3	Q5ZRA3	1	2	0.8375	0	1	1	651.842	1302.68	1302.67	3.06	0.00199	HCD (High Energy Collision Dissociation)	MS2	0	45	12.2272	4342	ΔclpP/PclpPwt.raw	F4		2.4		0	1.082e-05	1403259	12.22
FALSE	High	Sequest HT (A2)	Unambiguous	[K].ELVKEEITK.[D]		1	1	Q5ZRA3	Q5ZRA3	1	2	0.6025	0	1	1	544.814	1088.62	1088.62	0.44	0.00024	HCD (High Energy Collision Dissociation)	MS2	26.5004	13.088	10.7374	3189	ΔclpP/PclpPwt.raw	F4		2.44		0	0.0001122	11211041	10.78
FALSE	High	Sequest HT (A2)	Unambiguous	[K].TLASHSLLK.[E]		1	1	Q5ZRA3	Q5ZRA3	0	2	0.6947	0	1	1	485.29	969.572	969.573	-0.66	-0.00032	HCD (High Energy Collision Dissociation)	MS2	45.7551	5.468	10.9691	3391	ΔclpP/PclpPwt.raw	F4		1.9		0	0.0001948	13458322	11
FALSE	High	Sequest HT (A2)	Unambiguous	[K].LISIPVAK.[A]		1	1	Q5ZRA3	Q5ZRA3	0	2	0.5235	0	1	1	420.781	840.555	840.555	0.19	8e-05	HCD (High Energy Collision Dissociation)	MS2	35.4005	10.782	16.7434	7434	ΔclpP/PclpPwt.raw	F4		1.49		6.141e-05	0.0006943	7464046	16.8
FALSE	High	Sequest HT (A2)	Unambiguous	[R].EDSQALKEEDILPNEPITVVLSK.[N]		1	1	Q5ZRA3	Q5ZRA3	1	3	0.5221	0	1	1	856.455	2567.35	2567.35	1.89	0.00161	HCD (High Energy Collision Dissociation)	MS2	16.5674	45	31.2334	17614	ΔclpP/PclpPwt.raw	F4		1.13		6.141e-05	0.0005079	1.0575e+06	31.39
FALSE	High	Sequest HT (A2)	Unambiguous	[R].TVGDVLGK.[F]		1	1	Q5ZRA3	Q5ZRA3	0	2	0.5617	0	1	1	394.729	788.451	788.451	-0.81	-0.00032	HCD (High Energy Collision Dissociation)	MS2	58.8656	6.422	11.7688	3937	ΔclpP/PclpPwt.raw	F4		1.62		0.0001642	0.002381	19498492	11.83
FALSE	High	Sequest HT (A2)	Unambiguous	[K].ELVKEEITK.[D]		1	1	Q5ZRA3	Q5ZRA3	1	3	0.5621	0	1	1	363.545	1088.62	1088.62	0.71	0.00026	HCD (High Energy Collision Dissociation)	MS2	58.1531	7.14	10.7366	3188	ΔclpP/PclpPwt.raw	F4		1.69		0.0005138	0.003955	13254049	10.78
FALSE	High	Sequest HT (A2)	Unambiguous	[R].LSPIITR.[E]		1	1	Q5ZRA3	Q5ZRA3	0	2	0.6509	0	1	1	400.255	799.502	799.504	-1.96	-0.00078	HCD (High Energy Collision Dissociation)	MS2	30.4157	18.968	12.7423	4764	ΔclpP/PclpPwt.raw	F4		1.69		0.0009127	0.009935	14085837	12.85
FALSE	High	Sequest HT (A2)	Unambiguous	[K].IEDLYVK.[N]		1	1	Q5ZRA3	Q5ZRA3	0	2	0.4533	0	1	1	440.245	879.482	879.482	0.18	8e-05	HCD (High Energy Collision Dissociation)	MS2	57.9247	4.121	13.693	5411	ΔclpP/PclpPwt.raw	F4		1.5		0.0009476	0.01196	5.91867e+06	13.7
FALSE	High	Sequest HT (A2)	Unambiguous	[KR].LVIIPR.[ES]		1	1	Q5ZRA3	Q5ZRA3	0	2	0	0	1	1	355.75	710.492	710.492	-0.19	-7e-05	HCD (High Energy Collision Dissociation)	MS2	20.6006	31.662	15.3478	6489	ΔclpP/PclpPwt.raw	F4		1.56		0.003853	0.06575	9269483	15.51
FALSE	High	Sequest HT (A2)	Unambiguous	[K].TIcEYIK.[G]	C3(Carbamidomethyl)	1	1	Q5ZRA3	Q5ZRA3	0	2	0.6197	0	1	1	463.738	926.468	926.465	3.27	0.00152	HCD (High Energy Collision Dissociation)	MS2	0	16.623	13.8439	5494	ΔclpP/PclpPwt.raw	F4		1.42		0.004164	0.07672	15648445	13.98
FALSE	High	Sequest HT (A2)	Unambiguous	[R].LTPAMENDLLSEESR.[L]		1	1	Q5ZRA7	Q5ZRA7	0	2	0.3212	0	1	1	852.915	1704.82	1704.81	6.95	0.00592	HCD (High Energy Collision Dissociation)	MS2	53.377	45	22.9858	12223	ΔclpP/PclpPtrap.raw	F2		1.65		0	6.117e-06
FALSE	High	Sequest HT (A2)	Unambiguous	[R].LTPAMENDLLSEESR.[L]		1	1	Q5ZRA7	Q5ZRA7	0	2	0.0738	0	1	1	852.915	1704.82	1704.81	7.24	0.00617	HCD (High Energy Collision Dissociation)	MS2	78.8944	45	23.0925	12584	ΔclpP/PclpPtrap.raw	F1		1.22		0.0001141	0.0009677
FALSE	High	Sequest HT (A2)	Unambiguous	[K].NYAEPISHR.[Q]		1	1	Q5ZRA8	Q5ZRA8	0	2	0.5157	0	1	1	543.768	1086.53	1086.53	-2.99	-0.00162	HCD (High Energy Collision Dissociation)	MS2	55.6671	45	9.9687	2759	ΔclpP/PclpPtrap.raw	F3		2.23		0	0.0001798	1074348	9.99
FALSE	High	Sequest HT (A2)	Unambiguous	[K].DSSSLNDVLFDK.[I]		1	1	Q5ZRA8	Q5ZRA8	0	2	0.8142	0	1	1	670.321	1339.63	1339.64	-2.48	-0.00166	HCD (High Energy Collision Dissociation)	MS2	26.2845	45	26.5089	14094	ΔclpP/PclpPtrap.raw	F3		2.53		0	6.155e-07	720989	26.47
FALSE	High	Sequest HT (A2)	Unambiguous	[R].DWEGFPNVK.[D]		1	1	Q5ZRA8	Q5ZRA8	0	2	0.7514	0	1	1	546.261	1091.52	1091.52	-0.01	-1e-05	HCD (High Energy Collision Dissociation)	MS2	55.4551	33.525	24.7027	12935	ΔclpP/PclpPtrap.raw	F3		1.77		6.141e-05	0.0006726	1.47394e+06	24.85
FALSE	High	Sequest HT (A2)	Unambiguous	[K].LVNLILEK.[T]		1	1	Q5ZRA8	Q5ZRA8	0	2	0.5361	0	1	1	471.306	941.604	941.603	1	0.00047	HCD (High Energy Collision Dissociation)	MS2	27.4721	45	20.7365	10304	ΔclpP/PclpPtrap.raw	F3		1.94		6.141e-05	0.0003942	368552	20.75
FALSE	High	Sequest HT (A2)	Unambiguous	[R].LVFDDEER.[L]		1	1	Q5ZRA8	Q5ZRA8	0	2	0.4134	0	1	1	511.743	1022.48	1022.48	-1.01	-0.00052	HCD (High Energy Collision Dissociation)	MS2	56.5715	45	15.1317	6576	ΔclpP/PclpPtrap.raw	F3		1.79		0.0001141	0.001385	790523	15.14
FALSE	High	Sequest HT (A2)	Unambiguous	[K].TYPDPGQFEQLAHEPVAQEQK.[F]		1	1	Q5ZRA8	Q5ZRA8	0	3	0.5963	0	1	1	804.723	2412.15	2412.15	3.14	0.00253	HCD (High Energy Collision Dissociation)	MS2	21.9751	45	24.6186	13369	ΔclpP/PclpPtrap.raw	F2		1.61		0	1.453e-05	836053	24.61
FALSE	High	Sequest HT (A2)	Unambiguous	[R].DLLHDSYSLTNK.[L]		1	1	Q5ZRA8	Q5ZRA8	0	2	0.6096	0	1	1	703.353	1405.7	1405.7	2.6	0.00183	HCD (High Energy Collision Dissociation)	MS2	15.552	20.448	20.7584	10608	ΔclpP/PclpPtrap.raw	F2		1.46		0	0.0001999	7.65769e+06	20.85
FALSE	High	Sequest HT (A2)	Unambiguous	[R].DLLHDSYSLTNK.[L]		1	1	Q5ZRA8	Q5ZRA8	0	3	0.738	0	1	1	469.237	1405.7	1405.7	1.1	0.00051	HCD (High Energy Collision Dissociation)	MS2	3.26591	42.06	20.8002	10641	ΔclpP/PclpPtrap.raw	F2		2.71		0	7.615e-05	1.69897e+06	20.85
FALSE	High	Sequest HT (A2)	Unambiguous	[K].LVNLILEK.[T]		1	1	Q5ZRA8	Q5ZRA8	0	2	0.4072	0	1	1	471.305	941.603	941.603	0.18	9e-05	HCD (High Energy Collision Dissociation)	MS2	63.9844	34.61	20.6361	10513	ΔclpP/PclpPtrap.raw	F2		2.21		6.141e-05	0.0005573	1.49361e+06	20.67
FALSE	High	Sequest HT (A2)	Unambiguous	[K].EILPHTHEDVIR.[Q]		1	1	Q5ZRA8	Q5ZRA8	0	3	0.4094	0	1	1	486.929	1458.77	1458.77	1.39	0.00068	HCD (High Energy Collision Dissociation)	MS2	55.0458	7.241	13.5812	5397	ΔclpP/PclpPtrap.raw	F2		1.71		0.0001642	0.001777	2.83125e+06	13.6
FALSE	High	Sequest HT (A2)	Unambiguous	[R].LVFDDEER.[L]		1	1	Q5ZRA8	Q5ZRA8	0	2	0.475	0	1	1	511.743	1022.48	1022.48	-1.02	-0.00052	HCD (High Energy Collision Dissociation)	MS2	38.358	45	15.2536	6511	ΔclpP/PclpPtrap.raw	F2		2		0.0002152	0.002729	2.637e+06	15.23
FALSE	High	Sequest HT (A2)	Unambiguous	[R].DAYAPTFR.[D]		1	1	Q5ZRA8	Q5ZRA8	0	2	0.8158	0	1	1	470.73	940.453	940.452	0.64	0.0003	HCD (High Energy Collision Dissociation)	MS2	38.8122	3.558	15.4763	6670	ΔclpP/PclpPtrap.raw	F2	Not Reliable	1.9		0.0006593	0.005512
FALSE	High	Sequest HT (A2)	Unambiguous	[K].DIVEWAR.[T]		1	1	Q5ZRA8	Q5ZRA8	0	2	0.6395	0	1	1	444.733	888.458	888.457	0.83	0.00037	HCD (High Energy Collision Dissociation)	MS2	46.4057	8.787	20.6343	10511	ΔclpP/PclpPtrap.raw	F2		1.47		0.004849	0.08813	4.07243e+06	20.65
FALSE	High	Sequest HT (A2)	Unambiguous	[K].ITPLISVDKDSK.[L]		1	1	Q5ZRA8	Q5ZRA8	1	2	0.6107	0	1	1	658.374	1315.74	1315.75	-4.79	-0.00315	HCD (High Energy Collision Dissociation)	MS2		41.773	13.7186	5689	ΔclpP/PclpPtrap.raw	F1		2.44		0	3.293e-05	798243	13.71
FALSE	High	Sequest HT (A2)	Unambiguous	[R].DLLHDSYSLTNK.[L]		1	1	Q5ZRA8	Q5ZRA8	0	3	0.789	0	1	1	469.237	1405.7	1405.7	0.75	0.00035	HCD (High Energy Collision Dissociation)	MS2	33.7758	32.527	20.7716	10834	ΔclpP/PclpPtrap.raw	F1		3.08		0	1.907e-06	2.04243e+06	20.85
FALSE	High	Sequest HT (A2)	Unambiguous	[R].DWEGFPNVK.[D]		1	1	Q5ZRA8	Q5ZRA8	0	2	0.7964	0	1	1	546.262	1091.52	1091.52	1.66	0.00091	HCD (High Energy Collision Dissociation)	MS2	53.5084	10.521	24.8569	13905	ΔclpP/PclpPtrap.raw	F1		1.67		0.0001141	0.00123	4.23042e+06	24.92
FALSE	High	Sequest HT (A2)	Unambiguous	[K].EILPHTHEDVIR.[Q]		1	1	Q5ZRA8	Q5ZRA8	0	2	0.469	0	1	1	729.888	1458.77	1458.77	-0.27	-0.0002	HCD (High Energy Collision Dissociation)	MS2	49.274	45	13.6215	5628	ΔclpP/PclpPtrap.raw	F1		1.45		0.0009127	0.01023	963375	13.63
FALSE	High	Sequest HT (A2)	Unambiguous	[K].DIVEWAR.[T]		1	1	Q5ZRA8	Q5ZRA8	0	2	0.7055	0	1	1	444.733	888.458	888.457	0.72	0.00032	HCD (High Energy Collision Dissociation)	MS2	49.4841	9.555	20.604	10696	ΔclpP/PclpPtrap.raw	F1		1.46		0.004326	0.07999	6128355	20.64
FALSE	High	Sequest HT (A2)	Unambiguous	[R].DWEGFPNVK.[D]		1	1	Q5ZRA8	Q5ZRA8	0	2	0.6963	0	1	1	546.26	1091.51	1091.52	-1.75	-0.00095	HCD (High Energy Collision Dissociation)	MS2	62.1341	45	24.9085	12546	ΔclpP/PclpPwt.raw	F5		1.35		0.0001642	0.002365	556110	24.89
FALSE	High	Sequest HT (A2)	Unambiguous	[R].FDYSEQFLDK.[I]		1	1	Q5ZRA9	Q5ZRA9	0	2	0.6033	0	1	1	646.294	1291.58	1291.58	-2.29	-0.00148	HCD (High Energy Collision Dissociation)	MS2	62.8685	45	23.8551	12371	ΔclpP/PclpPtrap.raw	F3		1.84		0	4.625e-05	498126	23.89
FALSE	High	Sequest HT (A2)	Unambiguous	[K].IISQGSEMGYFK.[L]		1	1	Q5ZRA9	Q5ZRA9	0	2	0.565	0	1	1	680.335	1359.66	1359.66	1.05	0.00072	HCD (High Energy Collision Dissociation)	MS2	55.6343	45	19.7787	9863	ΔclpP/PclpPtrap.raw	F2		2		0	6.09e-06	1.64081e+06	19.81
FALSE	High	Sequest HT (A2)	Unambiguous	[K].IISQGSEMGYFK.[L]		1	1	Q5ZRA9	Q5ZRA9	0	2	0.502	0	1	1	680.335	1359.66	1359.66	0.45	0.0003	HCD (High Energy Collision Dissociation)	MS2	23.5516	45	19.7575	9991	ΔclpP/PclpPwt.raw	F6		2.45		0	3.547e-07	956625	19.8
FALSE	High	Sequest HT (A2)	Unambiguous	[K].IISQGSEMGYFK.[L]		1	1	Q5ZRA9	Q5ZRA9	0	2	0.5669	0	1	1	680.334	1359.66	1359.66	-0.83	-0.00057	HCD (High Energy Collision Dissociation)	MS2	50.3197	45	19.7825	9298	ΔclpP/PclpPwt.raw	F5		1.57		0.0001141	0.001364	396720	19.75
FALSE	High	Sequest HT (A2)	Unambiguous	[K].ISPTTALHVK.[Q]		1	1	Q5ZRB0	Q5ZRB0	0	3	0.5185	0	1	1	356.214	1066.63	1066.63	1.23	0.00044	HCD (High Energy Collision Dissociation)	MS2	63.2574	45	11.8641	4217	ΔclpP/PclpPtrap.raw	F1		1.35		0.0002152	0.002737	699502	11.88
FALSE	High	Sequest HT (A2)	Unambiguous	[R].FYLVDR.[Y]		1	1	Q5ZRB1	Q5ZRB1	0	2	0.3289	0	1	1	406.72	812.432	812.43	2.34	0.00095	HCD (High Energy Collision Dissociation)	MS2	66.4946	45	17.2926	8000	ΔclpP/PclpPtrap.raw	F2	Not Reliable	1.49		0.006269	0.1131
FALSE	High	Sequest HT (A2)	Unambiguous	[R].LDDPEYIGWR.[H]		1	1	Q5ZRB1	Q5ZRB1	0	2	0.732	0	1	1	632.308	1263.61	1263.6	6.81	0.0043	HCD (High Energy Collision Dissociation)	MS2	43.687	7.689	24.5952	13708	ΔclpP/PclpPtrap.raw	F1		1.94		6.141e-05	0.0003305
FALSE	High	Sequest HT (A2)	Unambiguous	[K].GIETPSIIVMEK.[A]		1	1	Q5ZRB4	Q5ZRB4	0	2	0.8294	0	1	1	658.86	1316.71	1316.71	-0.54	-0.00035	HCD (High Energy Collision Dissociation)	MS2	53.5378	25.535	23.8124	12340	ΔclpP/PclpPtrap.raw	F3		2.99		0	1.72e-07	1.45308e+06	23.84
FALSE	High	Sequest HT (A2)	Unambiguous	[K].NSALLMDK.[L]		1	1	Q5ZRB4	Q5ZRB4	0	2	0.6787	0	1	1	446.235	891.463	891.46	2.86	0.00127	HCD (High Energy Collision Dissociation)	MS2	25.7479	6.979	12.1557	4486	ΔclpP/PclpPtrap.raw	F3		2.49		6.141e-05	0.00028	6378486	12.16
FALSE	High	Sequest HT (A2)	Unambiguous	[K].YLDGLSGIAVcGLGHAHPDVTR.[T]	C11(Carbamidomethyl)	1	1	Q5ZRB4	Q5ZRB4	0	3	0.5053	0	1	1	770.054	2308.15	2308.15	-1.79	-0.00138	HCD (High Energy Collision Dissociation)	MS2	45.4536	45	27.3121	14617	ΔclpP/PclpPtrap.raw	F3		0.95		0.0002674	0.003039
FALSE	High	Sequest HT (A2)	Unambiguous	[K].DLFKPGNHGSTFGGNPLAcATALTVLEVIER.[D]	C19(Carbamidomethyl)	1	1	Q5ZRB4	Q5ZRB4	0	4	0.5556	0	1	1	821.918	3284.65	3284.67	-6.69	-0.00549	HCD (High Energy Collision Dissociation)	MS2	31.5882	45	47.1107	27115	ΔclpP/PclpPtrap.raw	F3		1.35		0.001287	0.01814
FALSE	High	Sequest HT (A2)	Unambiguous	[R].MEQVFFANSGAEANEAAIK.[L]		1	1	Q5ZRB4	Q5ZRB4	0	2	0.7917	0	1	1	1013.98	2026.96	2026.95	2.64	0.00268	HCD (High Energy Collision Dissociation)	MS2	60.6122	45	24.5577	12840	ΔclpP/PclpPtrap.raw	F3		1.2		0.001873	0.02856	764894	24.67
FALSE	High	Sequest HT (A2)	Unambiguous	[R].LLPPLIISEDEIDELVNR.[I]		1	1	Q5ZRB4	Q5ZRB4	0	3	0.6602	0	1	1	693.385	2078.14	2078.14	1.56	0.00108	HCD (High Energy Collision Dissociation)	MS2	66.5298	45	45.4523	27677	ΔclpP/PclpPtrap.raw	F2		2.06		0	1.318e-06	192855	45.54
FALSE	High	Sequest HT (A2)	Unambiguous	[R].MEQVFFANSGAEANEAAIK.[L]		1	1	Q5ZRB4	Q5ZRB4	0	2	0.669	0	1	1	1013.97	2026.94	2026.95	-5.65	-0.00573	HCD (High Energy Collision Dissociation)	MS2	0	45	24.6378	13383	ΔclpP/PclpPtrap.raw	F2		1.42		0	8.05e-06	1.42633e+06	24.76
FALSE	High	Sequest HT (A2)	Unambiguous	[K].YLDGLSGIAVcGLGHAHPDVTR.[T]	C11(Carbamidomethyl)	1	1	Q5ZRB4	Q5ZRB4	0	4	0.6013	0	1	1	577.794	2308.15	2308.15	1.52	0.00088	HCD (High Energy Collision Dissociation)	MS2	76.0335	45	26.1561	14456	ΔclpP/PclpPtrap.raw	F2		3.01		0	4.113e-09	1.33079e+06	26.25
FALSE	High	Sequest HT (A2)	Unambiguous	[R].TMATLTASGSR.[K]		1	1	Q5ZRB4	Q5ZRB4	0	2	0.6815	0	1	1	548.278	1095.55	1095.55	1.38	0.00076	HCD (High Energy Collision Dissociation)	MS2	46.0203	45	11.3468	3650	ΔclpP/PclpPtrap.raw	F2		2.48		6.141e-05	0.0004586	1.84427e+06	11.3
FALSE	High	Sequest HT (A2)	Unambiguous	[R].MEQVFFANSGAEANEAAIK.[L]		1	1	Q5ZRB4	Q5ZRB4	0	2	0.7706	0	1	1	1013.98	2026.96	2026.95	2.52	0.00256	HCD (High Energy Collision Dissociation)	MS2	0	45	24.6411	13745	ΔclpP/PclpPtrap.raw	F1		3.88		0	2.486e-12	3299539	24.77
FALSE	High	Sequest HT (A2)	Unambiguous	[R].APFNDLDAIHTIAANR.[E]		1	1	Q5ZRB4	Q5ZRB4	0	3	0.5037	0	1	1	580.298	1738.88	1738.89	-4.3	-0.00249	HCD (High Energy Collision Dissociation)	MS2	45.9091	45	24.6912	13782	ΔclpP/PclpPtrap.raw	F1		2.7		0	9.848e-07	744088	24.71
FALSE	High	Sequest HT (A2)	Unambiguous	[K].YLDGLSGIAVcGLGHAHPDVTR.[T]	C11(Carbamidomethyl)	1	1	Q5ZRB4	Q5ZRB4	0	4	0.5946	0	1	1	577.792	2308.15	2308.15	-1.12	-0.00065	HCD (High Energy Collision Dissociation)	MS2	38.1342	25.731	26.0152	14774	ΔclpP/PclpPtrap.raw	F1		2.96		0	2.282e-09	3.93773e+06	26.12
FALSE	High	Sequest HT (A2)	Unambiguous	[K].LYScMHYDIQPDILTTAK.[G]	C4(Carbamidomethyl)	1	1	Q5ZRB4	Q5ZRB4	0	3	0.7803	0	1	1	723.684	2169.04	2169.04	0.64	0.00046	HCD (High Energy Collision Dissociation)	MS2	35.8059	26.406	26.4213	15081	ΔclpP/PclpPtrap.raw	F1		3.05		0	6.098e-07	3.47669e+06	26.51
FALSE	High	Sequest HT (A2)	Unambiguous	[K].LISNLGEHPHVK.[A]		1	1	Q5ZRB4	Q5ZRB4	0	2	0.4335	0	1	1	672.375	1343.74	1343.74	0.54	0.00036	HCD (High Energy Collision Dissociation)	MS2	44.6895	44.075	11.5819	3975	ΔclpP/PclpPtrap.raw	F1		1.73		0	7.069e-07	1.24886e+06	11.57
FALSE	High	Sequest HT (A2)	Unambiguous	[K].LISNLGEHPHVK.[A]		1	1	Q5ZRB4	Q5ZRB4	0	3	0.6148	0	1	1	448.585	1343.74	1343.74	-1.67	-0.00075	HCD (High Energy Collision Dissociation)	MS2	44.4191	13.473	11.5711	3965	ΔclpP/PclpPtrap.raw	F1		2.44		0	3.279e-06	4.7365e+06	11.59
FALSE	High	Sequest HT (A2)	Unambiguous	[R].AKDLFKPGNHGSTFGGNPLAcATALTVLEVIER.[D]	C21(Carbamidomethyl)	1	1	Q5ZRB4	Q5ZRB4	1	5	0.593	0	1	1	697.566	3483.8	3483.81	-1.2	-0.00084	HCD (High Energy Collision Dissociation)	MS2	42.0535	45	42.2939	26435	ΔclpP/PclpPtrap.raw	F1		1.99		0	9.164e-05
FALSE	High	Sequest HT (A2)	Unambiguous	[K].DLFKPGNHGSTFGGNPLAcATALTVLEVIER.[D]	C19(Carbamidomethyl)	1	1	Q5ZRB4	Q5ZRB4	0	4	0.6133	0	1	1	821.925	3284.68	3284.67	2.03	0.00167	HCD (High Energy Collision Dissociation)	MS2	73.8863	45	45.2376	28448	ΔclpP/PclpPtrap.raw	F1		2.25		0	3.697e-06	752263	45.56
FALSE	High	Sequest HT (A2)	Unambiguous	[R].LLPPLIISEDEIDELVNR.[I]		1	1	Q5ZRB4	Q5ZRB4	0	2	0.8221	0	1	1	1039.58	2078.15	2078.14	3.78	0.00393	HCD (High Energy Collision Dissociation)	MS2	20.5986	45	45.3973	28560	ΔclpP/PclpPtrap.raw	F1		2.08		0	5.19e-07	543774	45.54
FALSE	High	Sequest HT (A2)	Unambiguous	[K].DLFKPGNHGSTFGGNPLAcATALTVLEVIER.[D]	C19(Carbamidomethyl)	1	1	Q5ZRB4	Q5ZRB4	0	3	0.5842	0	1	1	1095.56	3284.67	3284.67	-0.5	-0.00055	HCD (High Energy Collision Dissociation)	MS2	13.7654	45	45.4454	28591	ΔclpP/PclpPtrap.raw	F1		1.9		0	3.933e-05
FALSE	High	Sequest HT (A2)	Unambiguous	[R].LLPPLIISEDEIDELVNR.[I]		1	1	Q5ZRB4	Q5ZRB4	0	3	0.728	0	1	1	693.385	2078.14	2078.14	0.77	0.00053	HCD (High Energy Collision Dissociation)	MS2	65.6667	45	45.4363	28586	ΔclpP/PclpPtrap.raw	F1		2.61		0	1.916e-08	537052	45.53
FALSE	High	Sequest HT (A2)	Unambiguous	[K].GIETPSIIVMEK.[A]		1	1	Q5ZRB4	Q5ZRB4	0	2	0.7281	0	1	1	658.86	1316.71	1316.71	-0.57	-0.00038	HCD (High Energy Collision Dissociation)	MS2	64.7782	8.613	23.8884	13180	ΔclpP/PclpPtrap.raw	F1		2.17		6.141e-05	0.0004508	4239597	23.97
FALSE	High	Sequest HT (A2)	Unambiguous	[K].NSALLMDK.[L]		1	1	Q5ZRB4	Q5ZRB4	0	2	0.7576	0	1	1	446.234	891.46	891.46	-0.09	-4e-05	HCD (High Energy Collision Dissociation)	MS2	40.9508	7.47	12.1535	4649	ΔclpP/PclpPwt.raw	F6		2.64		0	0.000132	5.32536e+06	12.15
FALSE	High	Sequest HT (A2)	Unambiguous	[R].LLPPLIISEDEIDELVNR.[I]		1	1	Q5ZRB4	Q5ZRB4	0	3	0.8291	0	1	1	693.385	2078.14	2078.14	1.89	0.00131	HCD (High Energy Collision Dissociation)	MS2	26.9919	45	45.5527	24379	ΔclpP/PclpPwt.raw	F5		2.75		0	5.276e-07	274351	45.67
FALSE	High	Sequest HT (A2)	Unambiguous	[R].LLPPLIISEDEIDELVNR.[I]		1	1	Q5ZRB4	Q5ZRB4	0	2	0.75	0	1	1	1039.58	2078.15	2078.14	6.45	0.0067	HCD (High Energy Collision Dissociation)	MS2	0	45	45.5476	24376	ΔclpP/PclpPwt.raw	F5		1.64		0	0.0001436	192631	45.66
FALSE	High	Sequest HT (A2)	Unambiguous	[K].NSALLMDK.[L]		1	1	Q5ZRB4	Q5ZRB4	0	2	0.7992	0	1	1	446.235	891.462	891.46	1.84	0.00082	HCD (High Energy Collision Dissociation)	MS2	25.2078	9.647	12.1216	4220	ΔclpP/PclpPwt.raw	F5		2.59		0	5.476e-05	4.88027e+06	12.14
FALSE	High	Sequest HT (A2)	Unambiguous	[K].YLDGLSGIAVcGLGHAHPDVTR.[T]	C11(Carbamidomethyl)	1	1	Q5ZRB4	Q5ZRB4	0	3	0.6911	0	1	1	770.055	2308.15	2308.15	0.66	0.00051	HCD (High Energy Collision Dissociation)	MS2	22.2708	45	27.6335	14136	ΔclpP/PclpPwt.raw	F5		1.91		0	2.535e-05	506235	27.65
FALSE	High	Sequest HT (A2)	Unambiguous	[K].DLFKPGNHGSTFGGNPLAcATALTVLEVIER.[D]	C19(Carbamidomethyl)	1	1	Q5ZRB4	Q5ZRB4	0	4	0.5294	0	1	1	821.925	3284.68	3284.67	1.75	0.00143	HCD (High Energy Collision Dissociation)	MS2	41.9606	45	48.8085	25661	ΔclpP/PclpPwt.raw	F5		1.36		0.0001141	0.001331	131001	48.54
FALSE	High	Sequest HT (A2)	Unambiguous	[K].LYScMHYDIQPDILTTAK.[G]	C4(Carbamidomethyl)	1	1	Q5ZRB4	Q5ZRB4	0	3	0.688	0	1	1	723.683	2169.03	2169.04	-0.66	-0.00047	HCD (High Energy Collision Dissociation)	MS2	11.3486	45	26.6114	13529	ΔclpP/PclpPwt.raw	F5		1.25		0.0001642	0.001934	920978	26.73
FALSE	High	Sequest HT (A2)	Unambiguous	[R].MEQVFFANSGAEANEAAIK.[L]		1	1	Q5ZRB4	Q5ZRB4	0	2	0.6222	0	1	1	1013.98	2026.95	2026.95	0.12	0.00012	HCD (High Energy Collision Dissociation)	MS2	0	45	24.5327	12322	ΔclpP/PclpPwt.raw	F5		0.9		0.0002152	0.002708	934941	24.67
FALSE	High	Sequest HT (A2)	Unambiguous	[K].YLDGLSGIAVcGLGHAHPDVTR.[T]	C11(Carbamidomethyl)	1	1	Q5ZRB4	Q5ZRB4	0	3	0.55	0	1	1	770.053	2308.14	2308.15	-2.33	-0.00179	HCD (High Energy Collision Dissociation)	MS2	27.1165	45	27.4114	14005	ΔclpP/PclpPwt.raw	F5		1.2		0.002781	0.04183	506235	27.65
FALSE	High	Sequest HT (A2)	Unambiguous	[R].LLPPLIISEDEIDELVNR.[I]		1	1	Q5ZRB4	Q5ZRB4	0	3	0.7706	0	1	1	693.382	2078.13	2078.14	-3.44	-0.00238	HCD (High Energy Collision Dissociation)	MS2	50.8922	45	45.5886	26685	ΔclpP/PclpPwt.raw	F4		2.31		0	1.942e-05	120574	45.62
FALSE	High	Sequest HT (A2)	Unambiguous	[R].FTLAADMTHSIcQSYGVEHPVAGVAFR.[G]	C12(Carbamidomethyl)	1	1	Q5ZRB7	Q5ZRB7	0	4	0.5661	0	1	1	741.86	2964.42	2964.41	1.97	0.00146	HCD (High Energy Collision Dissociation)	MS2	15.4476	45	30.7326	16914	ΔclpP/PclpPtrap.raw	F3		1.89		0	1.397e-07	3.4692e+06	30.95
FALSE	High	Sequest HT (A2)	Unambiguous	[R].FTLAADMTHSIcQSYGVEHPVAGVAFR.[G]	C12(Carbamidomethyl)	1	1	Q5ZRB7	Q5ZRB7	0	3	0.6667	0	1	1	988.812	2964.42	2964.41	2.43	0.0024	HCD (High Energy Collision Dissociation)	MS2	0	45	30.7155	16903	ΔclpP/PclpPtrap.raw	F3		1.53		0	1.575e-05	1.97049e+06	30.98
FALSE	High	Sequest HT (A2)	Unambiguous	[R].NVEVVAVSIDSHFTHNAYR.[N]		1	1	Q5ZRB7	Q5ZRB7	0	4	0.6453	0	1	1	540.272	2158.07	2158.07	-0.87	-0.00047	HCD (High Energy Collision Dissociation)	MS2	8.43584	45	25.1136	13195	ΔclpP/PclpPtrap.raw	F3		2.34		0	1.337e-06	2868973	24.4
FALSE	High	Sequest HT (A2)	Unambiguous	[R].NVEVVAVSIDSHFTHNAYR.[N]		1	1	Q5ZRB7	Q5ZRB7	0	3	0.6121	0	1	1	720.028	2158.07	2158.07	1.3	0.00093	HCD (High Energy Collision Dissociation)	MS2	34.3464	45	24.0112	12481	ΔclpP/PclpPtrap.raw	F3		2.14		0	3.174e-05	8479478	24.43
FALSE	High	Sequest HT (A2)	Unambiguous	[K].GVAEYLSEHSESL.[-]		1	1	Q5ZRB7	Q5ZRB7	0	2	0.7951	0	1	1	710.833	1420.66	1420.66	0.11	8e-05	HCD (High Energy Collision Dissociation)	MS2	28.1207	45	25.7054	13567	ΔclpP/PclpPtrap.raw	F3		2.05		0	1.922e-05	22303548	25.91
FALSE	High	Sequest HT (A2)	Unambiguous	[R].IIDAVQFFEENGEVcPAGWQK.[G]	C15(Carbamidomethyl)	1	1	Q5ZRB7	Q5ZRB7	0	2	0.7747	0	1	1	1219.07	2437.14	2437.15	-5.23	-0.00638	HCD (High Energy Collision Dissociation)	MS2	0	45	38.3843	21948	ΔclpP/PclpPtrap.raw	F3		2.53		0	1.199e-07	734328	38.49
FALSE	High	Sequest HT (A2)	Unambiguous	[R].NVEVVAVSIDSHFTHNAYR.[N]		1	1	Q5ZRB7	Q5ZRB7	0	2	0.8344	0	1	1	1079.54	2158.07	2158.07	-0.18	-0.0002	HCD (High Energy Collision Dissociation)	MS2	0	45	24.2356	12625	ΔclpP/PclpPtrap.raw	F3		1.51		0.0001642	0.002028	248762	24.39
FALSE	High	Sequest HT (A2)	Unambiguous	[R].NVEVVAVSIDSHFTHNAYR.[N]		1	1	Q5ZRB7	Q5ZRB7	0	4	0.4504	0	1	1	540.27	2158.06	2158.07	-5.03	-0.00271	HCD (High Energy Collision Dissociation)	MS2	14.3935	45	24.0907	12531	ΔclpP/PclpPtrap.raw	F3		1.31		0.005826	0.1085	2868973	24.4
FALSE	High	Sequest HT (A2)	Unambiguous	[R].NVEVVAVSIDSHFTHNAYR.[N]		1	1	Q5ZRB7	Q5ZRB7	0	4	0.3851	0	1	1	540.27	2158.06	2158.07	-5.19	-0.0028	HCD (High Energy Collision Dissociation)	MS2	80.1247	43.12	24.1528	13032	ΔclpP/PclpPtrap.raw	F2		1.74		0	0.0002114	871775	24.3
FALSE	High	Sequest HT (A2)	Unambiguous	[R].NVEVVAVSIDSHFTHNAYR.[N]		1	1	Q5ZRB7	Q5ZRB7	0	2	0.8926	0	1	1	1079.54	2158.07	2158.07	0.55	0.00059	HCD (High Energy Collision Dissociation)	MS2	0	45	23.1003	12304	ΔclpP/PclpPtrap.raw	F2		3.26		0	3.718e-10	891218	23.34
FALSE	High	Sequest HT (A2)	Unambiguous	[R].NVEVVAVSIDSHFTHNAYR.[N]		1	1	Q5ZRB7	Q5ZRB7	0	4	0.6653	0	1	1	540.272	2158.07	2158.07	-0.99	-0.00053	HCD (High Energy Collision Dissociation)	MS2	10.0721	14.005	23.1346	12330	ΔclpP/PclpPtrap.raw	F2		2.51		0	2.468e-07	5300637	23.23
FALSE	High	Sequest HT (A2)	Unambiguous	[R].NVEVVAVSIDSHFTHNAYR.[N]		1	1	Q5ZRB7	Q5ZRB7	0	3	0.8218	0	1	1	720.028	2158.07	2158.07	0.18	0.00013	HCD (High Energy Collision Dissociation)	MS2	8.76306	45	24.0704	12969	ΔclpP/PclpPtrap.raw	F2		4.32		0	4.479e-13	19771670	23.28
FALSE	High	Sequest HT (A2)	Unambiguous	[R].NVEVVAVSIDSHFTHNAYR.[N]		1	1	Q5ZRB7	Q5ZRB7	0	3	0.4673	0	1	1	720.031	2158.08	2158.07	5.08	0.00366	HCD (High Energy Collision Dissociation)	MS2	65.1733	45	25.4565	13950	ΔclpP/PclpPtrap.raw	F2		1.99		0	2.908e-06
FALSE	High	Sequest HT (A2)	Unambiguous	[R].NVEVVAVSIDSHFTHNAYR.[N]		1	1	Q5ZRB7	Q5ZRB7	0	3	0.7665	0	1	1	720.028	2158.07	2158.07	0.42	0.0003	HCD (High Energy Collision Dissociation)	MS2	35.0221	10.393	23.0517	12269	ΔclpP/PclpPtrap.raw	F2		3.34		0	2.455e-11	19771670	23.28
FALSE	High	Sequest HT (A2)	Unambiguous	[R].SQIVNDLPIGR.[N]		1	1	Q5ZRB7	Q5ZRB7	0	2	0.9237	0	1	1	606.341	1211.67	1211.67	0.27	0.00016	HCD (High Energy Collision Dissociation)	MS2	13.8119	0.948	19.9796	10010	ΔclpP/PclpPtrap.raw	F2		2.62		0	4.556e-06	62510292	20.01
FALSE	High	Sequest HT (A2)	Unambiguous	[R].FTLAADMTHSIcQSYGVEHPVAGVAFR.[G]	C12(Carbamidomethyl)	1	1	Q5ZRB7	Q5ZRB7	0	3	0.7994	0	1	1	988.806	2964.4	2964.41	-2.94	-0.00291	HCD (High Energy Collision Dissociation)	MS2	59.9072	45	29.8608	17070	ΔclpP/PclpPtrap.raw	F2		3.44		0	7.86e-11	4711412	30.03
FALSE	High	Sequest HT (A2)	Unambiguous	[K].GVAEYLSEHSESL.[-]		1	1	Q5ZRB7	Q5ZRB7	0	2	0.8457	0	1	1	710.833	1420.66	1420.66	-0.6	-0.00042	HCD (High Energy Collision Dissociation)	MS2	0	3.942	25.8202	14215	ΔclpP/PclpPtrap.raw	F2		1.75		0.0001642	0.001672	36881276	25.69
FALSE	High	Sequest HT (A2)	Unambiguous	[R].NTPVKNGGIGPVR.[F]		1	1	Q5ZRB7	Q5ZRB7	1	2	0.6865	0	1	1	654.874	1308.74	1308.74	1.38	0.0009	HCD (High Energy Collision Dissociation)	MS2	38.8143	45	10.375	2920	ΔclpP/PclpPtrap.raw	F2		1.85		0.0004241	0.003361	415527	10.36
FALSE	High	Sequest HT (A2)	Unambiguous	[R].NIDEILR.[I]		1	1	Q5ZRB7	Q5ZRB7	0	2	0.3654	0	1	1	436.746	872.484	872.484	0.63	0.00028	HCD (High Energy Collision Dissociation)	MS2	18.674	1.849	17.178	7912	ΔclpP/PclpPtrap.raw	F2		1.56		0.001154	0.01645	107868464	17.27
FALSE	High	Sequest HT (A2)	Unambiguous	[R].FTLAADMTHSIcQSYGVEHPVAGVAFR.[G]	C12(Carbamidomethyl)	1	1	Q5ZRB7	Q5ZRB7	0	3	0.6257	0	1	1	988.809	2964.41	2964.41	-0.32	-0.00032	HCD (High Energy Collision Dissociation)	MS2		45	29.68	17500	ΔclpP/PclpPtrap.raw	F1		3.82		0	3.186e-13	13590501	29.88
FALSE	High	Sequest HT (A2)	Unambiguous	[R].KAPDFTVAAVMGNGEIVDKFNLHEHLK.[G]		1	1	Q5ZRB7	Q5ZRB7	2	5	0.5957	0	1	1	596.913	2980.54	2980.53	0.31	0.00019	HCD (High Energy Collision Dissociation)	MS2	9.48705	30.871	29.4999	17367	ΔclpP/PclpPtrap.raw	F1		4.18		0	1.79e-07	4097486	29.76
FALSE	High	Sequest HT (A2)	Unambiguous	[R].KAPDFTVAAVMGNGEIVDKFNLHEHLK.[G]		1	1	Q5ZRB7	Q5ZRB7	2	4	0.7403	0	1	1	745.889	2980.54	2980.53	0.14	0.0001	HCD (High Energy Collision Dissociation)	MS2	46.1412	45	29.5328	17392	ΔclpP/PclpPtrap.raw	F1		5.43		0	3.451e-11	2.67732e+06	29.7
FALSE	High	Sequest HT (A2)	Unambiguous	[R].NVEVVAVSIDSHFTHNAYR.[N]		1	1	Q5ZRB7	Q5ZRB7	0	4	0.589	0	1	1	540.272	2158.06	2158.07	-1.34	-0.00072	HCD (High Energy Collision Dissociation)	MS2	24.6154	32.463	23.9803	13246	ΔclpP/PclpPtrap.raw	F1		2.36		0	0.0001467	10202258	23.15
FALSE	High	Sequest HT (A2)	Unambiguous	[R].NVEVVAVSIDSHFTHNAYR.[N]		1	1	Q5ZRB7	Q5ZRB7	0	3	0.7434	0	1	1	720.027	2158.07	2158.07	-1.04	-0.00075	HCD (High Energy Collision Dissociation)	MS2	15.162	45	25.4843	14378	ΔclpP/PclpPtrap.raw	F1		3.04		0	1.284e-09	1.08724e+06	25.58
FALSE	High	Sequest HT (A2)	Unambiguous	[K].GVAEYLSEHSESL.[-]		1	1	Q5ZRB7	Q5ZRB7	0	2	0.8185	0	1	1	710.834	1420.66	1420.66	1.12	0.0008	HCD (High Energy Collision Dissociation)	MS2	34.7805	16.278	25.4681	14365	ΔclpP/PclpPtrap.raw	F1		2.48		0	4.863e-06	70192408	25.66
FALSE	High	Sequest HT (A2)	Unambiguous	[R].NVEVVAVSIDSHFTHNAYR.[N]		1	1	Q5ZRB7	Q5ZRB7	0	2	0.8377	0	1	1	1079.53	2158.06	2158.07	-4.93	-0.00532	HCD (High Energy Collision Dissociation)	MS2	0	45	22.9085	12454	ΔclpP/PclpPtrap.raw	F1		3.08		0	1.407e-11	2.07005e+06	23.24
FALSE	High	Sequest HT (A2)	Unambiguous	[R].NVEVVAVSIDSHFTHNAYR.[N]		1	1	Q5ZRB7	Q5ZRB7	0	4	0.7222	0	1	1	540.272	2158.07	2158.07	-1.03	-0.00055	HCD (High Energy Collision Dissociation)	MS2	16.0966	17.108	22.9606	12491	ΔclpP/PclpPtrap.raw	F1		2.88		0	3.78e-09	10202258	23.15
FALSE	High	Sequest HT (A2)	Unambiguous	[R].NVEVVAVSIDSHFTHNAYR.[N]		1	1	Q5ZRB7	Q5ZRB7	0	3	0.858	0	1	1	720.027	2158.07	2158.07	-0.15	-0.00011	HCD (High Energy Collision Dissociation)	MS2	12.6263	8.585	23.4627	12871	ΔclpP/PclpPtrap.raw	F1		4.86		0	2.998e-16	38383264	23.19
FALSE	High	Sequest HT (A2)	Unambiguous	[R].GAFVIDTNGMVR.[S]		1	1	Q5ZRB7	Q5ZRB7	0	2	0.8471	0	1	1	640.327	1279.65	1279.65	-0.11	-7e-05	HCD (High Energy Collision Dissociation)	MS2	3.87708	4.858	23.2603	12716	ΔclpP/PclpPtrap.raw	F1		2.42		0	1.173e-05	9498126	23.29
FALSE	High	Sequest HT (A2)	Unambiguous	[R].NTPVKNGGIGPVR.[F]		1	1	Q5ZRB7	Q5ZRB7	1	2	0.7154	0	1	1	654.875	1308.74	1308.74	3.5	0.00229	HCD (High Energy Collision Dissociation)	MS2	36.7761	45	10.3814	2989	ΔclpP/PclpPtrap.raw	F1		2.46		0	5.695e-06	1.72865e+06	10.39
FALSE	High	Sequest HT (A2)	Unambiguous	[R].FTLAADMTHSIcQSYGVEHPVAGVAFR.[G]	C12(Carbamidomethyl)	1	1	Q5ZRB7	Q5ZRB7	0	4	0.2713	0	1	1	741.858	2964.41	2964.41	-1.54	-0.00114	HCD (High Energy Collision Dissociation)	MS2	22.747	45	64.9573	39012	ΔclpP/PclpPtrap.raw	F1	Not Reliable	3.28		0	3.688e-05
FALSE	High	Sequest HT (A2)	Unambiguous	[R].NVEVVAVSIDSHFTHNAYR.[N]		1	1	Q5ZRB7	Q5ZRB7	0	4	0.1779	0	1	1	540.277	2158.09	2158.07	9.32	0.00503	HCD (High Energy Collision Dissociation)	MS2	74.7393	45	25.0199	14021	ΔclpP/PclpPtrap.raw	F1		1.63		0.001154	0.01748
FALSE	High	Sequest HT (A2)	Unambiguous	[R].FTLAADMTHSIcQSYGVEHPVAGVAFR.[G]	C12(Carbamidomethyl)	1	1	Q5ZRB7	Q5ZRB7	0	4	0.6944	0	1	1	741.856	2964.4	2964.41	-3.1	-0.0023	HCD (High Energy Collision Dissociation)	MS2	62.7219	8.744	29.7154	17524	ΔclpP/PclpPtrap.raw	F1		2.16		0.00132	0.02077	21754946	29.88
FALSE	High	Sequest HT (A2)	Unambiguous	[R].RNVEVVAVSIDSHFTHNAYR.[N]		1	1	Q5ZRB7	Q5ZRB7	1	4	0.5169	0	1	1	579.295	2314.16	2314.17	-3.93	-0.00227	HCD (High Energy Collision Dissociation)	MS2	55.0449	14.431	22.5256	12158	ΔclpP/PclpPtrap.raw	F1		2.07		0.003062	0.04868
FALSE	High	Sequest HT (A2)	Unambiguous	[R].SQIVNDLPIGR.[N]		1	1	Q5ZRB7	Q5ZRB7	0	2	0.7683	0	1	1	606.342	1211.68	1211.67	1.4	0.00085	HCD (High Energy Collision Dissociation)	MS2	64.761	45	20.2519	10342	ΔclpP/PclpPwt.raw	F6		2.46		0	0.0001811	27658116	19.93
FALSE	High	Sequest HT (A2)	Unambiguous	[K].GVAEYLSEHSESL.[-]		1	1	Q5ZRB7	Q5ZRB7	0	2	0.8667	0	1	1	710.834	1420.66	1420.66	0.5	0.00036	HCD (High Energy Collision Dissociation)	MS2	8.0156	6.438	25.7018	14163	ΔclpP/PclpPwt.raw	F6		2.1		0	2.03e-06	16465875	25.79
FALSE	High	Sequest HT (A2)	Unambiguous	[R].NIDEILR.[I]		1	1	Q5ZRB7	Q5ZRB7	0	2	0.2202	0	1	1	436.745	872.482	872.484	-1.42	-0.00062	HCD (High Energy Collision Dissociation)	MS2	49.5397	20.61	17.0776	8043	ΔclpP/PclpPwt.raw	F6		1.09		0.001494	0.02243	42668808	17.28
FALSE	High	Sequest HT (A2)	Unambiguous	[R].NVEVVAVSIDSHFTHNAYR.[N]		1	1	Q5ZRB7	Q5ZRB7	0	4	0.6966	0	1	1	540.273	2158.07	2158.07	0.99	0.00054	HCD (High Energy Collision Dissociation)	MS2	24.1213	45	25.4777	12876	ΔclpP/PclpPwt.raw	F5		2.34		0	3.597e-06
FALSE	High	Sequest HT (A2)	Unambiguous	[K].GVAEYLSEHSESL.[-]		1	1	Q5ZRB7	Q5ZRB7	0	2	0.825	0	1	1	710.833	1420.66	1420.66	-0.74	-0.00052	HCD (High Energy Collision Dissociation)	MS2	22.4602	45	25.7289	13026	ΔclpP/PclpPwt.raw	F5		2.4		0	6.17e-06	18610736	25.92
FALSE	High	Sequest HT (A2)	Unambiguous	[R].SQIVNDLPIGR.[N]		1	1	Q5ZRB7	Q5ZRB7	0	2	0.8708	0	1	1	606.339	1211.67	1211.67	-3.66	-0.00222	HCD (High Energy Collision Dissociation)	MS2	55.4992	45	19.7257	9263	ΔclpP/PclpPwt.raw	F5		2.71		0	3.503e-06	24117846	19.96
FALSE	High	Sequest HT (A2)	Unambiguous	[R].NVEVVAVSIDSHFTHNAYR.[N]		1	1	Q5ZRB7	Q5ZRB7	0	3	0.8708	0	1	1	720.027	2158.07	2158.07	-0.8	-0.00057	HCD (High Energy Collision Dissociation)	MS2	2.68365	30.348	25.2465	12741	ΔclpP/PclpPwt.raw	F5		5.42		0	9.079e-16
FALSE	High	Sequest HT (A2)	Unambiguous	[R].RNVEVVAVSIDSHFTHNAYR.[N]		1	1	Q5ZRB7	Q5ZRB7	1	4	0.5066	0	1	1	579.298	2314.17	2314.17	1.1	0.00063	HCD (High Energy Collision Dissociation)	MS2	27.8893	45	26.3148	13359	ΔclpP/PclpPwt.raw	F5		1.52		0.0008804	0.008353	121470	25.76
FALSE	High	Sequest HT (A2)	Unambiguous	[R].KAPDFTVAAVMGNGEIVDKFNLHEHLK.[G]		1	1	Q5ZRB7	Q5ZRB7	2	6	0.5251	0	1	1	497.595	2980.53	2980.53	-0.55	-0.00027	HCD (High Energy Collision Dissociation)	MS2	54.1388	45	34.5702	18456	ΔclpP/PclpPwt.raw	F5		1.79		0.0009127	0.008682	196032	34.83
FALSE	High	Sequest HT (A2)	Unambiguous	[R].SQIVNDLPIGR.[N]		1	1	Q5ZRB7	Q5ZRB7	0	3	0.5828	0	1	1	404.563	1211.67	1211.67	0.53	0.00021	HCD (High Energy Collision Dissociation)	MS2	68.2818	45	19.9546	9410	ΔclpP/PclpPwt.raw	F5		1.63		0.0009476	0.01065	279671	19.95
FALSE	High	Sequest HT (A2)	Unambiguous	[R].NVEVVAVSIDSHFTHNAYR.[N]		1	1	Q5ZRB7	Q5ZRB7	0	4	0.4027	0	1	1	540.271	2158.06	2158.07	-3.4	-0.00183	HCD (High Energy Collision Dissociation)	MS2	33.0957	26.135	24.3855	12229	ΔclpP/PclpPwt.raw	F5		1.49		0.00103	0.01418	2.7888e+06	24.61
FALSE	High	Sequest HT (A2)	Unambiguous	[R].KAPDFTVAAVMGNGEIVDK.[F]		1	1	Q5ZRB7	Q5ZRB7	1	3	0.4379	0	1	1	654.67	1962	1962	-1.72	-0.00113	HCD (High Energy Collision Dissociation)	MS2	52.3149	33.856	26.3021	13353	ΔclpP/PclpPwt.raw	F5		1.53		0.006464	0.1166	592925	26.25
FALSE	High	Sequest HT (A2)	Unambiguous	[K].GVAEYLSEHSESL.[-]		1	1	Q5ZRB7	Q5ZRB7	0	2	0.7855	0	1	1	710.831	1420.65	1420.66	-3.21	-0.00228	HCD (High Energy Collision Dissociation)	MS2	0	45	25.762	13818	ΔclpP/PclpPwt.raw	F4		2.89		0	4.628e-07	3.62808e+06	25.89
FALSE	High	Sequest HT (A2)	Unambiguous	[R].SQIVNDLPIGR.[N]		1	1	Q5ZRB7	Q5ZRB7	0	2	0.9071	0	1	1	606.34	1211.67	1211.67	-0.84	-0.00051	HCD (High Energy Collision Dissociation)	MS2	18.3379	6.287	20.0392	9795	ΔclpP/PclpPwt.raw	F4		2.69		0	3.877e-06	14017139	19.96
FALSE	High	Sequest HT (A2)	Unambiguous	[R].IIDAVQFFEENGEVcPAGWQK.[G]	C15(Carbamidomethyl)	1	1	Q5ZRB7	Q5ZRB7	0	3	0.6217	0	1	1	813.055	2437.15	2437.15	0.42	0.00034	HCD (High Energy Collision Dissociation)	MS2	28.8228	45	38.3834	22459	ΔclpP/PclpPwt.raw	F4		2.3		6.141e-05	0.0003162	865464	38.5
FALSE	High	Sequest HT (A2)	Unambiguous	[R].NIDEILR.[I]		1	1	Q5ZRB7	Q5ZRB7	0	2	0.3714	0	1	1	436.745	872.484	872.484	-0.06	-3e-05	HCD (High Energy Collision Dissociation)	MS2	45.5475	19.122	17.1011	7657	ΔclpP/PclpPwt.raw	F4		1.4		0.0009127	0.00982	17366168	17.25
FALSE	High	Sequest HT (A2)	Unambiguous	[R].IIDAVQFFEENGEVcPAGWQK.[G]	C15(Carbamidomethyl)	1	1	Q5ZRB7	Q5ZRB7	0	2	0.5433	0	1	1	1219.07	2437.14	2437.15	-4.99	-0.00608	HCD (High Energy Collision Dissociation)	MS2		45	38.629	22627	ΔclpP/PclpPwt.raw	F4		1.27		0.004009	0.07285	432661	38.52
FALSE	High	Sequest HT (A2)	Unambiguous	[K].LYPAGATTNSEEGAK.[S]		1	1	Q5ZRB9	Q5ZRB9	0	2	0.5827	0	1	1	754.866	1508.72	1508.72	1.24	0.00093	HCD (High Energy Collision Dissociation)	MS2	31.2146	45	11.4228	3712	ΔclpP/PclpPtrap.raw	F2		1.27		6.141e-05	0.0007428	536150	11.43
FALSE	High	Sequest HT (A2)	Unambiguous	[R].FHGGVQYAR.[I]		1	1	Q5ZRC1	Q5ZRC1	0	2	0.7868	0	1	1	517.762	1034.52	1034.52	0.88	0.00045	HCD (High Energy Collision Dissociation)	MS2	10.5242	11.171	10.9446	3530	ΔclpP/PclpPtrap.raw	F3		1.97		0	9.706e-05	6.75812e+06	10.87
FALSE	High	Sequest HT (A2)	Unambiguous	[K].NAIVPELEAK.[L]		1	1	Q5ZRC1	Q5ZRC1	0	2	0.9083	0	1	1	542.306	1083.6	1083.6	0.15	8e-05	HCD (High Energy Collision Dissociation)	MS2	29.3634	7.89	16.8918	7728	ΔclpP/PclpPtrap.raw	F3		2.4		0	1.498e-05	17506388	17.11
FALSE	High	Sequest HT (A2)	Unambiguous	[K].GAAAILVGTSDFYDGIGFVTGSK.[N]		1	1	Q5ZRC1	Q5ZRC1	0	3	0.8394	0	1	1	749.384	2246.14	2246.13	1.71	0.00128	HCD (High Energy Collision Dissociation)	MS2	9.36003	45	40.4385	23311	ΔclpP/PclpPtrap.raw	F3		3.3		0	5.426e-10	506819	40.51
FALSE	High	Sequest HT (A2)	Unambiguous	[K].WDAVNAELGQFVDFSANK.[K]		1	1	Q5ZRC1	Q5ZRC1	0	2	0.569	0	1	1	1005.98	2010.95	2010.96	-1.2	-0.00121	HCD (High Energy Collision Dissociation)	MS2	45.5013	45	38.2408	21856	ΔclpP/PclpPtrap.raw	F3		1.16		0.0001141	0.0009951	200352	38.26
FALSE	High	Sequest HT (A2)	Unambiguous	[K].GAAAILVGTSDFYDGIGFVTGSK.[N]		1	1	Q5ZRC1	Q5ZRC1	0	3	0.8052	0	1	1	749.384	2246.14	2246.13	1.77	0.00133	HCD (High Energy Collision Dissociation)	MS2	16.3126	45	40.4535	24283	ΔclpP/PclpPtrap.raw	F2		3.85		0	4.775e-10	1.09987e+06	40.52
FALSE	High	Sequest HT (A2)	Unambiguous	[K].GAAAILVGTSDFYDGIGFVTGSK.[N]		1	1	Q5ZRC1	Q5ZRC1	0	2	0.7745	0	1	1	1123.57	2246.12	2246.13	-4.98	-0.0056	HCD (High Energy Collision Dissociation)	MS2	0	45	40.412	24254	ΔclpP/PclpPtrap.raw	F2		2.04		0	4.38e-06	1.16103e+06	40.54
FALSE	High	Sequest HT (A2)	Unambiguous	[R].HWHDVDHEWDWGFK.[L]		1	1	Q5ZRC1	Q5ZRC1	0	3	0.4836	0	1	1	631.941	1893.81	1893.81	-0.67	-0.00043	HCD (High Energy Collision Dissociation)	MS2	55.1912	45	29.5566	16860	ΔclpP/PclpPtrap.raw	F2		2.13		0	3.292e-05	617767	29.65
FALSE	High	Sequest HT (A2)	Unambiguous	[R].IEADVNR.[Y]		1	1	Q5ZRC1	Q5ZRC1	0	2	0.5157	0	1	1	408.714	816.421	816.421	0.54	0.00022	HCD (High Energy Collision Dissociation)	MS2	9.34919	45	9.3232	2256	ΔclpP/PclpPtrap.raw	F2		1.59		0	6.395e-05	279598	9.34
FALSE	High	Sequest HT (A2)	Unambiguous	[K].NAIVPELEAK.[L]		1	1	Q5ZRC1	Q5ZRC1	0	2	0.7761	0	1	1	542.306	1083.6	1083.6	0.48	0.00026	HCD (High Energy Collision Dissociation)	MS2	44.2815	4.224	16.8897	7705	ΔclpP/PclpPtrap.raw	F2		2.01		0.0001141	0.0009775	41297484	17.16
FALSE	High	Sequest HT (A2)	Unambiguous	[K].WDAVNAELGQFVDFSANKK.[M]		1	1	Q5ZRC1	Q5ZRC1	1	3	0.224	0	1	1	713.691	2139.06	2139.05	3.01	0.00214	HCD (High Energy Collision Dissociation)	MS2	34.5461	45	33.0872	19326	ΔclpP/PclpPtrap.raw	F2		1.25		0.002781	0.04154	1.21654e+06	33.16
FALSE	High	Sequest HT (A2)	Unambiguous	[K].GAAAILVGTSDFYDGIGFVTGSK.[N]		1	1	Q5ZRC1	Q5ZRC1	0	3	0.8076	0	1	1	749.385	2246.14	2246.13	3.05	0.00229	HCD (High Energy Collision Dissociation)	MS2	23.3152	36.614	40.4278	25136	ΔclpP/PclpPtrap.raw	F1		3.95		0	4.612e-11	1.3628e+06	40.52
FALSE	High	Sequest HT (A2)	Unambiguous	[K].GAAAILVGTSDFYDGIGFVTGSK.[N]		1	1	Q5ZRC1	Q5ZRC1	0	2	0.8339	0	1	1	1123.56	2246.11	2246.13	-8.87	-0.00996	HCD (High Energy Collision Dissociation)	MS2	0	45	40.4291	25137	ΔclpP/PclpPtrap.raw	F1		2.95		0	2.95e-10	1140400	40.53
FALSE	High	Sequest HT (A2)	Unambiguous	[K].NAIVPELEAK.[L]		1	1	Q5ZRC1	Q5ZRC1	0	2	0.9095	0	1	1	542.306	1083.6	1083.6	0.19	0.0001	HCD (High Energy Collision Dissociation)	MS2	27.1456	2.475	17.0189	7997	ΔclpP/PclpPtrap.raw	F1		2.32		0	1.223e-05	38729272	17.18
FALSE	High	Sequest HT (A2)	Unambiguous	[R].IEADVNR.[Y]		1	1	Q5ZRC1	Q5ZRC1	0	2	0.4032	0	1	1	408.714	816.421	816.421	0.01	1e-05	HCD (High Energy Collision Dissociation)	MS2	21.3807	45	9.3761	2260	ΔclpP/PclpPtrap.raw	F1		1.24		0.0007015	0.006139	203394	9.4
FALSE	High	Sequest HT (A2)	Unambiguous	[K].FNGFGPR.[T]		1	2	Q5ZRC1	Q5ZRC1; Q5ZU34	0	2	0.5469	0	1	1	397.7	794.392	794.394	-2.79	-0.00111	HCD (High Energy Collision Dissociation)	MS2	26.8536	9.95	13.3063	5193	ΔclpP/PclpPtrap.raw	F2		1.92		0.001407	0.02167	13852162	13.37
FALSE	High	Sequest HT (A2)	Unambiguous	[K].FNGFGPR.[T]		1	2	Q5ZRC1	Q5ZRC1; Q5ZU34	0	2	0.7183	0	1	1	397.699	794.391	794.394	-4.09	-0.00162	HCD (High Energy Collision Dissociation)	MS2	0	38.53	13.3028	5380	ΔclpP/PclpPtrap.raw	F1		2.13		0.00132	0.01865	19841892	13.38
FALSE	High	Sequest HT (A2)	Unambiguous	[K].NAIVPELEAK.[L]		1	1	Q5ZRC1	Q5ZRC1	0	2	0.8502	0	1	1	542.306	1083.6	1083.6	0.49	0.00027	HCD (High Energy Collision Dissociation)	MS2	44.3624	5.708	16.9636	7963	ΔclpP/PclpPwt.raw	F6		2.07		0	7.316e-05	20296420	17.16
FALSE	High	Sequest HT (A2)	Unambiguous	[K].NAIVPELEAK.[L]		1	1	Q5ZRC1	Q5ZRC1	0	2	0.9397	0	1	1	542.307	1083.61	1083.6	2.34	0.00127	HCD (High Energy Collision Dissociation)	MS2	28.2773	7.375	17.0633	7490	ΔclpP/PclpPwt.raw	F5		2.32		0	6.698e-05	9377441	17.17
FALSE	High	Sequest HT (A2)	Unambiguous	[K].GAAAILVGTSDFYDGIGFVTGSK.[N]		1	1	Q5ZRC1	Q5ZRC1	0	2	0.8621	0	1	1	1123.58	2246.15	2246.13	6.41	0.0072	HCD (High Energy Collision Dissociation)	MS2	0	45	40.6991	22008	ΔclpP/PclpPwt.raw	F5		1.74		0.0009127	0.009939	140146	40.76
FALSE	High	Sequest HT (A2)	Unambiguous	[K].GAAAILVGTSDFYDGIGFVTGSK.[N]		1	1	Q5ZRC1	Q5ZRC1	0	3	0.8375	0	1	1	749.385	2246.14	2246.13	3.29	0.00246	HCD (High Energy Collision Dissociation)	MS2	22.3688	45	40.6189	23898	ΔclpP/PclpPwt.raw	F4		2.4		0	2.62e-07	323494	40.68
FALSE	High	Sequest HT (A2)	Unambiguous	[K].NAIVPELEAK.[L]		1	1	Q5ZRC1	Q5ZRC1	0	2	0.9292	0	1	1	542.307	1083.61	1083.6	2.04	0.0011	HCD (High Energy Collision Dissociation)	MS2	30.961	3.433	17.1305	7676	ΔclpP/PclpPwt.raw	F4		2.4		0	3.169e-06	13924562	17.14
FALSE	High	Sequest HT (A2)	Unambiguous	[K].GAAAILVGTSDFYDGIGFVTGSK.[N]		1	1	Q5ZRC1	Q5ZRC1	0	2	0.694	0	1	1	1123.57	2246.14	2246.13	1.18	0.00132	HCD (High Energy Collision Dissociation)	MS2	0	45	40.6099	23893	ΔclpP/PclpPwt.raw	F4		1.34		6.141e-05	0.0006193	211020	40.68
FALSE	High	Sequest HT (A2)	Unambiguous	[R].HWHDVDHEWDWGFK.[L]		1	1	Q5ZRC1	Q5ZRC1	0	4	0.6084	0	1	1	474.207	1893.81	1893.81	-0.98	-0.00046	HCD (High Energy Collision Dissociation)	MS2	25.1678	45	33.391	19092	ΔclpP/PclpPwt.raw	F4		1.43		6.141e-05	0.0005555	311345	33.42
FALSE	High	Sequest HT (A2)	Unambiguous	[K].FNGFGPR.[T]		1	2	Q5ZRC1	Q5ZRC1; Q5ZU34	0	2	0.7348	0	1	1	397.698	794.389	794.394	-6.78	-0.00269	HCD (High Energy Collision Dissociation)	MS2	34.5362	44.866	13.3493	5557	ΔclpP/PclpPwt.raw	F6		2.3		0.001956	0.02945	6.01545e+06	13.52
FALSE	High	Sequest HT (A2)	Unambiguous	[R].TIVPSLEAK.[L]		1	1	Q5ZRC2	Q5ZRC2	0	2	0.7394	0	1	1	479.285	957.562	957.562	0.67	0.00032	HCD (High Energy Collision Dissociation)	MS2	50.6357	34.133	15.1583	6594	ΔclpP/PclpPtrap.raw	F3		1.42		0.001287	0.01821	1.36341e+06	15.16
FALSE	High	Sequest HT (A2)	Unambiguous	[K].HEQQAAAKPAEPQSKPTVK.[S]		1	1	Q5ZRC3	Q5ZRC3	0	4	0.7368	0	1	1	512.025	2045.08	2045.08	-0.43	-0.00022	HCD (High Energy Collision Dissociation)	MS2	35.1542	45	9.5177	2371	ΔclpP/PclpPtrap.raw	F3		2.09		0	0.0001774	1.85852e+06	9.65
FALSE	High	Sequest HT (A2)	Unambiguous	[K].EALALNLPK.[R]		1	1	Q5ZRC3	Q5ZRC3	0	2	0.6538	0	1	1	484.791	968.575	968.578	-2.37	-0.00115	HCD (High Energy Collision Dissociation)	MS2	23.8636	45	19.8114	9686	ΔclpP/PclpPtrap.raw	F3		2.08		0	0.0002291	2400404	20.02
FALSE	High	Sequest HT (A2)	Unambiguous	[K].VEVHAPDAHPESISFYPTALIADNR.[V]		1	1	Q5ZRC3	Q5ZRC3	0	4	0.7699	0	1	1	688.095	2749.36	2749.36	-0.16	-0.00011	HCD (High Energy Collision Dissociation)	MS2	25.4197	45	28.7862	15585	ΔclpP/PclpPtrap.raw	F3		3.39		0	3.723e-08	473604	28.76
FALSE	High	Sequest HT (A2)	Unambiguous	[R].LQHQAEDLQAQLNR.[L]		1	1	Q5ZRC3	Q5ZRC3	0	2	0.6125	0	1	1	832.43	1663.85	1663.85	1.14	0.00095	HCD (High Energy Collision Dissociation)	MS2	0	45	14.4537	6103	ΔclpP/PclpPtrap.raw	F3		0.8		0.001531	0.02338	462073	14.55
FALSE	High	Sequest HT (A2)	Unambiguous	[K].EALALNLPK.[R]		1	1	Q5ZRC3	Q5ZRC3	0	2	0.7371	0	1	1	484.792	968.576	968.578	-1.36	-0.00066	HCD (High Energy Collision Dissociation)	MS2	15.1805	35.819	19.9139	9961	ΔclpP/PclpPtrap.raw	F2		2.13		0.0001141	0.001043	4.23395e+06	20.05
FALSE	High	Sequest HT (A2)	Unambiguous	[K].HEQQAAAKPAEPQSKPTVK.[S]		1	1	Q5ZRC3	Q5ZRC3	0	4	0.7059	0	1	1	512.025	2045.08	2045.08	1.11	0.00057	HCD (High Energy Collision Dissociation)	MS2	10.717	45	9.6652	2402	ΔclpP/PclpPtrap.raw	F2		1.36		0.0002152	0.002788	682779	9.8
FALSE	High	Sequest HT (A2)	Unambiguous	[R].LQHQAEDLQAQLNR.[L]		1	1	Q5ZRC3	Q5ZRC3	0	2	0.6009	0	1	1	832.426	1663.85	1663.85	-3.4	-0.00283	HCD (High Energy Collision Dissociation)	MS2	0	45	13.6546	5649	ΔclpP/PclpPtrap.raw	F1		2.33		0	8.383e-09	2.87992e+06	13.74
FALSE	High	Sequest HT (A2)	Unambiguous	[R].LQHQAEDLQAQLNR.[L]		1	1	Q5ZRC3	Q5ZRC3	0	3	0.663	0	1	1	555.29	1663.85	1663.85	2.06	0.00114	HCD (High Energy Collision Dissociation)	MS2	36.799	28.509	13.695	5675	ΔclpP/PclpPtrap.raw	F1		3.65		0	3.83e-07	4835401	13.73
FALSE	High	Sequest HT (A2)	Unambiguous	[K].HEQQAAAKPAEPQSKPTVK.[S]		1	1	Q5ZRC3	Q5ZRC3	0	4	0.8325	0	1	1	512.025	2045.08	2045.08	0.86	0.00044	HCD (High Energy Collision Dissociation)	MS2	10.1349	45	9.4372	2285	ΔclpP/PclpPtrap.raw	F1		1.91		6.141e-05	0.0003314	2572358	9.65
FALSE	High	Sequest HT (A2)	Unambiguous	[K].EALALNLPK.[R]		1	1	Q5ZRC3	Q5ZRC3	0	2	0.75	0	1	1	484.792	968.576	968.578	-1.33	-0.00064	HCD (High Energy Collision Dissociation)	MS2	36.6616	9.37	20.0632	10282	ΔclpP/PclpPtrap.raw	F1		1.64		0.0005588	0.005417	4.74795e+06	20.08
FALSE	High	Sequest HT (A2)	Unambiguous	[K].HEQQAAAKPAEPQSKPTVK.[S]		1	1	Q5ZRC3	Q5ZRC3	0	4	0.6412	0	1	1	512.025	2045.08	2045.08	-0.03	-1e-05	HCD (High Energy Collision Dissociation)	MS2	60.837	45	9.5487	2395	ΔclpP/PclpPwt.raw	F6		3.01		0	2.289e-05	766195	9.61
FALSE	High	Sequest HT (A2)	Unambiguous	[K].SQADTGPFGAVYGYR.[S]		1	1	Q5ZRC3	Q5ZRC3	0	2	0.8777	0	1	1	794.872	1588.74	1588.74	-1.7	-0.00135	HCD (High Energy Collision Dissociation)	MS2	48.2348	45	24.741	13533	ΔclpP/PclpPwt.raw	F6		3.76		0	8.836e-10	903872	24.82
FALSE	High	Sequest HT (A2)	Unambiguous	[K].AEPAATFNNPFR.[S]		1	1	Q5ZRC3	Q5ZRC3	0	2	0.7925	0	1	1	667.826	1334.64	1334.65	-3.35	-0.00224	HCD (High Energy Collision Dissociation)	MS2	20.0845	45	21.6714	11362	ΔclpP/PclpPwt.raw	F6		2.94		0	2.137e-06	2.4691e+06	21.65
FALSE	High	Sequest HT (A2)	Unambiguous	[K].VEVHAPDAHPESISFYPTALIADNR.[V]		1	1	Q5ZRC3	Q5ZRC3	0	4	0.58	0	1	1	688.094	2749.35	2749.36	-1.88	-0.00129	HCD (High Energy Collision Dissociation)	MS2	33.132	45	28.8776	14925	ΔclpP/PclpPwt.raw	F5		1.5		0	0.0001356	174674	28.87
FALSE	High	Sequest HT (A2)	Unambiguous	[K].EALALNLPK.[R]		1	1	Q5ZRC3	Q5ZRC3	0	2	0.7526	0	1	1	484.792	968.576	968.578	-1.26	-0.00061	HCD (High Energy Collision Dissociation)	MS2	6.89185	45	19.8799	9360	ΔclpP/PclpPwt.raw	F5		1.94		0	0.0001521	1.92489e+06	19.99
FALSE	High	Sequest HT (A2)	Unambiguous	[R].LQHQAEDLQAQLNR.[L]		1	1	Q5ZRC3	Q5ZRC3	0	2	0.7174	0	1	1	832.429	1663.85	1663.85	-0.57	-0.00048	HCD (High Energy Collision Dissociation)	MS2	18.6965	45	14.5068	5866	ΔclpP/PclpPwt.raw	F5		2.3		0	4.245e-09	801545	14.56
FALSE	High	Sequest HT (A2)	Unambiguous	[K].HEQQAAAKPAEPQSKPTVK.[S]		1	1	Q5ZRC3	Q5ZRC3	0	4	0.6963	0	1	1	512.025	2045.08	2045.08	-0.33	-0.00017	HCD (High Energy Collision Dissociation)	MS2	7.45836	45	9.5328	2411	ΔclpP/PclpPwt.raw	F5		1.35		0.0008804	0.007433	1.00624e+06	9.7
FALSE	High	Sequest HT (A2)	Unambiguous	[K].SQADTGPFGAVYGYR.[S]		1	1	Q5ZRC3	Q5ZRC3	0	2	0.735	0	1	1	794.868	1588.73	1588.74	-6.44	-0.00512	HCD (High Energy Collision Dissociation)	MS2	21.2066	45	24.65	13072	ΔclpP/PclpPwt.raw	F4		2.34		0	1.125e-05
FALSE	High	Sequest HT (A2)	Unambiguous	[K].EALALNLPK.[R]		1	1	Q5ZRC3	Q5ZRC3	0	2	0.713	0	1	1	484.792	968.577	968.578	-0.47	-0.00023	HCD (High Energy Collision Dissociation)	MS2	37.1231	28.747	19.9245	9712	ΔclpP/PclpPwt.raw	F4		2.23		0	0.0002178	2.44521e+06	19.99
FALSE	High	Sequest HT (A2)	Unambiguous	[K].HEQQAAAKPAEPQSKPTVK.[S]		1	1	Q5ZRC3	Q5ZRC3	0	4	0.5115	0	1	1	512.024	2045.08	2045.08	-0.8	-0.00041	HCD (High Energy Collision Dissociation)	MS2	48.066	45	9.9488	2581	ΔclpP/PclpPwt.raw	F4		1.74		0.0001141	0.001252	183774	9.94
FALSE	High	Sequest HT (A2)	Unambiguous	[R].SVLGQHDLDDMLAER.[E]		1	1	Q5ZRC5	Q5ZRC5	0	3	0.7016	0	1	1	566.943	1698.81	1698.81	1.67	0.00094	HCD (High Energy Collision Dissociation)	MS2	50.5115	42.206	25.0161	14018	ΔclpP/PclpPtrap.raw	F1		2.48		0	2.769e-06	577911	25.01
FALSE	High	Sequest HT (A2)	Unambiguous	[K].ILDAQTESWGIK.[V]		1	1	Q5ZRC5	Q5ZRC5	0	2	0.1521	0	1	1	680.857	1360.71	1360.71	-3.26	-0.00221	HCD (High Energy Collision Dissociation)	MS2	39.3014	18.629	23.0562	12557	ΔclpP/PclpPtrap.raw	F1		2.63		0	5.349e-07	2.45016e+06	23.12
FALSE	High	Sequest HT (A2)	Unambiguous	[K].IFTNINSAIVDPK.[A]		1	1	Q5ZRC6	Q5ZRC6	0	2	0.7435	0	1	1	716.396	1431.78	1431.78	0.05	4e-05	HCD (High Energy Collision Dissociation)	MS2	54.2839	45	22.9173	11734	ΔclpP/PclpPtrap.raw	F3		1.91		0	2.481e-05	532302	22.99
FALSE	High	Sequest HT (A2)	Unambiguous	[K].IYAYEGVAQMLFLEANEVcAVSYR.[D]	C19(Carbamidomethyl)	1	1	Q5ZRC6	Q5ZRC6	0	3	0.7621	0	1	1	932.783	2796.34	2796.34	-0.74	-0.00069	HCD (High Energy Collision Dissociation)	MS2	14.9526	45	48.9971	27970	ΔclpP/PclpPtrap.raw	F3		2.9		0	1.515e-10	218769	49.06
FALSE	High	Sequest HT (A2)	Unambiguous	[K].MALEHGMISPFQAGQVR.[E]		1	1	Q5ZRC6	Q5ZRC6	0	3	0.7456	0	1	1	624.646	1871.92	1871.93	-0.34	-0.00022	HCD (High Energy Collision Dissociation)	MS2	56.1474	15.553	23.5257	12614	ΔclpP/PclpPtrap.raw	F2		2.87		0	1.615e-06	2.35707e+06	23.55
FALSE	High	Sequest HT (A2)	Unambiguous	[K].IFTNINSAIVDPK.[A]		1	1	Q5ZRC6	Q5ZRC6	0	2	0.8087	0	1	1	716.396	1431.78	1431.78	0.5	0.00036	HCD (High Energy Collision Dissociation)	MS2	29.7061	35.446	22.9822	12220	ΔclpP/PclpPtrap.raw	F2		2.77		0	5.082e-08	1.44572e+06	22.98
FALSE	High	Sequest HT (A2)	Unambiguous	[K].IFTNINSAIVDPK.[A]		1	1	Q5ZRC6	Q5ZRC6	0	2	0.7787	0	1	1	716.398	1431.79	1431.78	2.67	0.00191	HCD (High Energy Collision Dissociation)	MS2	50.5373	43.319	23.0058	12525	ΔclpP/PclpPtrap.raw	F1		2.53		0	1.967e-06	1.16356e+06	23
FALSE	High	Sequest HT (A2)	Unambiguous	[K].MALEHGMISPFQAGQVR.[E]		1	1	Q5ZRC6	Q5ZRC6	0	2	0.6059	0	1	1	936.462	1871.92	1871.93	-4.61	-0.00432	HCD (High Energy Collision Dissociation)	MS2	41.464	45	23.4219	12840	ΔclpP/PclpPtrap.raw	F1		2.03		0	1.032e-06	892428	23.5
FALSE	High	Sequest HT (A2)	Unambiguous	[K].MALEHGMISPFQAGQVR.[E]		1	1	Q5ZRC6	Q5ZRC6	0	3	0.6895	0	1	1	624.647	1871.93	1871.93	0.57	0.00035	HCD (High Energy Collision Dissociation)	MS2	60.6718	7.424	23.4325	12848	ΔclpP/PclpPtrap.raw	F1		2.77		0	1.755e-05	3.42435e+06	23.49
FALSE	High	Sequest HT (A2)	Unambiguous	[R].IISYGVSSYGYDVR.[C]		1	1	Q5ZRC6	Q5ZRC6	0	2	0.6992	0	1	1	789.894	1578.78	1578.78	0.34	0.00027	HCD (High Energy Collision Dissociation)	MS2	25.0362	45	23.4614	12869	ΔclpP/PclpPtrap.raw	F1		2.46		0	1.206e-05	853884	23.49
FALSE	High	Sequest HT (A2)	Unambiguous	[K].IYAYEGVAQMLFLEANEVcAVSYR.[D]	C19(Carbamidomethyl)	1	1	Q5ZRC6	Q5ZRC6	0	3	0.8216	0	1	1	932.785	2796.34	2796.34	1.58	0.00147	HCD (High Energy Collision Dissociation)	MS2	33.2783	45	49.1281	31031	ΔclpP/PclpPtrap.raw	F1		5.27		0	5.938e-13	501611	49.15
FALSE	High	Sequest HT (A2)	Unambiguous	[K].IYAYEGVAQMLFLEANEVcAVSYR.[D]	C19(Carbamidomethyl)	1	1	Q5ZRC6	Q5ZRC6	0	2	0.5413	0	1	1	1398.67	2796.33	2796.34	-2.69	-0.00376	HCD (High Energy Collision Dissociation)	MS2	0	45	49.1787	31064	ΔclpP/PclpPtrap.raw	F1		1.09		0.0001141	0.001338
FALSE	High	Sequest HT (A2)	Selected	[K].AFDENSFVDVQSDVcIIPPNSFALAR.[T]	C15(Carbamidomethyl)	1	1	Q5ZRC6	Q5ZRC6	0	3	0	0	1	1	971.13	2911.38	2911.39	-6.09	-0.00591	HCD (High Energy Collision Dissociation)	MS2	32.2558	45	41.7302	26040	ΔclpP/PclpPtrap.raw	F1		1.15		0.002781	0.04169
FALSE	High	Sequest HT (A2)	Unambiguous	[K].IFTNINSAIVDPK.[A]		1	1	Q5ZRC6	Q5ZRC6	0	2	0.7318	0	1	1	716.395	1431.78	1431.78	-0.5	-0.00036	HCD (High Energy Collision Dissociation)	MS2	66.8932	45	22.8704	12242	ΔclpP/PclpPwt.raw	F6		1.79		0	4.124e-07	685217	22.86
FALSE	High	Sequest HT (A2)	Unambiguous	[K].IYAYEGVAQMLFLEANEVcAVSYR.[D]	C19(Carbamidomethyl)	1	1	Q5ZRC6	Q5ZRC6	0	3	0.6748	0	1	1	932.788	2796.35	2796.34	4.61	0.0043	HCD (High Energy Collision Dissociation)	MS2	0	45	49.1312	25777	ΔclpP/PclpPwt.raw	F5		1.63		0	3.402e-06	173013	49.23
FALSE	High	Sequest HT (A2)	Unambiguous	[K].MALEHGMISPFQAGQVR.[E]		1	1	Q5ZRC6	Q5ZRC6	0	3	0.6733	0	1	1	624.646	1871.92	1871.93	-1.34	-0.00084	HCD (High Energy Collision Dissociation)	MS2	49.636	45	24.3496	12209	ΔclpP/PclpPwt.raw	F5		2.02		0	9.236e-06	486907	24.31
FALSE	High	Sequest HT (A2)	Unambiguous	[K].SELIEHIAAR.[M]		1	1	Q5ZRC7	Q5ZRC7	0	2	0.7115	0	1	1	569.814	1138.62	1138.62	-0.41	-0.00023	HCD (High Energy Collision Dissociation)	MS2	24.6316	45	14.1863	5923	ΔclpP/PclpPtrap.raw	F3		2.08		0	0.000178	1237717	14.48
FALSE	High	Sequest HT (A2)	Unambiguous	[K].SELIEHIAAR.[M]		1	1	Q5ZRC7	Q5ZRC7	0	3	0.6404	0	1	1	380.211	1138.62	1138.62	-2.35	-0.00089	HCD (High Energy Collision Dissociation)	MS2	57.1395	19.361	13.444	5278	ΔclpP/PclpPtrap.raw	F2		2.28		0	1.908e-05	4.03415e+06	13.47
FALSE	High	Sequest HT (A2)	Unambiguous	[K].SELIEHIAAR.[M]		1	1	Q5ZRC7	Q5ZRC7	0	2	0.7122	0	1	1	569.813	1138.62	1138.62	-1.91	-0.00109	HCD (High Energy Collision Dissociation)	MS2	19.4505	35.474	13.3638	5420	ΔclpP/PclpPtrap.raw	F1		2.71		0	2.815e-05	11380661	13.46
FALSE	High	Sequest HT (A2)	Unambiguous	[K].SELIEHIAAR.[M]		1	1	Q5ZRC7	Q5ZRC7	0	3	0.7732	0	1	1	380.211	1138.62	1138.62	-1.44	-0.00054	HCD (High Energy Collision Dissociation)	MS2	28.3678	45	14.4519	5823	ΔclpP/PclpPwt.raw	F5		2.69		0	2.353e-06	1.9652e+06	14.52
FALSE	High	Sequest HT (A2)	Unambiguous	[K].SELIEHIAAR.[M]		1	1	Q5ZRC7	Q5ZRC7	0	3	0.6916	0	1	1	380.211	1138.62	1138.62	-3.2	-0.00122	HCD (High Energy Collision Dissociation)	MS2	54.9875	45	13.7491	5449	ΔclpP/PclpPwt.raw	F4		2.27		0	0.0002068	904192	13.72
FALSE	High	Sequest HT (A2)	Unambiguous	[R].DIFAEFDRDTPK.[S]		1	1	Q5ZRD0	Q5ZRD0	1	2	0.6962	0	1	1	727.351	1453.69	1453.7	-0.62	-0.00045	HCD (High Energy Collision Dissociation)	MS2	30.548	45	26.6193	14162	ΔclpP/PclpPtrap.raw	F3		1.58		0	9.902e-06	750727	26.69
FALSE	High	Sequest HT (A2)	Unambiguous	[R].DIFAEFDRDTPK.[S]		1	1	Q5ZRD0	Q5ZRD0	1	3	0.6614	0	1	1	485.235	1453.69	1453.7	-2.97	-0.00144	HCD (High Energy Collision Dissociation)	MS2	69.1314	45	26.5883	14141	ΔclpP/PclpPtrap.raw	F3		1.27		0	2.324e-05	721517	26.67
FALSE	High	Sequest HT (A2)	Unambiguous	[K].YIPSQPYLTPSER.[M]		1	1	Q5ZRD0	Q5ZRD0	0	2	0.4324	0	1	1	775.894	1550.78	1550.78	-3.04	-0.00236	HCD (High Energy Collision Dissociation)	MS2	36.7634	45	19.1923	9271	ΔclpP/PclpPtrap.raw	F3		1.11		0.0007015	0.00603	223065	19.08
FALSE	High	Sequest HT (A2)	Unambiguous	[R].DIFAEFDRDTPK.[S]		1	1	Q5ZRD0	Q5ZRD0	1	2	0.7883	0	1	1	727.347	1453.69	1453.7	-5.74	-0.00417	HCD (High Energy Collision Dissociation)	MS2	46.324	38.937	26.5316	15163	ΔclpP/PclpPtrap.raw	F1		3.26		0	2.538e-06	3.33808e+06	26.64
FALSE	High	Sequest HT (A2)	Unambiguous	[R].DIFAEFDRDTPK.[S]		1	1	Q5ZRD0	Q5ZRD0	1	3	0.622	0	1	1	485.238	1453.7	1453.7	2.51	0.00122	HCD (High Energy Collision Dissociation)	MS2	38.8349	45	26.5132	15151	ΔclpP/PclpPtrap.raw	F1		2.09		0	9.281e-06	2.34048e+06	26.63
FALSE	High	Sequest HT (A2)	Unambiguous	[R].DIFAEFDR.[D]		1	1	Q5ZRD0	Q5ZRD0	0	2	0.6894	0	1	1	506.741	1012.47	1012.47	0.83	0.00042	HCD (High Energy Collision Dissociation)	MS2	42.4057	45	30.108	17800	ΔclpP/PclpPtrap.raw	F1		1.61		0.001829	0.02836	347794	30.09
FALSE	High	Sequest HT (A2)	Unambiguous	[R].TPTEAAYNDPDSHISLAK.[K]		1	1	Q5ZRD1	Q5ZRD1	0	3	0.7264	0	1	1	643.977	1929.92	1929.92	-1.11	-0.00071	HCD (High Energy Collision Dissociation)	MS2	36.3421	28.247	15.2083	6627	ΔclpP/PclpPtrap.raw	F3		2.96		0	9.451e-06	1.09734e+06	15.22
FALSE	High	Sequest HT (A2)	Unambiguous	[K].IIGADPEGSILGGGTEIK.[S]		1	1	Q5ZRD1	Q5ZRD1	0	2	0.8291	0	1	1	863.964	1726.92	1726.92	-1	-0.00086	HCD (High Energy Collision Dissociation)	MS2	28.9254	45	25.5973	13499	ΔclpP/PclpPtrap.raw	F3		2.34		0	2.495e-08	721570	25.67
FALSE	High	Sequest HT (A2)	Unambiguous	[K].DLEcELYAK.[C]	C4(Carbamidomethyl)	1	1	Q5ZRD1	Q5ZRD1	0	2	0.7219	0	1	1	570.765	1140.52	1140.52	-0.79	-0.00045	HCD (High Energy Collision Dissociation)	MS2	56.8153	25.554	18.5548	8838	ΔclpP/PclpPtrap.raw	F3		1.51		6.141e-05	0.0006537	1243890	18.58
FALSE	High	Sequest HT (A2)	Unambiguous	[K].IIGADPEGSILGGGTEIK.[S]		1	1	Q5ZRD1	Q5ZRD1	0	2	0.8436	0	1	1	863.966	1726.93	1726.92	1.8	0.00155	HCD (High Energy Collision Dissociation)	MS2	35.7391	45	25.6852	14117	ΔclpP/PclpPtrap.raw	F2		3.26		0	3.229e-10	1329146	25.74
FALSE	High	Sequest HT (A2)	Unambiguous	[K].DLEcELYAK.[C]	C4(Carbamidomethyl)	1	1	Q5ZRD1	Q5ZRD1	0	2	0.4936	0	1	1	570.765	1140.52	1140.52	-0.42	-0.00024	HCD (High Energy Collision Dissociation)	MS2	49.7317	32.083	18.6712	9040	ΔclpP/PclpPtrap.raw	F2		1.56		0.0001642	0.002274	2284755	18.73
FALSE	High	Sequest HT (A2)	Unambiguous	[K].VIITMPEK.[M]		1	1	Q5ZRD1	Q5ZRD1	0	2	0.6186	0	1	1	465.77	930.532	930.533	-0.45	-0.00021	HCD (High Energy Collision Dissociation)	MS2	67.2896	9.219	15.2949	6538	ΔclpP/PclpPtrap.raw	F2		1.94		0.001118	0.01464	6745639	15.38
FALSE	High	Sequest HT (A2)	Unambiguous	[K].IIGADPEGSILGGGTEIK.[S]		1	1	Q5ZRD1	Q5ZRD1	0	2	0.7559	0	1	1	863.965	1726.92	1726.92	0.74	0.00064	HCD (High Energy Collision Dissociation)	MS2	15.8086	45	25.6733	14517	ΔclpP/PclpPtrap.raw	F1		2.54		0	1.739e-09	1.45927e+06	25.75
FALSE	High	Sequest HT (A2)	Unambiguous	[R].TPTEAAYNDPDSHISLAK.[K]		1	1	Q5ZRD1	Q5ZRD1	0	2	0.7736	0	1	1	965.461	1929.91	1929.92	-2.27	-0.0022	HCD (High Energy Collision Dissociation)	MS2	0	45	15.26	6749	ΔclpP/PclpPtrap.raw	F1		2.65		0	1.87e-10	544305	15.26
FALSE	High	Sequest HT (A2)	Unambiguous	[K].DLEcELYAK.[C]	C4(Carbamidomethyl)	1	1	Q5ZRD1	Q5ZRD1	0	2	0.3636	0	1	1	570.767	1140.53	1140.52	2	0.00114	HCD (High Energy Collision Dissociation)	MS2	65.018	15.512	18.8157	9341	ΔclpP/PclpPtrap.raw	F1		1.21		0.0007015	0.00582	2.37421e+06	18.74
FALSE	High	Sequest HT (A2)	Unambiguous	[K].VIITMPEK.[M]		1	1	Q5ZRD1	Q5ZRD1	0	2	0.4371	0	1	1	465.771	930.535	930.533	2.05	0.00095	HCD (High Energy Collision Dissociation)	MS2	66.3681	5.107	15.3012	6775	ΔclpP/PclpPtrap.raw	F1	Not Reliable	1.67		0.003384	0.05551
FALSE	High	Sequest HT (A2)	Unambiguous	[K].IIGADPEGSILGGGTEIK.[S]		1	1	Q5ZRD1	Q5ZRD1	0	2	0.6196	0	1	1	863.966	1726.92	1726.92	0.94	0.00081	HCD (High Energy Collision Dissociation)	MS2	78.8826	45	25.5643	12925	ΔclpP/PclpPwt.raw	F5		0.92		6.141e-05	0.0006565	462021	25.68
FALSE	High	Sequest HT (A2)	Unambiguous	[K].cEFFNPGGSVK.[D]	C1(Carbamidomethyl)	1	1	Q5ZRD1	Q5ZRD1	0	2	0.8057	0	1	1	621.284	1241.56	1241.56	-0.56	-0.00035	HCD (High Energy Collision Dissociation)	MS2	17.393	45	18.371	8371	ΔclpP/PclpPwt.raw	F5		2.11		6.141e-05	0.0003735	892801	18.3
FALSE	High	Sequest HT (A2)	Unambiguous	[K].DLEcELYAK.[C]	C4(Carbamidomethyl)	1	1	Q5ZRD1	Q5ZRD1	0	2	0.7289	0	1	1	570.765	1140.52	1140.52	-1.8	-0.00103	HCD (High Energy Collision Dissociation)	MS2	52.2413	45	18.5061	8463	ΔclpP/PclpPwt.raw	F5		1.66		0.0001141	0.00107	892440	18.53
FALSE	High	Sequest HT (A2)	Unambiguous	[K].VIITMPEK.[M]		1	1	Q5ZRD1	Q5ZRD1	0	2	0.5632	0	1	1	465.77	930.533	930.533	0.02	1e-05	HCD (High Energy Collision Dissociation)	MS2	69.3764	16.267	15.2825	6389	ΔclpP/PclpPwt.raw	F5		1.74		0.001956	0.02904	1.86916e+06	15.32
FALSE	High	Sequest HT (A2)	Unambiguous	[R].EAMAISDVVLTK.[S]		1	1	Q5ZRD7	Q5ZRD7	0	2	0.8	0	1	1	638.846	1276.69	1276.68	2.71	0.00173	HCD (High Energy Collision Dissociation)	MS2	28.4892	45	22.7021	12014	ΔclpP/PclpPtrap.raw	F2	Not Reliable	2.25		0	7.592e-06
FALSE	High	Sequest HT (A2)	Unambiguous	[K].ISGATLYEGK.[G]		1	1	Q5ZRD8	Q5ZRD8	0	2	0.4398	0	1	1	519.778	1038.55	1038.55	2.11	0.00109	HCD (High Energy Collision Dissociation)	MS2	65.6517	45	12.9912	5139	ΔclpP/PclpPtrap.raw	F3		1.91		0	3.093e-05	1.40199e+06	12.97
FALSE	High	Sequest HT (A2)	Unambiguous	[R].GSLDNTVIEDWcR.[L]	C12(Carbamidomethyl)	1	1	Q5ZRD8	Q5ZRD8	0	2	0.822	0	1	1	782.857	1564.71	1564.71	0.22	0.00017	HCD (High Energy Collision Dissociation)	MS2	43.0084	31.666	27.3739	15303	ΔclpP/PclpPtrap.raw	F2		3.54		0	7.821e-09	3.18359e+06	27.45
FALSE	High	Sequest HT (A2)	Unambiguous	[K].LSEATSNDLVMLHQK.[K]		1	1	Q5ZRD8	Q5ZRD8	0	3	0.5815	0	1	1	562.623	1685.85	1685.85	0.72	0.00041	HCD (High Energy Collision Dissociation)	MS2	27.9745	45	16.689	7560	ΔclpP/PclpPtrap.raw	F2		2.7		0	7.475e-07	2.14351e+06	16.76
FALSE	High	Sequest HT (A2)	Unambiguous	[K].ISGATLYEGK.[G]		1	1	Q5ZRD8	Q5ZRD8	0	2	0.6776	0	1	1	519.777	1038.55	1038.55	0.33	0.00017	HCD (High Energy Collision Dissociation)	MS2	52.8359	40.354	12.9515	4956	ΔclpP/PclpPtrap.raw	F2		2.45		0	2.236e-05	4.97828e+06	12.99
FALSE	High	Sequest HT (A2)	Unambiguous	[R].VcIIGPDYVK.[Y]	C2(Carbamidomethyl)	1	1	Q5ZRD8	Q5ZRD8	0	2	0.6235	0	1	1	582.311	1163.62	1163.61	2.33	0.00135	HCD (High Energy Collision Dissociation)	MS2	65.5619	6.311	19.6743	9789	ΔclpP/PclpPtrap.raw	F2		1.62		0.00103	0.01417	2891527	19.67
FALSE	High	Sequest HT (A2)	Unambiguous	[R].LFELAK.[I]		1	1	Q5ZRD8	Q5ZRD8	0	2	0.5939	0	1	1	360.717	720.428	720.429	-1.97	-0.00071	HCD (High Energy Collision Dissociation)	MS2	26.1043	45	15.7547	6880	ΔclpP/PclpPtrap.raw	F2		1.97		0.003658	0.06238	6786180	15.87
FALSE	High	Sequest HT (A2)	Unambiguous	[R].GSLDNTVIEDWcR.[L]	C12(Carbamidomethyl)	1	1	Q5ZRD8	Q5ZRD8	0	2	0.8113	0	1	1	782.857	1564.71	1564.71	0.48	0.00037	HCD (High Energy Collision Dissociation)	MS2	18.0893	39.378	27.406	15799	ΔclpP/PclpPtrap.raw	F1		3.71		0	7.309e-09	4673998	27.48
FALSE	High	Sequest HT (A2)	Unambiguous	[K].ISGATLYEGK.[G]		1	1	Q5ZRD8	Q5ZRD8	0	2	0.7413	0	1	1	519.777	1038.55	1038.55	-0.16	-8e-05	HCD (High Energy Collision Dissociation)	MS2	26.7502	10.9	13.0168	5178	ΔclpP/PclpPtrap.raw	F1		2.01		0	0.0001238	6.90517e+06	13.02
FALSE	High	Sequest HT (A2)	Unambiguous	[R].VcIIGPDYVK.[Y]	C2(Carbamidomethyl)	1	1	Q5ZRD8	Q5ZRD8	0	2	0.6319	0	1	1	582.311	1163.62	1163.61	2.24	0.0013	HCD (High Energy Collision Dissociation)	MS2	51.757	5.341	19.6943	10009	ΔclpP/PclpPtrap.raw	F1		1.63		0.00132	0.02104	2.20177e+06	19.68
FALSE	High	Sequest HT (A2)	Unambiguous	[R].LFELAK.[I]		1	1	Q5ZRD8	Q5ZRD8	0	2	0.592	0	1	1	360.718	720.429	720.429	-0.68	-0.00024	HCD (High Energy Collision Dissociation)	MS2	35.826	45	15.7692	7108	ΔclpP/PclpPtrap.raw	F1		2.01		0.001363	0.0216	9047506	15.9
FALSE	High	Sequest HT (A2)	Unambiguous	[K].LSEATSNDLVMLHQK.[K]		1	1	Q5ZRD8	Q5ZRD8	0	2	0.4568	0	1	1	843.431	1685.85	1685.85	1.33	0.00112	HCD (High Energy Collision Dissociation)	MS2		45	16.7584	7845	ΔclpP/PclpPwt.raw	F6		1.62		0	1.587e-05	460462	16.78
FALSE	High	Sequest HT (A2)	Unambiguous	[R].VcIIGPDYVK.[Y]	C2(Carbamidomethyl)	1	1	Q5ZRD8	Q5ZRD8	0	2	0.7206	0	1	1	582.312	1163.62	1163.61	3.9	0.00227	HCD (High Energy Collision Dissociation)	MS2	39.0193	17.172	19.5427	9831	ΔclpP/PclpPwt.raw	F6		2.04		0	0.0002413	2.94151e+06	19.63
FALSE	High	Sequest HT (A2)	Unambiguous	[R].LFELAK.[I]		1	1	Q5ZRD8	Q5ZRD8	0	2	0.6927	0	1	1	360.717	720.428	720.429	-1.93	-0.00069	HCD (High Energy Collision Dissociation)	MS2	50.7226	29.237	15.8384	7245	ΔclpP/PclpPwt.raw	F6		1.92		0.00132	0.02018	4096297	15.92
FALSE	High	Sequest HT (A2)	Unambiguous	[K].ISGATLYEGK.[G]		1	1	Q5ZRD8	Q5ZRD8	0	2	0.7347	0	1	1	519.778	1038.55	1038.55	2.06	0.00107	HCD (High Energy Collision Dissociation)	MS2	44.6254	45	12.9399	4876	ΔclpP/PclpPwt.raw	F5		2.45		0	1.28e-05	4.47494e+06	12.98
FALSE	High	Sequest HT (A2)	Unambiguous	[R].GSLDNTVIEDWcR.[L]	C12(Carbamidomethyl)	1	1	Q5ZRD8	Q5ZRD8	0	2	0.7842	0	1	1	782.856	1564.7	1564.71	-0.92	-0.00072	HCD (High Energy Collision Dissociation)	MS2	32.0729	45	27.2903	13931	ΔclpP/PclpPwt.raw	F5		2.92		0	1.093e-08	1.84429e+06	27.39
FALSE	High	Sequest HT (A2)	Unambiguous	[R].GSLDNTVIEDWcR.[L]	C12(Carbamidomethyl)	1	1	Q5ZRD8	Q5ZRD8	0	2	0.7591	0	1	1	782.857	1564.71	1564.71	0.09	7e-05	HCD (High Energy Collision Dissociation)	MS2	45.2303	34.855	27.3256	13952	ΔclpP/PclpPwt.raw	F5		3.03		0	4.856e-07	1.84429e+06	27.39
FALSE	High	Sequest HT (A2)	Unambiguous	[K].LSEATSNDLVMLHQK.[K]		1	1	Q5ZRD8	Q5ZRD8	0	3	0.5273	0	1	1	562.624	1685.86	1685.85	2.01	0.00113	HCD (High Energy Collision Dissociation)	MS2	69.2507	45	16.8491	7362	ΔclpP/PclpPwt.raw	F5		2.56		0	3.876e-07	1.22041e+06	16.93
FALSE	High	Sequest HT (A2)	Unambiguous	[R].LDNLVQIGHNVK.[I]		1	1	Q5ZRD8	Q5ZRD8	0	2	0.7167	0	1	1	675.38	1349.75	1349.75	-0.93	-0.00063	HCD (High Energy Collision Dissociation)	MS2	23.8915	45	15.2629	6377	ΔclpP/PclpPwt.raw	F5		2.33		0	6.922e-06	464956	15.25
FALSE	High	Sequest HT (A2)	Unambiguous	[K].LSEATSNDLVMLHQK.[K]		1	1	Q5ZRD8	Q5ZRD8	0	2	0.4745	0	1	1	843.432	1685.86	1685.85	2.36	0.00199	HCD (High Energy Collision Dissociation)	MS2	0	45	16.894	7386	ΔclpP/PclpPwt.raw	F5		1.37		6.141e-05	0.0004968	202940	16.91
FALSE	High	Sequest HT (A2)	Unambiguous	[R].VcIIGPDYVK.[Y]	C2(Carbamidomethyl)	1	1	Q5ZRD8	Q5ZRD8	0	2	0.6851	0	1	1	582.311	1163.62	1163.61	1.98	0.00115	HCD (High Energy Collision Dissociation)	MS2	48.7904	45	19.425	9065	ΔclpP/PclpPwt.raw	F5		1.81		0.0001141	0.001398	2.52207e+06	19.57
FALSE	High	Sequest HT (A2)	Unambiguous	[R].LFELAK.[I]		1	1	Q5ZRD8	Q5ZRD8	0	2	0.6686	0	1	1	360.718	720.428	720.429	-1.03	-0.00037	HCD (High Energy Collision Dissociation)	MS2	46.3054	45	15.8164	6685	ΔclpP/PclpPwt.raw	F5		1.69		0.001531	0.02423	5.94191e+06	15.99
FALSE	High	Sequest HT (A2)	Unambiguous	[R].GSLDNTVIEDWcR.[L]	C12(Carbamidomethyl)	1	1	Q5ZRD8	Q5ZRD8	0	2	0.689	0	1	1	782.858	1564.71	1564.71	1.27	0.001	HCD (High Energy Collision Dissociation)	MS2	42.0907	45	27.3751	14903	ΔclpP/PclpPwt.raw	F4		2.54		0	3.909e-07	405355	27.35
FALSE	High	Sequest HT (A2)	Unambiguous	[R].EYVTISR.[G]		1	1	Q5ZRD9	Q5ZRD9	0	2	0.6296	0	1	1	434.233	867.458	867.457	1.05	0.00046	HCD (High Energy Collision Dissociation)	MS2	33.7464	2.912	12.2228	4543	ΔclpP/PclpPtrap.raw	F3		1.62		0.004885	0.0892	34866120	12.27
FALSE	High	Sequest HT (A2)	Unambiguous	[K].FSGENSTAIIGNNNIIR.[E]		1	1	Q5ZRD9	Q5ZRD9	0	2	0.6829	0	1	1	910.471	1819.93	1819.93	2.85	0.00259	HCD (High Energy Collision Dissociation)	MS2	42.9631	45	22.4541	11842	ΔclpP/PclpPtrap.raw	F2		2.46		0	1.186e-06	3.83304e+06	22.57
FALSE	High	Sequest HT (A2)	Unambiguous	[R].EFIDNNDVAYILK.[F]		1	1	Q5ZRD9	Q5ZRD9	0	2	0.6981	0	1	1	777.397	1553.79	1553.78	1.55	0.0012	HCD (High Energy Collision Dissociation)	MS2	21.5405	6.207	30.777	17732	ΔclpP/PclpPtrap.raw	F2		2.65		0	9.732e-08	13527012	30.84
FALSE	High	Sequest HT (A2)	Unambiguous	[R].EFIDNNDVAYILK.[F]		1	1	Q5ZRD9	Q5ZRD9	0	2	0.6655	0	1	1	777.396	1553.79	1553.78	0.53	0.00041	HCD (High Energy Collision Dissociation)	MS2	36.9403	11.881	30.726	17693	ΔclpP/PclpPtrap.raw	F2		2.87		0	5.997e-08	13527012	30.84
FALSE	High	Sequest HT (A2)	Unambiguous	[K].DVLPFTLVcGNPAK.[R]	C9(Carbamidomethyl)	1	1	Q5ZRD9	Q5ZRD9	0	2	0.6408	0	1	1	765.904	1530.8	1530.8	1.42	0.00108	HCD (High Energy Collision Dissociation)	MS2	14.5097	45	31.9565	18541	ΔclpP/PclpPtrap.raw	F2		2.84		0	7.036e-06
FALSE	High	Sequest HT (A2)	Unambiguous	[R].MSMIGSQTR.[I]		1	1	Q5ZRD9	Q5ZRD9	0	2	0.7048	0	1	1	505.742	1010.48	1010.48	0.65	0.00033	HCD (High Energy Collision Dissociation)	MS2	30.1958	2.506	11.8162	4022	ΔclpP/PclpPtrap.raw	F2		2.27		6.141e-05	0.0004983	49574712	11.87
FALSE	High	Sequest HT (A2)	Unambiguous	[K].REFIDNNDVAYILK.[F]		1	1	Q5ZRD9	Q5ZRD9	1	2	0.3676	0	1	1	855.447	1709.89	1709.89	0.65	0.00055	HCD (High Energy Collision Dissociation)	MS2	0	45	26.0539	14382	ΔclpP/PclpPtrap.raw	F2		1.36		0.0007496	0.006362	335144	26.06
FALSE	High	Sequest HT (A2)	Unambiguous	[R].EFIDNNDVAYILK.[F]		1	1	Q5ZRD9	Q5ZRD9	0	2	0.7282	0	1	1	777.396	1553.79	1553.78	0.3	0.00023	HCD (High Energy Collision Dissociation)	MS2	29.1098	5.828	30.8256	18336	ΔclpP/PclpPtrap.raw	F1		2.87		0	6.482e-08	7367288	30.85
FALSE	High	Sequest HT (A2)	Unambiguous	[R].MSMIGSQTR.[I]		1	1	Q5ZRD9	Q5ZRD9	0	2	0.6963	0	1	1	505.742	1010.48	1010.48	0.27	0.00014	HCD (High Energy Collision Dissociation)	MS2	29.647	1.785	11.8273	4184	ΔclpP/PclpPtrap.raw	F1		2.14		0.0001642	0.002276	33789588	11.86
FALSE	High	Sequest HT (A2)	Unambiguous	[R].FGINIER.[L]		1	1	Q5ZRD9	Q5ZRD9	0	2	0.7028	0	1	1	424.735	848.463	848.462	0.07	3e-05	HCD (High Energy Collision Dissociation)	MS2	20.5144	5.268	17.3891	8272	ΔclpP/PclpPtrap.raw	F1		2.12		0.0002152	0.002829	63346080	17.5
FALSE	High	Sequest HT (A2)	Unambiguous	[R].EFIDNNDVAYILK.[F]		1	1	Q5ZRD9	Q5ZRD9	0	2	0.7285	0	1	1	777.397	1553.79	1553.78	1.39	0.00108	HCD (High Energy Collision Dissociation)	MS2	0	45	30.7314	17685	ΔclpP/PclpPwt.raw	F6		2.21		0	2.901e-06	787074	30.81
FALSE	High	Sequest HT (A2)	Unambiguous	[R].MSMIGSQTR.[I]		1	1	Q5ZRD9	Q5ZRD9	0	2	0.8185	0	1	1	505.743	1010.48	1010.48	1.98	0.001	HCD (High Energy Collision Dissociation)	MS2	31.4235	45	11.7561	3927	ΔclpP/PclpPwt.raw	F5		2.59		0	5.033e-05	5.65116e+06	11.82
FALSE	High	Sequest HT (A2)	Unambiguous	[R].MSMIGSQTR.[I]		1	1	Q5ZRD9	Q5ZRD9	0	2	0.7723	0	1	1	505.741	1010.47	1010.48	-1.05	-0.00053	HCD (High Energy Collision Dissociation)	MS2	25.8468	45	11.7682	3936	ΔclpP/PclpPwt.raw	F4		2.24		0.0005138	0.004077	1.87969e+06	11.82
FALSE	High	Sequest HT (A2)	Unambiguous	[K].AAALTNLELGK.[L]		1	1	Q5ZRE5	Q5ZRE5	0	2	0.7742	0	1	1	550.818	1100.63	1100.63	-1.17	-0.00064	HCD (High Energy Collision Dissociation)	MS2	74.7529	44.552	17.9113	8407	ΔclpP/PclpPtrap.raw	F3		1.86		0	0.0001347	606082	17.84
FALSE	High	Sequest HT (A2)	Unambiguous	[K].GLLDEHFPLHVWQTGSGTQSNMNANEVISNR.[A]		1	1	Q5ZRE5	Q5ZRE5	0	4	0.3307	0	1	1	863.664	3451.63	3451.64	-3.23	-0.00279	HCD (High Energy Collision Dissociation)	MS2	24.9522	45	32.7677	18336	ΔclpP/PclpPtrap.raw	F3		1.27		0	0.000216	814074	33.08
FALSE	High	Sequest HT (A2)	Unambiguous	[K].DKADLIVQAAEEVSK.[G]		1	1	Q5ZRE5	Q5ZRE5	1	3	0.7379	0	1	1	539.29	1615.85	1615.85	0.23	0.00012	HCD (High Energy Collision Dissociation)	MS2	39.5167	45	26.9814	14397	ΔclpP/PclpPtrap.raw	F3		3.09		0	3.267e-07	1.13092e+06	27.06
FALSE	High	Sequest HT (A2)	Unambiguous	[K].DKADLIVQAAEEVSK.[G]		1	1	Q5ZRE5	Q5ZRE5	1	2	0.6415	0	1	1	808.429	1615.85	1615.85	-1.85	-0.00149	HCD (High Energy Collision Dissociation)	MS2	71.89	45	26.9049	14348	ΔclpP/PclpPtrap.raw	F3		1.59		0	0.0001067	829275	27.05
FALSE	High	Sequest HT (A2)	Unambiguous	[R].VETDSMGEIEVPSDKYWGAQTER.[S]		1	1	Q5ZRE5	Q5ZRE5	1	3	0.4495	0	1	1	876.401	2627.19	2627.19	-1.38	-0.00121	HCD (High Energy Collision Dissociation)	MS2	38.9786	45	25.8374	13656	ΔclpP/PclpPtrap.raw	F3		1.09		0.0006593	0.005522	768089	25.93
FALSE	High	Sequest HT (A2)	Unambiguous	[R].LEEVLPELYELAAGGTAVGTGLNTHPQFAVK.[V]		1	1	Q5ZRE5	Q5ZRE5	0	3	0.75	0	1	1	1075.57	3224.69	3224.68	2.05	0.0022	HCD (High Energy Collision Dissociation)	MS2	0	45	40.7376	23517	ΔclpP/PclpPtrap.raw	F3		1.56		0.00103	0.01385	177784	40.76
FALSE	High	Sequest HT (A2)	Unambiguous	[K].SPIHPNDHVNMSQSSNDTFPTAMHIAAAIAFNEK.[L]		1	1	Q5ZRE5	Q5ZRE5	0	5	0.4024	0	1	1	739.35	3692.72	3692.72	0.14	0.00011	HCD (High Energy Collision Dissociation)	MS2	22.4446	45	36.2427	20550	ΔclpP/PclpPtrap.raw	F3		1.64		0.002035	0.0318	213685	35.91
FALSE	High	Sequest HT (A2)	Unambiguous	[K].DKADLIVQAAEEVSK.[G]		1	1	Q5ZRE5	Q5ZRE5	1	3	0.6967	0	1	1	539.29	1615.85	1615.85	0.15	8e-05	HCD (High Energy Collision Dissociation)	MS2	39.4824	45	26.6511	14803	ΔclpP/PclpPtrap.raw	F2		3		0	9.483e-08	2.05878e+06	26.77
FALSE	High	Sequest HT (A2)	Unambiguous	[R].VETDSMGEIEVPSDKYWGAQTER.[S]		1	1	Q5ZRE5	Q5ZRE5	1	3	0.6439	0	1	1	876.397	2627.18	2627.19	-5.99	-0.00525	HCD (High Energy Collision Dissociation)	MS2	22.8811	45	25.8739	14254	ΔclpP/PclpPtrap.raw	F2		2.78		0	4.296e-06	1.7474e+06	25.96
FALSE	High	Sequest HT (A2)	Unambiguous	[K].LGILTAEQFAEFVKPEK.[M]		1	1	Q5ZRE5	Q5ZRE5	0	3	0.764	0	1	1	640.687	1920.05	1920.05	-0.03	-2e-05	HCD (High Energy Collision Dissociation)	MS2	43.0638	45	33.4772	19593	ΔclpP/PclpPtrap.raw	F2		3.56		0	3.09e-09	1.93527e+06	33.63
FALSE	High	Sequest HT (A2)	Unambiguous	[R].LEEVLPELYELAAGGTAVGTGLNTHPQFAVK.[V]		1	1	Q5ZRE5	Q5ZRE5	0	3	0.295	0	1	1	1075.56	3224.68	3224.68	-1.26	-0.00136	HCD (High Energy Collision Dissociation)	MS2	18.6028	45	40.8991	24588	ΔclpP/PclpPtrap.raw	F2		1.39		0.0009476	0.01072	328841	40.8
FALSE	High	Sequest HT (A2)	Unambiguous	[K].DKADLIVQAAEEVSK.[G]		1	1	Q5ZRE5	Q5ZRE5	1	2	0.7576	0	1	1	808.427	1615.85	1615.85	-4.17	-0.00337	HCD (High Energy Collision Dissociation)	MS2	0	45	26.5553	15181	ΔclpP/PclpPtrap.raw	F1		3.3		0	2.041e-11	3.73327e+06	26.76
FALSE	High	Sequest HT (A2)	Unambiguous	[K].DKADLIVQAAEEVSK.[G]		1	1	Q5ZRE5	Q5ZRE5	1	3	0.6797	0	1	1	539.288	1615.85	1615.85	-2.41	-0.0013	HCD (High Energy Collision Dissociation)	MS2	41.7883	20.044	26.6025	15216	ΔclpP/PclpPtrap.raw	F1		2.56		0	2.067e-07	4001027	26.75
FALSE	High	Sequest HT (A2)	Unambiguous	[K].TAHHDNISLQEAAVK.[L]		1	1	Q5ZRE5	Q5ZRE5	0	3	0.7333	0	1	1	545.28	1633.83	1633.83	-1.5	-0.00082	HCD (High Energy Collision Dissociation)	MS2	10.0161	2.089	11.7095	4084	ΔclpP/PclpPtrap.raw	F1		2.7		0	7.294e-06
FALSE	High	Sequest HT (A2)	Unambiguous	[R].VETDSMGEIEVPSDKYWGAQTER.[S]		1	1	Q5ZRE5	Q5ZRE5	1	3	0.7028	0	1	1	876.404	2627.2	2627.19	1.86	0.00163	HCD (High Energy Collision Dissociation)	MS2	23.4317	35.881	25.8771	14672	ΔclpP/PclpPtrap.raw	F1		3.23		0	5.038e-10	3672495	25.96
FALSE	High	Sequest HT (A2)	Unambiguous	[R].THLQDAVPLTLGQEFSGYVAQLDAcVHR.[L]	C25(Carbamidomethyl)	1	1	Q5ZRE5	Q5ZRE5	0	4	0.5847	0	1	1	782.146	3125.56	3125.55	4.36	0.0034	HCD (High Energy Collision Dissociation)	MS2	13.2368	45	39.3054	24347	ΔclpP/PclpPtrap.raw	F1		3.66		0	2.154e-08	1.53728e+06	39.45
FALSE	High	Sequest HT (A2)	Unambiguous	[K].GLLDEHFPLHVWQTGSGTQSNMNANEVISNR.[A]		1	1	Q5ZRE5	Q5ZRE5	0	4	0.5244	0	1	1	863.67	3451.66	3451.64	3.9	0.00337	HCD (High Energy Collision Dissociation)	MS2	28.0366	45	31.7784	19031	ΔclpP/PclpPtrap.raw	F1		2.25		0	2.096e-06	5118503	32.11
FALSE	High	Sequest HT (A2)	Unambiguous	[K].TAHHDNISLQEAAVK.[L]		1	1	Q5ZRE5	Q5ZRE5	0	2	0.7225	0	1	1	817.416	1633.83	1633.83	-2.48	-0.00202	HCD (High Energy Collision Dissociation)	MS2	77.2542	45	11.6204	4008	ΔclpP/PclpPtrap.raw	F1		1.91		0	2.729e-05	2.88262e+06	11.69
FALSE	High	Sequest HT (A2)	Unambiguous	[K].LGILTAEQFAEFVKPEK.[M]		1	1	Q5ZRE5	Q5ZRE5	0	3	0.7798	0	1	1	640.687	1920.05	1920.05	-0.73	-0.00047	HCD (High Energy Collision Dissociation)	MS2	20.5966	22.938	33.5301	20287	ΔclpP/PclpPtrap.raw	F1		3.86		0	1.292e-09	4.51974e+06	33.65
FALSE	High	Sequest HT (A2)	Unambiguous	[K].GLLDEHFPLHVWQTGSGTQSNMNANEVISNR.[A]		1	1	Q5ZRE5	Q5ZRE5	0	3	0.7425	0	1	1	1151.22	3451.63	3451.64	-3.13	-0.0036	HCD (High Energy Collision Dissociation)	MS2	0	45	31.9302	19139	ΔclpP/PclpPtrap.raw	F1		4		0	3.313e-14	1681137	32.11
FALSE	High	Sequest HT (A2)	Unambiguous	[K].DKADLIVQAAEEVSK.[G]		1	1	Q5ZRE5	Q5ZRE5	1	2	0.7224	0	1	1	808.436	1615.86	1615.85	6.25	0.00505	HCD (High Energy Collision Dissociation)	MS2	0	45	27.0103	13765	ΔclpP/PclpPwt.raw	F5		2.45		0	4.164e-06	893774	27.18
FALSE	High	Sequest HT (A2)	Unambiguous	[K].DKADLIVQAAEEVSK.[G]		1	1	Q5ZRE5	Q5ZRE5	1	3	0.6984	0	1	1	539.29	1615.86	1615.85	1.25	0.00067	HCD (High Energy Collision Dissociation)	MS2	31.0313	45	27.0528	13791	ΔclpP/PclpPwt.raw	F5		2.52		0	1.228e-06	1.12916e+06	27.19
FALSE	High	Sequest HT (A2)	Unambiguous	[R].THLQDAVPLTLGQEFSGYVAQLDAcVHR.[L]	C25(Carbamidomethyl)	1	1	Q5ZRE5	Q5ZRE5	0	3	0.7326	0	1	1	1042.52	3125.55	3125.55	1.14	0.00119	HCD (High Energy Collision Dissociation)	MS2	18.3178	45	40.3873	21837	ΔclpP/PclpPwt.raw	F5	Not Reliable	1.87		0	9.867e-07
FALSE	High	Sequest HT (A2)	Unambiguous	[R].THLQDAVPLTLGQEFSGYVAQLDAcVHR.[L]	C25(Carbamidomethyl)	1	1	Q5ZRE5	Q5ZRE5	0	4	0.677	0	1	1	782.141	3125.54	3125.55	-1.5	-0.00117	HCD (High Energy Collision Dissociation)	MS2	48.7639	45	40.3685	21824	ΔclpP/PclpPwt.raw	F5		2.57		0	5.386e-08	330956	40.39
FALSE	High	Sequest HT (A2)	Unambiguous	[K].GLLDEHFPLHVWQTGSGTQSNMNANEVISNR.[A]		1	1	Q5ZRE5	Q5ZRE5	0	4	0.4724	0	1	1	863.665	3451.64	3451.64	-1.48	-0.00127	HCD (High Energy Collision Dissociation)	MS2	21.5516	45	34.1798	18221	ΔclpP/PclpPwt.raw	F5		1.63		0.0001642	0.001874	1.38773e+06	33.58
FALSE	High	Sequest HT (A2)	Unambiguous	[R].WLASGPR.[C]		1	1	Q5ZRE5	Q5ZRE5	0	2	0.4774	0	1	1	393.717	786.426	786.426	0.43	0.00017	HCD (High Energy Collision Dissociation)	MS2	34.0981	14.977	12.2293	4306	ΔclpP/PclpPwt.raw	F5		1.99		0.0002674	0.002926	3287865	12.26
FALSE	High	Sequest HT (A2)	Unambiguous	[K].DKADLIVQAAEEVSK.[G]		1	1	Q5ZRE5	Q5ZRE5	1	2	0.5573	0	1	1	808.433	1615.86	1615.85	2.81	0.00227	HCD (High Energy Collision Dissociation)	MS2	0	45	26.9575	14610	ΔclpP/PclpPwt.raw	F4		1.31		0.003062	0.04831	328496	27.13
FALSE	High	Sequest HT (A2)	Unambiguous	[R].ALTPILEEVAATHSK.[D]		1	1	Q5ZRE7	Q5ZRE7	0	3	0.8603	0	1	1	527.295	1579.87	1579.87	0.43	0.00023	HCD (High Energy Collision Dissociation)	MS2	5.93033	28.832	23.1236	11875	ΔclpP/PclpPtrap.raw	F3		2.72		0	3.11e-07	1.99438e+06	23.01
FALSE	High	Sequest HT (A2)	Unambiguous	[K].INIDENPQAPAK.[F]		1	1	Q5ZRE7	Q5ZRE7	0	2	0.3154	0	1	1	655.341	1309.67	1309.67	-0.41	-0.00027	HCD (High Energy Collision Dissociation)	MS2	0	45	12.4162	4698	ΔclpP/PclpPtrap.raw	F3		1.3		0.0001642	0.002099	12996675	12.6
FALSE	High	Sequest HT (A2)	Unambiguous	[R].ALTPILEEVAATHSK.[D]		1	1	Q5ZRE7	Q5ZRE7	0	3	0.7455	0	1	1	527.295	1579.87	1579.87	0.4	0.00021	HCD (High Energy Collision Dissociation)	MS2	39.3799	30.678	22.5241	11890	ΔclpP/PclpPtrap.raw	F2		2.79		0	1.121e-06	3.88854e+06	22.7
FALSE	High	Sequest HT (A2)	Unambiguous	[K].INIDENPQAPAK.[F]		1	1	Q5ZRE7	Q5ZRE7	0	2	0.6926	0	1	1	655.34	1309.67	1309.67	-0.93	-0.00061	HCD (High Energy Collision Dissociation)	MS2	0	43.808	12.5695	4638	ΔclpP/PclpPtrap.raw	F2		2.57		0	1.492e-05	18805656	12.72
FALSE	High	Sequest HT (A2)	Unambiguous	[K].INIDENPQAPAK.[F]		1	1	Q5ZRE7	Q5ZRE7	0	2	0.8543	0	1	1	655.341	1309.67	1309.67	0.07	5e-05	HCD (High Energy Collision Dissociation)	MS2	50.7687	29.21	12.5782	4819	ΔclpP/PclpPtrap.raw	F1		3.5		0	6.023e-09	47170328	12.72
FALSE	High	Sequest HT (A2)	Unambiguous	[R].ALTPILEEVAATHSK.[D]		1	1	Q5ZRE7	Q5ZRE7	0	3	0.8033	0	1	1	527.296	1579.87	1579.87	2.5	0.00131	HCD (High Energy Collision Dissociation)	MS2	51.4316	45	22.3931	12052	ΔclpP/PclpPtrap.raw	F1		3.05		0	2.328e-07	9633376	22.65
FALSE	High	Sequest HT (A2)	Unambiguous	[K].INIDENPQAPAK.[F]		1	1	Q5ZRE7	Q5ZRE7	0	2	0.5901	0	1	1	655.337	1309.67	1309.67	-5.43	-0.00356	HCD (High Energy Collision Dissociation)	MS2	0	45	12.4275	4880	ΔclpP/PclpPwt.raw	F6		2.22		0	3.03e-05	23336420	12.62
FALSE	High	Sequest HT (A2)	Unambiguous	[R].ALTPILEEVAATHSK.[D]		1	1	Q5ZRE7	Q5ZRE7	0	3	0.8112	0	1	1	527.295	1579.87	1579.87	1.04	0.00055	HCD (High Energy Collision Dissociation)	MS2	34.8835	16.171	22.5565	12019	ΔclpP/PclpPwt.raw	F6		2.33		0	4.636e-07	6136476	22.71
FALSE	High	Sequest HT (A2)	Unambiguous	[K].INIDENPQAPAK.[F]		1	1	Q5ZRE7	Q5ZRE7	0	2	0.6624	0	1	1	655.339	1309.67	1309.67	-2.91	-0.0019	HCD (High Energy Collision Dissociation)	MS2	23.6563	45	12.4144	4459	ΔclpP/PclpPwt.raw	F5		2.37		0	1.754e-07	25897696	12.6
FALSE	High	Sequest HT (A2)	Unambiguous	[R].ALTPILEEVAATHSK.[D]		1	1	Q5ZRE7	Q5ZRE7	0	2	0.8563	0	1	1	790.436	1579.86	1579.87	-2.76	-0.00218	HCD (High Energy Collision Dissociation)	MS2	24.1122	45	23.0777	11409	ΔclpP/PclpPwt.raw	F5		3.27		0	6.276e-09	1.07744e+06	23.05
FALSE	High	Sequest HT (A2)	Unambiguous	[R].ALTPILEEVAATHSK.[D]		1	1	Q5ZRE7	Q5ZRE7	0	3	0.905	0	1	1	527.296	1579.87	1579.87	2.7	0.00142	HCD (High Energy Collision Dissociation)	MS2	46.4497	45	22.7421	11199	ΔclpP/PclpPwt.raw	F5		2.42		0	1.997e-07	4654018	23.06
FALSE	High	Sequest HT (A2)	Unambiguous	[K].INIDENPQAPAK.[F]		1	1	Q5ZRE7	Q5ZRE7	0	3	0.2733	0	1	1	437.23	1309.68	1309.67	1.11	0.00049	HCD (High Energy Collision Dissociation)	MS2	77.6197	45	12.6224	4625	ΔclpP/PclpPwt.raw	F5		1.5		0.006537	0.1195	422165	12.58
FALSE	High	Sequest HT (A2)	Unambiguous	[K].INIDENPQAPAK.[F]		1	1	Q5ZRE7	Q5ZRE7	0	2	0.6356	0	1	1	655.343	1309.68	1309.67	3.35	0.00219	HCD (High Energy Collision Dissociation)	MS2	25.754	45	12.5461	4623	ΔclpP/PclpPwt.raw	F4		2.36		0	4.067e-05	5.48813e+06	12.66
FALSE	High	Sequest HT (A2)	Unambiguous	[R].ALTPILEEVAATHSK.[D]		1	1	Q5ZRE7	Q5ZRE7	0	3	0.8299	0	1	1	527.295	1579.87	1579.87	1.76	0.00093	HCD (High Energy Collision Dissociation)	MS2	32.2439	45	22.7526	11759	ΔclpP/PclpPwt.raw	F4		2.88		0	3.942e-07	4.12055e+06	23
FALSE	High	Sequest HT (A2)	Unambiguous	[K].GTGNMEIHLSR.[N]		1	1	Q5ZRE8	Q5ZRE8	0	2	0.7615	0	1	1	607.799	1214.59	1214.59	-2.81	-0.0017	HCD (High Energy Collision Dissociation)	MS2	32.9834	45	12.678	4901	ΔclpP/PclpPtrap.raw	F3		2.6		0	3.888e-06	830174	12.65
FALSE	High	Sequest HT (A2)	Unambiguous	[K].VLTGGVDANALQRPK.[R]		1	1	Q5ZRE8	Q5ZRE8	0	2	0.7772	0	1	1	769.936	1538.86	1538.86	-0.44	-0.00034	HCD (High Energy Collision Dissociation)	MS2	0	45	14.091	5859	ΔclpP/PclpPtrap.raw	F3		1.93		0	2.826e-08	565607	14.11
FALSE	High	Sequest HT (A2)	Unambiguous	[K].VDQINYDTPDSAK.[R]		1	1	Q5ZRE8	Q5ZRE8	0	2	0.852	0	1	1	733.343	1465.68	1465.68	-1.01	-0.00074	HCD (High Energy Collision Dissociation)	MS2	30.2481	45	13.2563	5310	ΔclpP/PclpPtrap.raw	F3		2.5		0	2.878e-06	4.18242e+06	13.32
FALSE	High	Sequest HT (A2)	Unambiguous	[R].REDLLLSPEELQR.[T]		1	1	Q5ZRE8	Q5ZRE8	1	2	0.7228	0	1	1	799.431	1597.85	1597.85	0.17	0.00013	HCD (High Energy Collision Dissociation)	MS2	0	45	22.9355	11747	ΔclpP/PclpPtrap.raw	F3		2.02		0	3.341e-05	631329	22.99
FALSE	High	Sequest HT (A2)	Unambiguous	[K].TNAEFFDAMK.[R]		1	1	Q5ZRE8	Q5ZRE8	0	2	0.7752	0	1	1	587.266	1173.53	1173.52	0.78	0.00046	HCD (High Energy Collision Dissociation)	MS2	52.8214	35.007	21.0324	10506	ΔclpP/PclpPtrap.raw	F3		2.18		0	8.56e-05	4.77598e+06	21.15
FALSE	High	Sequest HT (A2)	Unambiguous	[R].HVQVAEMVIEK.[A]		1	1	Q5ZRE8	Q5ZRE8	0	2	0.8204	0	1	1	641.844	1282.68	1282.68	-2.06	-0.00132	HCD (High Energy Collision Dissociation)	MS2	34.5368	45	16.6663	7595	ΔclpP/PclpPtrap.raw	F3		2.84		0	5.133e-08	4.15309e+06	16.91
FALSE	High	Sequest HT (A2)	Unambiguous	[K].MDEVIYEEFK.[G]		1	1	Q5ZRE8	Q5ZRE8	0	2	0.7105	0	1	1	651.798	1302.59	1302.59	-3.41	-0.00222	HCD (High Energy Collision Dissociation)	MS2	43.3626	45	24.6725	12916	ΔclpP/PclpPtrap.raw	F3		1.9		0	5.845e-06	2381917	24.8
FALSE	High	Sequest HT (A2)	Unambiguous	[R].VVDLcAPFGR.[G]	C5(Carbamidomethyl)	1	1	Q5ZRE8	Q5ZRE8	0	2	0.8589	0	1	1	567.291	1133.58	1133.58	-1.61	-0.00091	HCD (High Energy Collision Dissociation)	MS2	46.7746	44.726	23.5512	12167	ΔclpP/PclpPtrap.raw	F3		2.41		0	6.621e-05	1.30684e+06	23.62
FALSE	High	Sequest HT (A2)	Unambiguous	[K].ILQSMDEcDAIEFLLER.[M]	C8(Carbamidomethyl)	1	1	Q5ZRE8	Q5ZRE8	0	3	0.773	0	1	1	694.666	2081.98	2081.99	-2.6	-0.0018	HCD (High Energy Collision Dissociation)	MS2	77.2627	45	42.005	24356	ΔclpP/PclpPtrap.raw	F3		1.85		0	4.143e-05	173087	42.06
FALSE	High	Sequest HT (A2)	Unambiguous	[K].AHALKGEDIHGDGVLEVLTDGFGFLR.[S]		1	1	Q5ZRE8	Q5ZRE8	1	4	0.7157	0	1	1	692.361	2766.42	2766.42	-0.11	-8e-05	HCD (High Energy Collision Dissociation)	MS2	63.0329	45	44.6737	25883	ΔclpP/PclpPtrap.raw	F3		2.04		0	1.323e-05
FALSE	High	Sequest HT (A2)	Unambiguous	[K].ILQSMDEcDAIEFLLER.[M]	C8(Carbamidomethyl)	1	1	Q5ZRE8	Q5ZRE8	0	2	0.8201	0	1	1	1041.5	2081.98	2081.99	-1.57	-0.00164	HCD (High Energy Collision Dissociation)	MS2	0	45	41.9783	24337	ΔclpP/PclpPtrap.raw	F3		2.78		0	9.891e-10	366959	42.08
FALSE	High	Sequest HT (A2)	Unambiguous	[K].AHALKGEDIHGDGVLEVLTDGFGFLR.[S]		1	1	Q5ZRE8	Q5ZRE8	1	4	0.6667	0	1	1	692.36	2766.42	2766.42	-1.69	-0.00117	HCD (High Energy Collision Dissociation)	MS2	41.6959	45	45.7383	26419	ΔclpP/PclpPtrap.raw	F3		1.53		6.141e-05	0.0003434	114852	45.62
FALSE	High	Sequest HT (A2)	Unambiguous	[K].ILFENLTPLFATER.[L]		1	1	Q5ZRE8	Q5ZRE8	0	2	0.6705	0	1	1	832.455	1663.9	1663.91	-1.14	-0.00094	HCD (High Energy Collision Dissociation)	MS2	0	45	38.9482	22314	ΔclpP/PclpPtrap.raw	F3		1.76		6.141e-05	0.0003368	291467	39.03
FALSE	High	Sequest HT (A2)	Unambiguous	[R].EDLLLSPEELQR.[T]		1	1	Q5ZRE8	Q5ZRE8	0	2	0.5368	0	1	1	721.382	1441.76	1441.75	1.93	0.00139	HCD (High Energy Collision Dissociation)	MS2	0	45	26.7567	14251	ΔclpP/PclpPtrap.raw	F3		1.9		6.141e-05	0.0003999	1.12142e+06	26.95
FALSE	High	Sequest HT (A2)	Unambiguous	[R].SVKGEVVASTFDEPANR.[H]		1	1	Q5ZRE8	Q5ZRE8	1	3	0.7869	0	1	1	602.638	1805.9	1805.9	-1.06	-0.00064	HCD (High Energy Collision Dissociation)	MS2	44.6299	24.271	16.1132	7220	ΔclpP/PclpPtrap.raw	F3		2.44		6.141e-05	0.0003288	1.23072e+06	16.15
FALSE	High	Sequest HT (A2)	Unambiguous	[R].SADGSYLAGPDDIYVSPSQIR.[R]		1	1	Q5ZRE8	Q5ZRE8	0	2	0.4714	0	1	1	1106.03	2211.06	2211.06	1.34	0.00148	HCD (High Energy Collision Dissociation)	MS2	0	45	28.5212	15400	ΔclpP/PclpPtrap.raw	F3		1.4		6.141e-05	0.0005757	841993	28.64
FALSE	High	Sequest HT (A2)	Unambiguous	[K].IRPPKDSER.[Y]		1	1	Q5ZRE8	Q5ZRE8	1	3	0.5175	0	1	1	366.54	1097.61	1097.61	-0.81	-0.0003	HCD (High Energy Collision Dissociation)	MS2	56.6115	45	9.7544	2572	ΔclpP/PclpPtrap.raw	F3	Not Reliable	2.28		0.0001141	0.001536
FALSE	High	Sequest HT (A2)	Unambiguous	[K].QLPIADLVNIAQEMGVENTSR.[M]		1	1	Q5ZRE8	Q5ZRE8	0	3	0.5676	0	1	1	766.73	2298.18	2298.18	-0.21	-0.00016	HCD (High Energy Collision Dissociation)	MS2	34.1193	45	44.1952	25632	ΔclpP/PclpPtrap.raw	F3		1.48		0.0008804	0.007249	106762	44.2
FALSE	High	Sequest HT (A2)	Unambiguous	[R].SVKGEVVASTFDEPANR.[H]		1	1	Q5ZRE8	Q5ZRE8	1	2	0.6588	0	1	1	903.454	1805.9	1805.9	-1.2	-0.00108	HCD (High Energy Collision Dissociation)	MS2	0	45	15.9813	7130	ΔclpP/PclpPtrap.raw	F3		0.85		0.009166	0.1765	225904	16.15
FALSE	High	Sequest HT (A2)	Unambiguous	[K].AHALKGEDIHGDGVLEVLTDGFGFLR.[S]		1	1	Q5ZRE8	Q5ZRE8	1	5	0.2479	0	1	1	554.088	2766.41	2766.42	-4.12	-0.00228	HCD (High Energy Collision Dissociation)	MS2	44.9806	45	44.5756	25831	ΔclpP/PclpPtrap.raw	F3		1.17		0.009278	0.1797
FALSE	High	Sequest HT (A2)	Unambiguous	[K].GEDIHGDGVLEVLTDGFGFLR.[S]		1	1	Q5ZRE8	Q5ZRE8	0	3	0.6677	0	1	1	749.376	2246.11	2246.11	2.46	0.00184	HCD (High Energy Collision Dissociation)	MS2	50.498	45	45.5151	27717	ΔclpP/PclpPtrap.raw	F2		3.22		0	1.306e-07	804330	45.65
FALSE	High	Sequest HT (A2)	Unambiguous	[K].GEDIHGDGVLEVLTDGFGFLR.[S]		1	1	Q5ZRE8	Q5ZRE8	0	3	0.7733	0	1	1	749.374	2246.11	2246.11	-0.53	-0.00039	HCD (High Energy Collision Dissociation)	MS2	33.7133	45	45.5537	27743	ΔclpP/PclpPtrap.raw	F2		3		0	4.182e-08	804330	45.65
FALSE	High	Sequest HT (A2)	Unambiguous	[K].MDEVIYEEFK.[G]		1	1	Q5ZRE8	Q5ZRE8	0	2	0.6528	0	1	1	651.8	1302.59	1302.59	-0.31	-0.0002	HCD (High Energy Collision Dissociation)	MS2	57.254	18.684	24.81	13508	ΔclpP/PclpPtrap.raw	F2		2.65		0	4.923e-06	2.12035e+06	24.86
FALSE	High	Sequest HT (A2)	Unambiguous	[K].TNAEFFDAMK.[R]		1	1	Q5ZRE8	Q5ZRE8	0	2	0.8185	0	1	1	587.264	1173.52	1173.52	-2.64	-0.00155	HCD (High Energy Collision Dissociation)	MS2	45.5713	45	21.1591	10911	ΔclpP/PclpPtrap.raw	F2		3.03		0	6.751e-06	3.92669e+06	21.21
FALSE	High	Sequest HT (A2)	Unambiguous	[R].DVVILLDSITR.[L]		1	1	Q5ZRE8	Q5ZRE8	0	2	0.702	0	1	1	622.367	1243.73	1243.73	1.31	0.00082	HCD (High Energy Collision Dissociation)	MS2	51.9287	45	35.2172	20759	ΔclpP/PclpPtrap.raw	F2		2.55		0	5.803e-06	1.6695e+06	35.31
FALSE	High	Sequest HT (A2)	Unambiguous	[K].AHALKGEDIHGDGVLEVLTDGFGFLR.[S]		1	1	Q5ZRE8	Q5ZRE8	1	5	0.8289	0	1	1	554.089	2766.42	2766.42	-1.4	-0.00078	HCD (High Energy Collision Dissociation)	MS2	30.6961	45	41.3377	24892	ΔclpP/PclpPtrap.raw	F2		4.15		0	1.354e-08	367553	41.44
FALSE	High	Sequest HT (A2)	Unambiguous	[K].NYPEcYLIVLLIDERPEEVTEMQR.[S]	C5(Carbamidomethyl)	1	1	Q5ZRE8	Q5ZRE8	0	3	0.6575	0	1	1	1003.83	3009.48	3009.47	2.12	0.00212	HCD (High Energy Collision Dissociation)	MS2	31.9313	45	42.5819	25762	ΔclpP/PclpPtrap.raw	F2		2.19		0	2.038e-07	1001870	42.73
FALSE	High	Sequest HT (A2)	Unambiguous	[K].ILQSMDEcDAIEFLLER.[M]	C8(Carbamidomethyl)	1	1	Q5ZRE8	Q5ZRE8	0	2	0.8217	0	1	1	1041.49	2081.97	2081.99	-7.51	-0.00782	HCD (High Energy Collision Dissociation)	MS2	0	45	42.2082	25504	ΔclpP/PclpPtrap.raw	F2		2.58		0	1.245e-09	689938	42.29
FALSE	High	Sequest HT (A2)	Unambiguous	[K].ILFENLTPLFATER.[L]		1	1	Q5ZRE8	Q5ZRE8	0	2	0.6681	0	1	1	832.458	1663.91	1663.91	1.95	0.00163	HCD (High Energy Collision Dissociation)	MS2	42.1984	45	39.0922	23372	ΔclpP/PclpPtrap.raw	F2		2.32		0	6.6e-06	404501	39.06
FALSE	High	Sequest HT (A2)	Unambiguous	[R].KILQSMDEcDAIEFLLER.[M]	C9(Carbamidomethyl)	1	1	Q5ZRE8	Q5ZRE8	1	3	0.7508	0	1	1	737.367	2210.09	2210.08	0.92	0.00068	HCD (High Energy Collision Dissociation)	MS2	30.5523	45	37.9622	22647	ΔclpP/PclpPtrap.raw	F2		3.17		0	4.996e-09	771918	38.04
FALSE	High	Sequest HT (A2)	Unambiguous	[R].SADGSYLAGPDDIYVSPSQIR.[R]		1	1	Q5ZRE8	Q5ZRE8	0	2	0.734	0	1	1	1106.03	2211.06	2211.06	0.7	0.00078	HCD (High Energy Collision Dissociation)	MS2	0	45	28.6245	16195	ΔclpP/PclpPtrap.raw	F2		3.12		0	3.46e-09	1.98186e+06	28.71
FALSE	High	Sequest HT (A2)	Unambiguous	[R].HVQVAEMVIEK.[A]		1	1	Q5ZRE8	Q5ZRE8	0	2	0.7822	0	1	1	641.845	1282.68	1282.68	1.03	0.00066	HCD (High Energy Collision Dissociation)	MS2	48.6932	36.365	15.812	6922	ΔclpP/PclpPtrap.raw	F2		3.03		0	6.426e-09	4.38143e+06	15.95
FALSE	High	Sequest HT (A2)	Unambiguous	[K].VDQINYDTPDSAK.[R]		1	1	Q5ZRE8	Q5ZRE8	0	2	0.8333	0	1	1	733.343	1465.68	1465.68	-1.16	-0.00085	HCD (High Energy Collision Dissociation)	MS2	27.394	40.964	13.4226	5260	ΔclpP/PclpPtrap.raw	F2		2.94		0	2.142e-09	4888952	13.47
FALSE	High	Sequest HT (A2)	Unambiguous	[R].EDLLLSPEELQR.[T]		1	1	Q5ZRE8	Q5ZRE8	0	2	0.626	0	1	1	721.385	1441.76	1441.75	6.35	0.00458	HCD (High Energy Collision Dissociation)	MS2	29.3982	45	26.9193	14983	ΔclpP/PclpPtrap.raw	F2		2.62		6.141e-05	0.0003648	1.09578e+06	27.05
FALSE	High	Sequest HT (A2)	Unambiguous	[R].GLIVSPPK.[A]		1	1	Q5ZRE8	Q5ZRE8	0	2	1	0	1	1	405.757	810.507	810.508	-1.49	-0.0006	HCD (High Energy Collision Dissociation)	MS2	45.0146	45	13.4327	5268	ΔclpP/PclpPtrap.raw	F2		2.03		0.00132	0.02024	6328369	13.5
FALSE	High	Sequest HT (A2)	Unambiguous	[R].YFALLK.[V]		1	1	Q5ZRE8	Q5ZRE8	0	2	0.4077	0	1	1	377.728	754.449	754.45	-0.77	-0.00029	HCD (High Energy Collision Dissociation)	MS2	59.6162	45	20.3141	10265	ΔclpP/PclpPtrap.raw	F2		1.3		0.003141	0.05114	723742	20.41
FALSE	High	Sequest HT (A2)	Unambiguous	[K].MDEVIYEEFK.[G]		1	1	Q5ZRE8	Q5ZRE8	0	2	0.6543	0	1	1	651.799	1302.59	1302.59	-1.59	-0.00104	HCD (High Energy Collision Dissociation)	MS2	58.8887	13.169	24.7729	13845	ΔclpP/PclpPtrap.raw	F1		1.62		0	2.572e-05	3.41282e+06	24.86
FALSE	High	Sequest HT (A2)	Unambiguous	[R].KILQSMDEcDAIEFLLER.[M]	C9(Carbamidomethyl)	1	1	Q5ZRE8	Q5ZRE8	1	3	0.6403	0	1	1	737.362	2210.07	2210.08	-5.95	-0.00439	HCD (High Energy Collision Dissociation)	MS2	15.7635	45	37.9548	23396	ΔclpP/PclpPtrap.raw	F1		2.53		0	5.326e-05	1241254	38.13
FALSE	High	Sequest HT (A2)	Unambiguous	[R].DVVILLDSITR.[L]		1	1	Q5ZRE8	Q5ZRE8	0	2	0.7552	0	1	1	622.367	1243.73	1243.73	0.89	0.00055	HCD (High Energy Collision Dissociation)	MS2	51.8506	30.803	35.2089	21455	ΔclpP/PclpPtrap.raw	F1		2.9		0	2.744e-07	2.55243e+06	35.31
FALSE	High	Sequest HT (A2)	Unambiguous	[K].AHALKGEDIHGDGVLEVLTDGFGFLR.[S]		1	1	Q5ZRE8	Q5ZRE8	1	4	0.6605	0	1	1	692.362	2766.43	2766.42	2.38	0.00164	HCD (High Energy Collision Dissociation)	MS2	8.43258	45	40.952	25495	ΔclpP/PclpPtrap.raw	F1		2.71		0	5.756e-07	1.41156e+06	41.53
FALSE	High	Sequest HT (A2)	Unambiguous	[K].AHALKGEDIHGDGVLEVLTDGFGFLR.[S]		1	1	Q5ZRE8	Q5ZRE8	1	4	0.8024	0	1	1	692.361	2766.42	2766.42	0.52	0.00036	HCD (High Energy Collision Dissociation)	MS2	36.0765	45	41.9639	26200	ΔclpP/PclpPtrap.raw	F1		4.25		0	1.552e-08	910615	41.97
FALSE	High	Sequest HT (A2)	Unambiguous	[K].AHALKGEDIHGDGVLEVLTDGFGFLR.[S]		1	1	Q5ZRE8	Q5ZRE8	1	5	0.6498	0	1	1	554.09	2766.42	2766.42	-0.42	-0.00023	HCD (High Energy Collision Dissociation)	MS2	33.2704	45	41.1638	25644	ΔclpP/PclpPtrap.raw	F1		3.17		0	9.389e-06	271281	41.17
FALSE	High	Sequest HT (A2)	Unambiguous	[R].NIEEGGSLTIIATALVDTGSK.[M]		1	1	Q5ZRE8	Q5ZRE8	0	2	0.8522	0	1	1	1045.05	2089.1	2089.1	-0.44	-0.00046	HCD (High Energy Collision Dissociation)	MS2	0	45	38.7655	23962	ΔclpP/PclpPtrap.raw	F1		2.03		0	2.523e-08	449288	38.68
FALSE	High	Sequest HT (A2)	Unambiguous	[K].VDQINYDTPDSAK.[R]		1	1	Q5ZRE8	Q5ZRE8	0	2	0.8034	0	1	1	733.345	1465.68	1465.68	1.8	0.00132	HCD (High Energy Collision Dissociation)	MS2	0	34.049	13.3677	5424	ΔclpP/PclpPtrap.raw	F1		2.34		0	0.0001112	8867609	13.46
FALSE	High	Sequest HT (A2)	Unambiguous	[K].VLTGGVDANALQRPK.[R]		1	1	Q5ZRE8	Q5ZRE8	0	2	0.8506	0	1	1	769.936	1538.86	1538.86	-0.68	-0.00052	HCD (High Energy Collision Dissociation)	MS2	0	32.741	13.9265	5827	ΔclpP/PclpPtrap.raw	F1		3.08		0	3.351e-08	1.06957e+06	13.87
FALSE	High	Sequest HT (A2)	Unambiguous	[R].HVQVAEMVIEK.[A]		1	1	Q5ZRE8	Q5ZRE8	0	2	0.7484	0	1	1	641.845	1282.68	1282.68	0.08	5e-05	HCD (High Energy Collision Dissociation)	MS2	20.2438	6.134	15.7468	7089	ΔclpP/PclpPtrap.raw	F1		3.14		0	2.512e-09	9737349	15.79
FALSE	High	Sequest HT (A2)	Unambiguous	[R].SVKGEVVASTFDEPANR.[H]		1	1	Q5ZRE8	Q5ZRE8	1	3	0.6377	0	1	1	602.64	1805.9	1805.9	0.68	0.00041	HCD (High Energy Collision Dissociation)	MS2	69.3907	12.305	14.9062	6500	ΔclpP/PclpPtrap.raw	F1		2.76		0	0.0001197	3.48332e+06	14.93
FALSE	High	Sequest HT (A2)	Unambiguous	[K].TNAEFFDAMK.[R]		1	1	Q5ZRE8	Q5ZRE8	0	2	0.7688	0	1	1	587.266	1173.52	1173.52	0.24	0.00014	HCD (High Energy Collision Dissociation)	MS2	56.1806	7.343	21.1085	11093	ΔclpP/PclpPtrap.raw	F1		1.73		0	0.0001369	6843756	21.19
FALSE	High	Sequest HT (A2)	Unambiguous	[R].REDLLLSPEELQR.[T]		1	1	Q5ZRE8	Q5ZRE8	1	3	0.7544	0	1	1	533.291	1597.86	1597.85	1.96	0.00104	HCD (High Energy Collision Dissociation)	MS2	35.206	25.715	22.4577	12099	ΔclpP/PclpPtrap.raw	F1		3.38		0	1.109e-05	3.12474e+06	22.32
FALSE	High	Sequest HT (A2)	Unambiguous	[K].ILQSMDEcDAIEFLLER.[M]	C8(Carbamidomethyl)	1	1	Q5ZRE8	Q5ZRE8	0	2	0.8041	0	1	1	1041.5	2081.99	2081.99	-1.2	-0.00125	HCD (High Energy Collision Dissociation)	MS2	38.7689	45	42.238	26394	ΔclpP/PclpPtrap.raw	F1		3.42		0	1.302e-08	785748	42.29
FALSE	High	Sequest HT (A2)	Unambiguous	[K].ILQSMDEcDAIEFLLER.[M]	C8(Carbamidomethyl)	1	1	Q5ZRE8	Q5ZRE8	0	3	0.8026	0	1	1	694.668	2081.99	2081.99	-0.12	-8e-05	HCD (High Energy Collision Dissociation)	MS2	39.982	45	42.2229	26384	ΔclpP/PclpPtrap.raw	F1		3.09		0	7.042e-08	403941	42.26
FALSE	High	Sequest HT (A2)	Unambiguous	[K].AHALKGEDIHGDGVLEVLTDGFGFLR.[S]		1	1	Q5ZRE8	Q5ZRE8	1	3	0.5943	0	1	1	922.815	2766.43	2766.42	3.14	0.0029	HCD (High Energy Collision Dissociation)	MS2	74.4644	45	42.1755	26351	ΔclpP/PclpPtrap.raw	F1		2.12		0	2.355e-07
FALSE	High	Sequest HT (A2)	Unambiguous	[K].NYPEcYLIVLLIDERPEEVTEMQR.[S]	C5(Carbamidomethyl)	1	1	Q5ZRE8	Q5ZRE8	0	4	0.6634	0	1	1	753.123	3009.47	3009.47	0.52	0.00039	HCD (High Energy Collision Dissociation)	MS2	17.3292	45	42.7026	26714	ΔclpP/PclpPtrap.raw	F1		3.09		0	7.703e-08	327514	42.73
FALSE	High	Sequest HT (A2)	Unambiguous	[K].GEDIHGDGVLEVLTDGFGFLR.[S]		1	1	Q5ZRE8	Q5ZRE8	0	3	0.7554	0	1	1	749.37	2246.1	2246.11	-5.38	-0.00403	HCD (High Energy Collision Dissociation)	MS2	52.245	45	45.627	28708	ΔclpP/PclpPtrap.raw	F1		3.27		0	9.511e-10	679503	45.73
FALSE	High	Sequest HT (A2)	Unambiguous	[R].SADGSYLAGPDDIYVSPSQIR.[R]		1	1	Q5ZRE8	Q5ZRE8	0	2	0.55	0	1	1	1106.03	2211.06	2211.06	-0.55	-0.00061	HCD (High Energy Collision Dissociation)	MS2	0	45	28.56	16664	ΔclpP/PclpPtrap.raw	F1		1.8		6.141e-05	0.0003663	3.11228e+06	28.76
FALSE	High	Sequest HT (A2)	Unambiguous	[K].ILFENLTPLFATER.[L]		1	1	Q5ZRE8	Q5ZRE8	0	2	0.6882	0	1	1	832.455	1663.9	1663.91	-1.31	-0.00109	HCD (High Energy Collision Dissociation)	MS2	52.1696	45	39.0279	24148	ΔclpP/PclpPtrap.raw	F1		1.7		0.0001141	0.001553	368601	39.02
FALSE	High	Sequest HT (A2)	Unambiguous	[K].MDEVIYEEFKGTGNMEIHLSR.[N]		1	1	Q5ZRE8	Q5ZRE8	1	4	0.3309	0	1	1	625.298	2498.17	2498.17	0.53	0.00033	HCD (High Energy Collision Dissociation)	MS2	45.356	44.493	28.5172	16634	ΔclpP/PclpPtrap.raw	F1		1.36		0.001656	0.02509	426262	28.43
FALSE	High	Sequest HT (A2)	Unambiguous	[R].AYNTVVPASGK.[V]		1	1	Q5ZRE8	Q5ZRE8	0	2	0.7354	0	1	1	553.796	1106.58	1106.58	-0.19	-0.0001	HCD (High Energy Collision Dissociation)	MS2	36.3313	14.187	11.3747	3986	ΔclpP/PclpPwt.raw	F6		2.57		0	6.494e-06	5529435	11.34
FALSE	High	Sequest HT (A2)	Unambiguous	[K].VLTGGVDANALQRPK.[R]		1	1	Q5ZRE8	Q5ZRE8	0	3	0.4394	0	1	1	513.626	1538.86	1538.86	-0.67	-0.00034	HCD (High Energy Collision Dissociation)	MS2	21.0508	45	13.9567	5947	ΔclpP/PclpPwt.raw	F6		1.98		0	1.252e-05	975232	13.98
FALSE	High	Sequest HT (A2)	Unambiguous	[K].VDQINYDTPDSAK.[R]		1	1	Q5ZRE8	Q5ZRE8	0	2	0.8314	0	1	1	733.347	1465.69	1465.68	4.16	0.00305	HCD (High Energy Collision Dissociation)	MS2	23.8622	44.543	13.4258	5599	ΔclpP/PclpPwt.raw	F6		2.55		0	3.713e-05	1.59125e+06	13.42
FALSE	High	Sequest HT (A2)	Unambiguous	[R].DVVILLDSITR.[L]		1	1	Q5ZRE8	Q5ZRE8	0	2	0.7033	0	1	1	622.367	1243.73	1243.73	0.3	0.00019	HCD (High Energy Collision Dissociation)	MS2	50.2442	45	35.102	20768	ΔclpP/PclpPwt.raw	F6		2.46		0	2.169e-05	782357	35.21
FALSE	High	Sequest HT (A2)	Unambiguous	[R].SADGSYLAGPDDIYVSPSQIR.[R]		1	1	Q5ZRE8	Q5ZRE8	0	2	0.3506	0	1	1	1106.03	2211.06	2211.06	0.02	2e-05	HCD (High Energy Collision Dissociation)	MS2	0	45	28.7159	16226	ΔclpP/PclpPwt.raw	F6		0.77		0.0009476	0.01078
FALSE	High	Sequest HT (A2)	Unambiguous	[K].AHALKGEDIHGDGVLEVLTDGFGFLR.[S]		1	1	Q5ZRE8	Q5ZRE8	1	4	0.7879	0	1	1	692.361	2766.42	2766.42	0.89	0.00062	HCD (High Energy Collision Dissociation)	MS2	8.39865	45	46.9986	24984	ΔclpP/PclpPwt.raw	F5		1.98		0	0.0001676	222283	47.19
FALSE	High	Sequest HT (A2)	Unambiguous	[K].AHALKGEDIHGDGVLEVLTDGFGFLR.[S]		1	1	Q5ZRE8	Q5ZRE8	1	4	0.7957	0	1	1	692.359	2766.41	2766.42	-2.71	-0.00187	HCD (High Energy Collision Dissociation)	MS2	0	45	47.9959	25379	ΔclpP/PclpPwt.raw	F5		1.86		0	2.486e-05
FALSE	High	Sequest HT (A2)	Unambiguous	[R].EDLLLSPEELQR.[T]		1	1	Q5ZRE8	Q5ZRE8	0	2	0.5426	0	1	1	721.38	1441.75	1441.75	-0.26	-0.00019	HCD (High Energy Collision Dissociation)	MS2	25.3547	45	26.9571	13732	ΔclpP/PclpPwt.raw	F5		2.23		0	2.927e-06	454515	26.97
FALSE	High	Sequest HT (A2)	Unambiguous	[K].VDQINYDTPDSAK.[R]		1	1	Q5ZRE8	Q5ZRE8	0	2	0.8712	0	1	1	733.345	1465.68	1465.68	1.06	0.00078	HCD (High Energy Collision Dissociation)	MS2	0	45	13.3064	5090	ΔclpP/PclpPwt.raw	F5		2.95		0	3.34e-08	2.00986e+06	13.35
FALSE	High	Sequest HT (A2)	Unambiguous	[K].VDQINYDTPDSAK.[R]		1	1	Q5ZRE8	Q5ZRE8	0	2	0.7929	0	1	1	733.344	1465.68	1465.68	0.13	0.0001	HCD (High Energy Collision Dissociation)	MS2	55.6633	45	13.4246	5165	ΔclpP/PclpPwt.raw	F5		1.69		0	2.474e-05	2.00986e+06	13.35
FALSE	High	Sequest HT (A2)	Unambiguous	[R].REDLLLSPEELQR.[T]		1	1	Q5ZRE8	Q5ZRE8	1	3	0.7881	0	1	1	533.288	1597.85	1597.85	-3.26	-0.00174	HCD (High Energy Collision Dissociation)	MS2	28.1302	45	23.1521	11457	ΔclpP/PclpPwt.raw	F5		3.35		0	2.621e-09	868042	23.17
FALSE	High	Sequest HT (A2)	Unambiguous	[K].TNAEFFDAMK.[R]		1	1	Q5ZRE8	Q5ZRE8	0	2	0.7344	0	1	1	587.265	1173.52	1173.52	-1.05	-0.00062	HCD (High Energy Collision Dissociation)	MS2	62.8608	45	21.1019	10148	ΔclpP/PclpPwt.raw	F5		1.92		0	1.1e-05	1.87452e+06	21.2
FALSE	High	Sequest HT (A2)	Unambiguous	[K].MDEVIYEEFK.[G]		1	1	Q5ZRE8	Q5ZRE8	0	2	0.6599	0	1	1	651.798	1302.59	1302.59	-2.49	-0.00162	HCD (High Energy Collision Dissociation)	MS2	51.6709	42.266	24.7725	12471	ΔclpP/PclpPwt.raw	F5		2.47		0	1.075e-06	919228	24.82
FALSE	High	Sequest HT (A2)	Unambiguous	[R].HVQVAEMVIEK.[A]		1	1	Q5ZRE8	Q5ZRE8	0	2	0.8689	0	1	1	641.846	1282.68	1282.68	1.41	0.0009	HCD (High Energy Collision Dissociation)	MS2	53.8879	29.407	17.1403	7539	ΔclpP/PclpPwt.raw	F5		3.28		0	4.495e-08	1.86398e+06	17.2
FALSE	High	Sequest HT (A2)	Unambiguous	[R].NIEEGGSLTIIATALVDTGSK.[M]		1	1	Q5ZRE8	Q5ZRE8	0	2	0.8182	0	1	1	1045.06	2089.1	2089.1	0.79	0.00083	HCD (High Energy Collision Dissociation)	MS2	0	45	38.6377	20851	ΔclpP/PclpPwt.raw	F5		1.76		0	3.934e-08	193092	38.75
FALSE	High	Sequest HT (A2)	Unambiguous	[K].ILQSMDEcDAIEFLLER.[M]	C8(Carbamidomethyl)	1	1	Q5ZRE8	Q5ZRE8	0	3	0.8021	0	1	1	694.67	2082	2081.99	3.87	0.00269	HCD (High Energy Collision Dissociation)	MS2	54.4617	45	42.3248	22845	ΔclpP/PclpPwt.raw	F5		1.92		0	9.294e-06	152078	42.38
FALSE	High	Sequest HT (A2)	Unambiguous	[K].VLTGGVDANALQRPK.[R]		1	1	Q5ZRE8	Q5ZRE8	0	2	0.662	0	1	1	769.936	1538.86	1538.86	-0.67	-0.00051	HCD (High Energy Collision Dissociation)	MS2		45	14.0483	5561	ΔclpP/PclpPwt.raw	F5		0.71		6.141e-05	0.0003166	452070	14.07
FALSE	High	Sequest HT (A2)	Unambiguous	[K].GEDIHGDGVLEVLTDGFGFLR.[S]		1	1	Q5ZRE8	Q5ZRE8	0	3	0.4649	0	1	1	749.376	2246.11	2246.11	2.6	0.00194	HCD (High Energy Collision Dissociation)	MS2	35.4766	45	46.4115	24745	ΔclpP/PclpPwt.raw	F5		1.14		0.0001141	0.000969	244658	46.54
FALSE	High	Sequest HT (A2)	Unambiguous	[K].AHALKGEDIHGDGVLEVLTDGFGFLR.[S]		1	1	Q5ZRE8	Q5ZRE8	1	5	0.5467	0	1	1	554.089	2766.42	2766.42	-1.33	-0.00073	HCD (High Energy Collision Dissociation)	MS2	26.3301	45	47.9739	25369	ΔclpP/PclpPwt.raw	F5		0.75		0.002704	0.04077
FALSE	High	Sequest HT (A2)	Unambiguous	[R].YFALLK.[V]		1	1	Q5ZRE8	Q5ZRE8	0	2	0.1818	0	1	1	377.729	754.451	754.45	2.07	0.00078	HCD (High Energy Collision Dissociation)	MS2	74.4698	45	20.6439	9853	ΔclpP/PclpPwt.raw	F5		1.21		0.008972	0.1721	174640	20.62
FALSE	High	Sequest HT (A2)	Unambiguous	[R].HVQVAEMVIEK.[A]		1	1	Q5ZRE8	Q5ZRE8	0	2	0.8945	0	1	1	641.845	1282.68	1282.68	-0.23	-0.00015	HCD (High Energy Collision Dissociation)	MS2	36.4457	45	16.7935	7472	ΔclpP/PclpPwt.raw	F4		4.17		0	1.231e-11	1.80135e+06	16.8
FALSE	High	Sequest HT (A2)	Unambiguous	[R].VVDLcAPFGR.[G]	C5(Carbamidomethyl)	1	1	Q5ZRE8	Q5ZRE8	0	2	0.732	0	1	1	567.292	1133.58	1133.58	0.28	0.00016	HCD (High Energy Collision Dissociation)	MS2	56.8875	45	23.6729	12410	ΔclpP/PclpPwt.raw	F4		1.94		0.0001642	0.002373	584565	23.66
FALSE	High	Sequest HT (A2)	Unambiguous	[K].IESMSALELIHK.[S]		1	1	Q5ZRF5	Q5ZRF5	0	3	0.488	0	1	1	457.583	1370.74	1370.73	0.37	0.00017	HCD (High Energy Collision Dissociation)	MS2	78.9121	45	22.0295	11773	ΔclpP/PclpPtrap.raw	F1		1.66		6.141e-05	0.0003383	749867	22.04
FALSE	High	Sequest HT (A2)	Unambiguous	[K].APSDGIMLYPPK.[S]		1	1	Q5ZRF8	Q5ZRF8	0	2	0.4204	0	1	1	644.835	1288.66	1288.66	1.7	0.0011	HCD (High Energy Collision Dissociation)	MS2	64.4501	45	20.8015	10642	ΔclpP/PclpPtrap.raw	F2		1.57		0.0001141	0.0008806	462315	20.83
FALSE	High	Sequest HT (A2)	Unambiguous	[K].EGEIWMEMIK.[S]		1	1	Q5ZRG2	Q5ZRG2	0	2	0.5706	0	1	1	633.3	1265.59	1265.59	1.6	0.00101	HCD (High Energy Collision Dissociation)	MS2	42.7443	45	32.421	18100	ΔclpP/PclpPtrap.raw	F3		1.7		0	0.0001616	312734	32.46
FALSE	High	Sequest HT (A2)	Unambiguous	[K].ELVDLAYGYK.[H]		1	1	Q5ZRG3	Q5ZRG3	0	2	0.6869	0	1	1	585.806	1170.61	1170.6	0.76	0.00045	HCD (High Energy Collision Dissociation)	MS2	73.7054	45	23.9627	12613	ΔclpP/PclpPwt.raw	F4		2.14		0	4.711e-05	264898	23.99
FALSE	High	Sequest HT (A2)	Unambiguous	[R].EEALQQGIPPSLFDEAFAGIHEPSR.[K]		1	1	Q5ZRG4	Q5ZRG4	0	3	0.7535	0	1	1	913.449	2738.33	2738.34	-3.99	-0.00364	HCD (High Energy Collision Dissociation)	MS2	17.5737	41.476	36.1573	21408	ΔclpP/PclpPtrap.raw	F2		4.34		0	1.111e-12	1.75939e+06	36.17
FALSE	High	Sequest HT (A2)	Unambiguous	[R].EEALQQGIPPSLFDEAFAGIHEPSRK.[I]		1	1	Q5ZRG4	Q5ZRG4	1	4	0.464	0	1	1	717.361	2866.42	2866.44	-4.87	-0.00349	HCD (High Energy Collision Dissociation)	MS2	53.6786	45	31.9829	18558	ΔclpP/PclpPtrap.raw	F2		2.78		6.141e-05	0.0006633	1.1687e+06	32.02
FALSE	High	Sequest HT (A2)	Unambiguous	[R].YNNSIYYAGAIGYMADK.[I]		1	1	Q5ZRG4	Q5ZRG4	0	2	0.8297	0	1	1	957.444	1913.88	1913.87	3.45	0.0033	HCD (High Energy Collision Dissociation)	MS2	42.7473	45	28.7966	16320	ΔclpP/PclpPtrap.raw	F2		1.82		0.0001642	0.00222
FALSE	High	Sequest HT (A2)	Unambiguous	[R].EEALQQGIPPSLFDEAFAGIHEPSRK.[I]		1	1	Q5ZRG4	Q5ZRG4	1	4	0.4103	0	1	1	717.363	2866.43	2866.44	-1.89	-0.00136	HCD (High Energy Collision Dissociation)	MS2	60.697	41.832	32.0517	19227	ΔclpP/PclpPtrap.raw	F1		2.34		0	0.0002154	676207	32.04
FALSE	High	Sequest HT (A2)	Unambiguous	[K].YAVDYDGDGRK.[D]		1	1	Q5ZRG4	Q5ZRG4	1	3	0.8075	0	1	1	420.195	1258.57	1258.57	0.3	0.00013	HCD (High Energy Collision Dissociation)	MS2	28.4355	45	11.0436	3567	ΔclpP/PclpPtrap.raw	F1		2.65		0	7.879e-06	1.39617e+06	11.03
FALSE	High	Sequest HT (A2)	Unambiguous	[K].YAVDYDGDGRK.[D]		1	1	Q5ZRG4	Q5ZRG4	1	2	0.7812	0	1	1	629.79	1258.57	1258.57	2.57	0.00162	HCD (High Energy Collision Dissociation)	MS2	38.1861	44.038	11.0359	3561	ΔclpP/PclpPtrap.raw	F1		2.24		0.0001642	0.001885	1259237	11.03
FALSE	High	Sequest HT (A2)	Unambiguous	[K].KEETISIGQNQYQAK.[S]		1	1	Q5ZRH0	Q5ZRH0	1	2	0.6	0	1	1	868.946	1736.88	1736.88	1.78	0.00155	HCD (High Energy Collision Dissociation)	MS2	75.627	45	12.7638	4962	ΔclpP/PclpPtrap.raw	F3		1.2		0.0008804	0.008192	303141	12.79
FALSE	High	Sequest HT (A2)	Unambiguous	[K].MMEGKPYGFK.[E]		1	1	Q5ZRH0	Q5ZRH0	0	3	0.3966	0	1	1	396.524	1187.56	1187.56	-1.02	-0.0004	HCD (High Energy Collision Dissociation)	MS2	81.2948	15.193	12.5853	4651	ΔclpP/PclpPtrap.raw	F2		1.74		0.0001141	0.00151	1.51887e+06	12.6
FALSE	High	Sequest HT (A2)	Unambiguous	[K].KWIELISEER.[Q]		1	1	Q5ZRH0	Q5ZRH0	1	3	0.6495	0	1	1	434.907	1302.71	1302.71	0.96	0.00042	HCD (High Energy Collision Dissociation)	MS2	45.663	45	22.9834	12221	ΔclpP/PclpPtrap.raw	F2		2.14		0.0004746	0.00343	383695	23.02
FALSE	High	Sequest HT (A2)	Unambiguous	[K].EVQILDPNNTAELNK.[A]		1	1	Q5ZRH0	Q5ZRH0	0	2	0.6739	0	1	1	849.437	1697.87	1697.87	-2.67	-0.00226	HCD (High Energy Collision Dissociation)	MS2	24.7995	45	20.6531	10525	ΔclpP/PclpPtrap.raw	F2		1.38		0.001154	0.01608	1.00241e+06	20.83
FALSE	High	Sequest HT (A2)	Unambiguous	[K].EVQILDPNNTAELNK.[A]		1	1	Q5ZRH0	Q5ZRH0	0	2	0.749	0	1	1	849.444	1697.88	1697.87	5.76	0.00489	HCD (High Energy Collision Dissociation)	MS2	0	45	20.7797	10841	ΔclpP/PclpPtrap.raw	F1		2.51		0	1.265e-06	756716	20.83
FALSE	High	Sequest HT (A2)	Unambiguous	[K].KEETISIGQNQYQAK.[S]		1	1	Q5ZRH0	Q5ZRH0	1	3	0.4211	0	1	1	579.633	1736.88	1736.88	1.13	0.00065	HCD (High Energy Collision Dissociation)	MS2	52.9217	45	12.7812	5145	ΔclpP/PclpPwt.raw	F6		2.09		0	1.297e-05	1.09011e+06	12.76
FALSE	High	Sequest HT (A2)	Unambiguous	[K].KEETISIGQNQYQAK.[S]		1	1	Q5ZRH0	Q5ZRH0	1	3	0.511	0	1	1	579.633	1736.88	1736.88	1.83	0.00106	HCD (High Energy Collision Dissociation)	MS2	80.0059	45	12.8636	4816	ΔclpP/PclpPwt.raw	F5		1.82		0.0002152	0.002879	458844	12.86
FALSE	High	Sequest HT (A2)	Unambiguous	[K].WIELISEER.[Q]		1	1	Q5ZRH0	Q5ZRH0	0	2	0.6228	0	1	1	587.807	1174.61	1174.61	-2.78	-0.00163	HCD (High Energy Collision Dissociation)	MS2	56.2965	45	25.7902	13837	ΔclpP/PclpPwt.raw	F4		1.67		0.0001141	0.0009521	508731	25.84
FALSE	High	Sequest HT (A2)	Unambiguous	[K].IDVLER.[K]		1	1	Q5ZRH0	Q5ZRH0	0	2	0.3975	0	1	1	372.716	744.424	744.425	-1.22	-0.00045	HCD (High Energy Collision Dissociation)	MS2	75.7413	11.333	12.7834	4793	ΔclpP/PclpPwt.raw	F4		1.61		0.003621	0.06127	2.07689e+06	12.8
FALSE	High	Sequest HT (A2)	Unambiguous	[K].EVQILDPNNTAELNK.[A]		1	1	Q5ZRH0	Q5ZRH0	0	2	0.5794	0	1	1	849.441	1697.88	1697.87	2.75	0.00233	HCD (High Energy Collision Dissociation)	MS2		45	20.7445	10309	ΔclpP/PclpPwt.raw	F4		1.07		0.005902	0.1098	168643	20.63
FALSE	High	Sequest HT (A2)	Unambiguous	[K].DQLLTVHELTR.[L]		1	1	Q5ZRH7	Q5ZRH7	0	2	0.4965	0	1	1	662.866	1324.72	1324.72	2.25	0.00149	HCD (High Energy Collision Dissociation)	MS2	64.6502	45	18.8694	9194	ΔclpP/PclpPtrap.raw	F2		1.41		0.00132	0.01855	629520	18.82
FALSE	High	Sequest HT (A2)	Unambiguous	[K].TLLAIEGLGR.[Q]		1	1	Q5ZRH7	Q5ZRH7	0	2	0.632	0	1	1	521.815	1042.62	1042.63	-2.61	-0.00136	HCD (High Energy Collision Dissociation)	MS2	86.4797	45	25.2921	13838	ΔclpP/PclpPtrap.raw	F2		1.25		0.001742	0.0276	459588	25.26
FALSE	High	Sequest HT (A2)	Unambiguous	[K].SLEELGPIFIK.[F]		1	1	Q5ZRH7	Q5ZRH7	0	2	0.8	0	1	1	623.358	1245.71	1245.71	-0.42	-0.00026	HCD (High Energy Collision Dissociation)	MS2	19.4905	45	30.5435	17550	ΔclpP/PclpPwt.raw	F6		2.4		0	1.567e-05	394510	30.59
FALSE	High	Sequest HT (A2)	Unambiguous	[K].SLEELGPIFIK.[F]		1	1	Q5ZRH7	Q5ZRH7	0	2	0.7211	0	1	1	623.357	1245.71	1245.71	-1.55	-0.00097	HCD (High Energy Collision Dissociation)	MS2	23.216	45	30.6344	17190	ΔclpP/PclpPwt.raw	F4		1.47		0	0.000143	193707	30.62
FALSE	High	Sequest HT (A2)	Unambiguous	[K].LDEQMPQK.[L]		1	1	Q5ZRH8	Q5ZRH8	0	2	0.6882	0	1	1	494.742	988.476	988.477	-0.93	-0.00046	HCD (High Energy Collision Dissociation)	MS2	63.3257	20.077	10.5834	3249	ΔclpP/PclpPtrap.raw	F3		1.86		6.141e-05	0.0005307	2183512	10.56
FALSE	High	Sequest HT (A2)	Unambiguous	[R].LSLLPTSK.[A]		1	1	Q5ZRH8	Q5ZRH8	0	2	0.4327	0	1	1	429.769	858.531	858.529	1.3	0.00056	HCD (High Energy Collision Dissociation)	MS2	66.8667	45	16.9811	7782	ΔclpP/PclpPtrap.raw	F3		1.71		0.0001141	0.001436	884887	16.91
FALSE	High	Sequest HT (A2)	Unambiguous	[R].LQAHINNLMSDDEGN.[-]		1	1	Q5ZRH8	Q5ZRH8	0	2	0.7638	0	1	1	835.877	1670.75	1670.74	1.22	0.00102	HCD (High Energy Collision Dissociation)	MS2	0	45	18.6948	8935	ΔclpP/PclpPtrap.raw	F3		1.27		0.002981	0.04685	450213	18.77
FALSE	High	Sequest HT (A2)	Unambiguous	[R].LSLLPTSK.[A]		1	1	Q5ZRH8	Q5ZRH8	0	2	0.4451	0	1	1	429.768	858.529	858.529	-0.94	-0.0004	HCD (High Energy Collision Dissociation)	MS2	59.6723	8.794	16.8126	7645	ΔclpP/PclpPtrap.raw	F2		1.64		0.0001642	0.001753	3.39374e+06	16.89
FALSE	High	Sequest HT (A2)	Unambiguous	[R].LQAHINNLMSDDEGN.[-]		1	1	Q5ZRH8	Q5ZRH8	0	2	0.7632	0	1	1	835.875	1670.74	1670.74	-0.24	-0.0002	HCD (High Energy Collision Dissociation)	MS2	0	45	18.7825	9126	ΔclpP/PclpPtrap.raw	F2		1.9		0.0002674	0.002953	921816	18.7
FALSE	High	Sequest HT (A2)	Unambiguous	[R].LSLLPTSK.[A]		1	1	Q5ZRH8	Q5ZRH8	0	2	0.4	0	1	1	429.769	858.53	858.529	0.85	0.00037	HCD (High Energy Collision Dissociation)	MS2	68.4992	9.93	16.8322	7866	ΔclpP/PclpPtrap.raw	F1		1.45		0.001154	0.01636	2.86317e+06	16.89
FALSE	High	Sequest HT (A2)	Unambiguous	[R].LSLLPTSK.[A]		1	1	Q5ZRH8	Q5ZRH8	0	2	0.4024	0	1	1	429.768	858.529	858.529	-0.2	-8e-05	HCD (High Energy Collision Dissociation)	MS2	69.8577	14.841	16.8402	7895	ΔclpP/PclpPwt.raw	F6		1.64		6.141e-05	0.0006534	1.91088e+06	16.9
FALSE	High	Sequest HT (A2)	Unambiguous	[R].LQAHINNLMSDDEGN.[-]		1	1	Q5ZRH8	Q5ZRH8	0	2	0.7851	0	1	1	835.876	1670.74	1670.74	0.34	0.00028	HCD (High Energy Collision Dissociation)	MS2	27.4241	45	18.6293	9170	ΔclpP/PclpPwt.raw	F6		2.42		6.141e-05	0.000333	659837	18.67
FALSE	High	Sequest HT (A2)	Unambiguous	[K].LDEQMPQK.[L]		1	1	Q5ZRH8	Q5ZRH8	0	2	0.8343	0	1	1	494.742	988.477	988.477	0.06	3e-05	HCD (High Energy Collision Dissociation)	MS2	54.4563	33.092	10.4873	3036	ΔclpP/PclpPwt.raw	F5		1.75		6.141e-05	0.0007476	1.43168e+06	10.51
FALSE	High	Sequest HT (A2)	Unambiguous	[R].LSLLPTSK.[A]		1	1	Q5ZRH8	Q5ZRH8	0	2	0.4058	0	1	1	429.769	858.53	858.529	0.78	0.00033	HCD (High Energy Collision Dissociation)	MS2	73.2005	45	17.0893	7507	ΔclpP/PclpPwt.raw	F5		1.38		0.0001642	0.00237	1292495	16.92
FALSE	High	Sequest HT (A2)	Unambiguous	[R].NVTDKDEALQSMYR.[V]		1	1	Q5ZRH9	Q5ZRH9	1	2	0.6733	0	1	1	835.398	1669.79	1669.79	1.64	0.00137	HCD (High Energy Collision Dissociation)	MS2	22.6534	45	16.0309	7165	ΔclpP/PclpPtrap.raw	F3		1.5		6.141e-05	0.0005229	312444	16.05
FALSE	High	Sequest HT (A2)	Unambiguous	[R].LLDEGLFK.[N]		1	1	Q5ZRH9	Q5ZRH9	0	2	0.3897	0	1	1	467.763	934.519	934.524	-5.25	-0.00245	HCD (High Energy Collision Dissociation)	MS2	59.1068	45	22.9972	11787	ΔclpP/PclpPtrap.raw	F3		1.36		0.001531	0.02335	676892	23.1
FALSE	High	Sequest HT (A2)	Unambiguous	[K].FVANDEASYQYLAESIR.[M]		1	1	Q5ZRH9	Q5ZRH9	0	2	0.8831	0	1	1	988.473	1975.94	1975.94	-0.24	-0.00024	HCD (High Energy Collision Dissociation)	MS2	21.3331	45	30.3945	17456	ΔclpP/PclpPtrap.raw	F2		3.08		0	3.653e-08	387020	30.39
FALSE	High	Sequest HT (A2)	Unambiguous	[R].NVTDKDEALQSMYR.[V]		1	1	Q5ZRH9	Q5ZRH9	1	3	0.6043	0	1	1	557.264	1669.78	1669.79	-5.38	-0.00299	HCD (High Energy Collision Dissociation)	MS2	11.8406	18.255	15.8604	6957	ΔclpP/PclpPtrap.raw	F2		2.35		0	7.595e-05	2.21315e+06	15.89
FALSE	High	Sequest HT (A2)	Unambiguous	[R].LLDEGLFK.[N]		1	1	Q5ZRH9	Q5ZRH9	0	2	0.4762	0	1	1	467.766	934.524	934.524	-0.31	-0.00014	HCD (High Energy Collision Dissociation)	MS2	25.517	15.604	23.0498	12267	ΔclpP/PclpPtrap.raw	F2		1.89		6.141e-05	0.0007029	3.21166e+06	23.05
FALSE	High	Sequest HT (A2)	Unambiguous	[K].VGDSGQVILADINAAMLHVGR.[D]		1	1	Q5ZRH9	Q5ZRH9	0	3	0.7188	0	1	1	712.713	2136.12	2136.12	0.66	0.00047	HCD (High Energy Collision Dissociation)	MS2	29.3239	45	38.62	23857	ΔclpP/PclpPtrap.raw	F1		3.52		0	4.887e-09	506521	38.72
FALSE	High	Sequest HT (A2)	Unambiguous	[R].NVTDKDEALQSMYR.[V]		1	1	Q5ZRH9	Q5ZRH9	1	3	0.627	0	1	1	557.268	1669.79	1669.79	2.07	0.00115	HCD (High Energy Collision Dissociation)	MS2	43.9179	19.619	15.8073	7131	ΔclpP/PclpPtrap.raw	F1		2.52		0	2.335e-05	2.75999e+06	15.85
FALSE	High	Sequest HT (A2)	Unambiguous	[R].NVTDKDEALQSMYR.[V]		1	1	Q5ZRH9	Q5ZRH9	1	2	0.7647	0	1	1	835.395	1669.78	1669.79	-0.8	-0.00067	HCD (High Energy Collision Dissociation)	MS2	0	45	15.9177	7294	ΔclpP/PclpPwt.raw	F6		2.55		0	3.788e-08	1.01205e+06	15.87
FALSE	High	Sequest HT (A2)	Unambiguous	[R].EQVATDRPQGIR.[T]		1	1	Q5ZRI0	Q5ZRI0	0	3	0.7014	0	1	1	457.244	1369.72	1369.72	-0.63	-0.00029	HCD (High Energy Collision Dissociation)	MS2	39.3709	33.647	10.2631	2831	ΔclpP/PclpPtrap.raw	F2		2.21		6.141e-05	0.0002716	1.12315e+06	10.27
FALSE	High	Sequest HT (A2)	Unambiguous	[R].EQVATDRPQGIR.[T]		1	1	Q5ZRI0	Q5ZRI0	0	3	0.3947	0	1	1	457.244	1369.72	1369.72	-1.51	-0.00069	HCD (High Energy Collision Dissociation)	MS2	76.3956	45	10.2854	2828	ΔclpP/PclpPwt.raw	F4		1.14		0.003543	0.05787	163501	10.59
FALSE	High	Sequest HT (A2)	Unambiguous	[K].NNQIPIIGVcAR.[F]	C10(Carbamidomethyl)	1	1	Q5ZRI2	Q5ZRI2	0	2	0.5556	0	1	1	677.866	1354.72	1354.73	-1.62	-0.0011	HCD (High Energy Collision Dissociation)	MS2	54.0532	45	21.4072	11092	ΔclpP/PclpPtrap.raw	F2		1.98		0.0001642	0.001728
FALSE	High	Sequest HT (A2)	Unambiguous	[R].DIINSGIEER.[R]		1	1	Q5ZRI2	Q5ZRI2	0	2	0.6931	0	1	1	573.294	1145.58	1145.58	1.05	0.0006	HCD (High Energy Collision Dissociation)	MS2	17.6622	20.016	16.9752	7962	ΔclpP/PclpPtrap.raw	F1		1.89		0	0.0001855	2.60324e+06	16.92
FALSE	High	Sequest HT (A2)	Unambiguous	[R].DIINSGIEER.[R]		1	1	Q5ZRI2	Q5ZRI2	0	2	0.6385	0	1	1	573.293	1145.58	1145.58	-0.97	-0.00056	HCD (High Energy Collision Dissociation)	MS2	30.6172	20.218	16.8784	7916	ΔclpP/PclpPwt.raw	F6		2.13		0	8.314e-05	2.29943e+06	16.88
FALSE	High	Sequest HT (A2)	Unambiguous	[K].YPPTKPATGEQAELIK.[R]		1	1	Q5ZRI3	Q5ZRI3	0	3	0.5978	0	1	1	581.648	1742.93	1742.93	-0.85	-0.00049	HCD (High Energy Collision Dissociation)	MS2	48.6848	45	13.0897	5203	ΔclpP/PclpPtrap.raw	F3		2.71		0	9.384e-08	1.44902e+06	13.14
FALSE	High	Sequest HT (A2)	Unambiguous	[K].TVESEEYLGVSPSDLPPSVAR.[G]		1	1	Q5ZRI3	Q5ZRI3	0	2	0.624	0	1	1	1116.55	2232.1	2232.1	-0.21	-0.00024	HCD (High Energy Collision Dissociation)	MS2	0	45	27.6199	14818	ΔclpP/PclpPtrap.raw	F3		1.25		0	2.234e-05	170035	27.59
FALSE	High	Sequest HT (A2)	Unambiguous	[K].GAcVTcSDNDIISAVDYLLNASLTR.[S]	C3(Carbamidomethyl); C6(Carbamidomethyl)	1	1	Q5ZRI3	Q5ZRI3	0	3	0.7727	0	1	1	910.106	2728.3	2728.29	3.8	0.00346	HCD (High Energy Collision Dissociation)	MS2	0	45	52.411	29452	ΔclpP/PclpPtrap.raw	F3		1.98		0	1.532e-06	142138	52.48
FALSE	High	Sequest HT (A2)	Unambiguous	[K].AGPVAGPMAEVNHNSLSHLTEEDRLAIATYLK.[T]		1	1	Q5ZRI3	Q5ZRI3	1	5	0.1308	0	1	1	681.752	3404.73	3404.73	1.52	0.00104	HCD (High Energy Collision Dissociation)	MS2	25.6291	45	33.8359	19035	ΔclpP/PclpPtrap.raw	F3		1.07		0.008013	0.1475
FALSE	High	Sequest HT (A2)	Unambiguous	[K].MGAPVIGDSASWYTR.[L]		1	1	Q5ZRI3	Q5ZRI3	0	2	0.7589	0	1	1	805.885	1610.76	1610.76	0.32	0.00026	HCD (High Energy Collision Dissociation)	MS2	34.8749	45	26.7645	14878	ΔclpP/PclpPtrap.raw	F2		2.24		0	3.776e-06	1.33099e+06	26.85
FALSE	High	Sequest HT (A2)	Unambiguous	[K].YGLESASHQEVADVFK.[A]		1	1	Q5ZRI3	Q5ZRI3	0	2	0.768	0	1	1	890.424	1779.84	1779.85	-7.77	-0.00691	HCD (High Energy Collision Dissociation)	MS2	0	45	21.8178	11379	ΔclpP/PclpPtrap.raw	F2		3.62		0	6.023e-13	1.44825e+06	21.89
FALSE	High	Sequest HT (A2)	Unambiguous	[K].YGLESASHQEVADVFK.[A]		1	1	Q5ZRI3	Q5ZRI3	0	3	0.6494	0	1	1	593.956	1779.85	1779.85	-1.5	-0.00089	HCD (High Energy Collision Dissociation)	MS2	23.9001	11.169	21.8439	11397	ΔclpP/PclpPtrap.raw	F2		2.31		0	9.449e-06	4067785	21.9
FALSE	High	Sequest HT (A2)	Unambiguous	[K].TVESEEYLGVSPSDLPPSVAR.[G]		1	1	Q5ZRI3	Q5ZRI3	0	2	0.6612	0	1	1	1116.55	2232.1	2232.1	-2.77	-0.0031	HCD (High Energy Collision Dissociation)	MS2	0	45	27.5483	15428	ΔclpP/PclpPtrap.raw	F2		1.83		0	1.437e-05	396578	27.59
FALSE	High	Sequest HT (A2)	Unambiguous	[K].YPPTKPATGEQAELIK.[R]		1	1	Q5ZRI3	Q5ZRI3	0	3	0.735	0	1	1	581.649	1742.93	1742.93	0.72	0.00042	HCD (High Energy Collision Dissociation)	MS2	15.0317	30.423	12.8964	4913	ΔclpP/PclpPtrap.raw	F2		3.17		0	2.57e-07	3688719	12.97
FALSE	High	Sequest HT (A2)	Unambiguous	[K].YPPTKPATGEQAELIK.[R]		1	1	Q5ZRI3	Q5ZRI3	0	2	0.7091	0	1	1	871.971	1742.93	1742.93	0.87	0.00076	HCD (High Energy Collision Dissociation)	MS2		45	13.0451	5024	ΔclpP/PclpPtrap.raw	F2		1.65		0.0007964	0.006632	574457	13.02
FALSE	High	Sequest HT (A2)	Unambiguous	[K].AGPVAGPMAEVNHNSLSHLTEEDRLAIATYLK.[T]		1	1	Q5ZRI3	Q5ZRI3	1	4	0.6357	0	1	1	851.938	3404.73	3404.73	0.64	0.00054	HCD (High Energy Collision Dissociation)	MS2	24.7873	45	32.2124	18718	ΔclpP/PclpPtrap.raw	F2		1.29		0.0009476	0.01087	561370	32.21
FALSE	High	Sequest HT (A2)	Unambiguous	[K].TVESEEYLGVSPSDLPPSVAR.[G]		1	1	Q5ZRI3	Q5ZRI3	0	2	0.705	0	1	1	1116.56	2232.11	2232.1	2.06	0.0023	HCD (High Energy Collision Dissociation)	MS2	0	45	27.7959	16098	ΔclpP/PclpPtrap.raw	F1		2		0	3.301e-06	596932	27.65
FALSE	High	Sequest HT (A2)	Unambiguous	[K].YPPTKPATGEQAELIK.[R]		1	1	Q5ZRI3	Q5ZRI3	0	3	0.7291	0	1	1	581.649	1742.93	1742.93	0.24	0.00014	HCD (High Energy Collision Dissociation)	MS2	33.9043	30.958	12.8886	5078	ΔclpP/PclpPtrap.raw	F1		2.99		0	3.639e-07	4445430	12.98
FALSE	High	Sequest HT (A2)	Unambiguous	[K].YGLESASHQEVADVFK.[A]		1	1	Q5ZRI3	Q5ZRI3	0	3	0.6894	0	1	1	593.955	1779.85	1779.85	-2.32	-0.00138	HCD (High Energy Collision Dissociation)	MS2	29.5339	10.772	21.751	11573	ΔclpP/PclpPtrap.raw	F1		2.35		0	6.178e-07	5.62772e+06	21.81
FALSE	High	Sequest HT (A2)	Unambiguous	[K].AGPVAGPMAEVNHNSLSHLTEEDRLAIATYLK.[T]		1	1	Q5ZRI3	Q5ZRI3	1	5	0.4762	0	1	1	681.752	3404.73	3404.73	1.19	0.00081	HCD (High Energy Collision Dissociation)	MS2	52.6417	45	32.3118	19420	ΔclpP/PclpPtrap.raw	F1		2.1		0.0009903	0.01229
FALSE	High	Sequest HT (A2)	Unambiguous	[K].YGLESASHQEVADVFK.[A]		1	1	Q5ZRI3	Q5ZRI3	0	3	0.7019	0	1	1	593.955	1779.85	1779.85	-1.7	-0.00101	HCD (High Energy Collision Dissociation)	MS2	47.2493	5.917	21.7636	11581	ΔclpP/PclpPtrap.raw	F1		1.61		0.001118	0.01472	5.62772e+06	21.81
FALSE	High	Sequest HT (A2)	Unambiguous	[R].HAIYGYNQMPVK.[G]		1	1	Q5ZRI3	Q5ZRI3	0	2	0.8347	0	1	1	710.855	1420.7	1420.7	-0.48	-0.00034	HCD (High Energy Collision Dissociation)	MS2	20.628	45	14.7093	6474	ΔclpP/PclpPwt.raw	F6		2.48		0	4.211e-07
FALSE	High	Sequest HT (A2)	Unambiguous	[K].YGLESASHQEVADVFK.[A]		1	1	Q5ZRI3	Q5ZRI3	0	2	0.7092	0	1	1	890.435	1779.86	1779.85	4.16	0.0037	HCD (High Energy Collision Dissociation)	MS2	0	45	21.9411	11572	ΔclpP/PclpPwt.raw	F6		1.96		0	1.815e-05	1054253	22.04
FALSE	High	Sequest HT (A2)	Unambiguous	[K].YPPTKPATGEQAELIK.[R]		1	1	Q5ZRI3	Q5ZRI3	0	2	0.693	0	1	1	871.968	1742.93	1742.93	-1.71	-0.00149	HCD (High Energy Collision Dissociation)	MS2	0	45	12.9315	5270	ΔclpP/PclpPwt.raw	F6		2.15		6.141e-05	0.0003041	587304	12.96
FALSE	High	Sequest HT (A2)	Unambiguous	[K].TVESEEYLGVSPSDLPPSVAR.[G]		1	1	Q5ZRI3	Q5ZRI3	0	2	0.7	0	1	1	1116.55	2232.1	2232.1	-0.71	-0.00079	HCD (High Energy Collision Dissociation)	MS2	0	45	27.6276	15449	ΔclpP/PclpPwt.raw	F6		1.1		0.0003205	0.003114
FALSE	High	Sequest HT (A2)	Unambiguous	[K].TVESEEYLGVSPSDLPPSVAR.[G]		1	1	Q5ZRI3	Q5ZRI3	0	2	0.7538	0	1	1	1116.55	2232.1	2232.1	-0.71	-0.00079	HCD (High Energy Collision Dissociation)	MS2	0	45	27.6408	15459	ΔclpP/PclpPwt.raw	F6		1.3		0.0005588	0.005231
FALSE	High	Sequest HT (A2)	Unambiguous	[K].YPPTKPATGEQAELIK.[R]		1	1	Q5ZRI3	Q5ZRI3	0	3	0.4396	0	1	1	581.649	1742.93	1742.93	-0.12	-7e-05	HCD (High Energy Collision Dissociation)	MS2	38.6507	45	13.0817	4974	ΔclpP/PclpPwt.raw	F5		1.82		0	0.0001437	1036654	13.11
FALSE	High	Sequest HT (A2)	Unambiguous	[R].SQWQDLASGGVK.[K]		1	1	Q5ZRI3	Q5ZRI3	0	2	0.7448	0	1	1	638.32	1275.63	1275.63	-0.24	-0.00016	HCD (High Energy Collision Dissociation)	MS2	4.29859	45	18.9716	8767	ΔclpP/PclpPwt.raw	F5		2.9		0	2.051e-07	4.28885e+06	19.06
FALSE	High	Sequest HT (A2)	Unambiguous	[K].YGLESASHQEVADVFK.[A]		1	1	Q5ZRI3	Q5ZRI3	0	3	0.8383	0	1	1	593.958	1779.86	1779.85	1.97	0.00117	HCD (High Energy Collision Dissociation)	MS2	33.0156	45	22.5253	11075	ΔclpP/PclpPwt.raw	F5		4.02		0	6.678e-10	1.33191e+06	22.5
FALSE	High	Sequest HT (A2)	Unambiguous	[K].NSGLTGLYR.[H]		1	1	Q5ZRI3	Q5ZRI3	0	2	0.7773	0	1	1	490.76	980.514	980.516	-2.51	-0.00123	HCD (High Energy Collision Dissociation)	MS2	8.13039	45	15.0464	6249	ΔclpP/PclpPwt.raw	F5		2.47		0	1.338e-05	2.98309e+06	15.09
FALSE	High	Sequest HT (A2)	Unambiguous	[R].SQWQDLASGGVK.[K]		1	1	Q5ZRI3	Q5ZRI3	0	2	0.7463	0	1	1	638.32	1275.63	1275.63	-0.1	-6e-05	HCD (High Energy Collision Dissociation)	MS2	76.897	12.867	19.0244	9052	ΔclpP/PclpPwt.raw	F4		2.72		0	1.772e-07	2123340	19.07
FALSE	High	Sequest HT (A2)	Unambiguous	[R].HAIYGYNQMPVK.[G]		1	1	Q5ZRI3	Q5ZRI3	0	2	0.5862	0	1	1	710.858	1420.71	1420.7	2.65	0.00189	HCD (High Energy Collision Dissociation)	MS2	41.0522	45	14.8418	6178	ΔclpP/PclpPwt.raw	F4		1.16		0.002902	0.04499
FALSE	High	Sequest HT (A2)	Unambiguous	[R].MDDTQLSDVTVK.[V]		1	1	Q5ZRI4	Q5ZRI4	0	2	0.7745	0	1	1	676.325	1351.64	1351.64	1.99	0.00135	HCD (High Energy Collision Dissociation)	MS2	0	45	16.6068	7559	ΔclpP/PclpPtrap.raw	F3		2.75		0	3.869e-08	3.70566e+06	16.74
FALSE	High	Sequest HT (A2)	Unambiguous	[R].DAIPGFMHEAWAR.[I]		1	1	Q5ZRI4	Q5ZRI4	0	3	0.8067	0	1	1	500.906	1500.7	1500.71	-1.54	-0.00077	HCD (High Energy Collision Dissociation)	MS2	51.0135	45	27.6912	14865	ΔclpP/PclpPtrap.raw	F3		3.26		0	1.867e-09	612462	27.71
FALSE	High	Sequest HT (A2)	Unambiguous	[R].GQcAELcGINHGFMPIVVK.[A]	C3(Carbamidomethyl); C7(Carbamidomethyl)	1	1	Q5ZRI4	Q5ZRI4	0	3	0.6092	0	1	1	710.682	2130.03	2130.03	0.71	0.0005	HCD (High Energy Collision Dissociation)	MS2	15.1117	45	26.3135	14570	ΔclpP/PclpPtrap.raw	F2		2.38		0	0.0001313	2262262	26.47
FALSE	High	Sequest HT (A2)	Unambiguous	[K].GYQPASFHDNPK.[L]		1	1	Q5ZRI4	Q5ZRI4	0	2	0.5333	0	1	1	680.82	1360.63	1360.63	3.73	0.00254	HCD (High Energy Collision Dissociation)	MS2	12.4956	45	10.8735	3336	ΔclpP/PclpPtrap.raw	F2		1.5		0	9.315e-05	937052	10.85
FALSE	High	Sequest HT (A2)	Unambiguous	[R].GQcAELcGINHGFMPIVVK.[A]	C3(Carbamidomethyl); C7(Carbamidomethyl)	1	1	Q5ZRI4	Q5ZRI4	0	2	0.6503	0	1	1	1065.51	2130.02	2130.03	-4.37	-0.00465	HCD (High Energy Collision Dissociation)	MS2	0	45	26.477	14684	ΔclpP/PclpPtrap.raw	F2		1.63		0.0001642	0.002011
FALSE	High	Sequest HT (A2)	Unambiguous	[K].AVSEEEFDR.[W]		1	1	Q5ZRI4	Q5ZRI4	0	2	0.8172	0	1	1	541.243	1081.48	1081.48	-0.56	-0.0003	HCD (High Energy Collision Dissociation)	MS2	53.0685	12.105	12.2228	4368	ΔclpP/PclpPtrap.raw	F2		1.86		0.0002152	0.002574	5007990	12.22
FALSE	High	Sequest HT (A2)	Unambiguous	[R].GQcAELcGINHGFMPIVVK.[A]	C3(Carbamidomethyl); C7(Carbamidomethyl)	1	1	Q5ZRI4	Q5ZRI4	0	3	0.772	0	1	1	710.681	2130.03	2130.03	-0.01	0	HCD (High Energy Collision Dissociation)	MS2	17.8921	28.994	26.3822	15051	ΔclpP/PclpPtrap.raw	F1		3.64		0	3.911e-09	1.99971e+06	26.46
FALSE	High	Sequest HT (A2)	Unambiguous	[K].GYQPASFHDNPK.[L]		1	1	Q5ZRI4	Q5ZRI4	0	2	0.6549	0	1	1	680.821	1360.63	1360.63	4.44	0.00302	HCD (High Energy Collision Dissociation)	MS2	26.6324	45	10.8606	3410	ΔclpP/PclpPtrap.raw	F1		2.26		0	9.508e-05	1.57094e+06	10.88
FALSE	High	Sequest HT (A2)	Unambiguous	[K].AVSEEEFDRWVSEQTKVEDIYAEK.[S]		1	1	Q5ZRI4	Q5ZRI4	2	3	0.6104	0	1	1	963.132	2887.38	2887.36	6.1	0.00587	HCD (High Energy Collision Dissociation)	MS2	38.9829	45	31.5872	18890	ΔclpP/PclpPtrap.raw	F1		2.49		6.141e-05	0.0006469	1.18302e+06	31.6
FALSE	High	Sequest HT (A2)	Unambiguous	[K].AVSEEEFDR.[W]		1	1	Q5ZRI4	Q5ZRI4	0	2	0.761	0	1	1	541.243	1081.48	1081.48	-0.7	-0.00038	HCD (High Energy Collision Dissociation)	MS2	66.2515	3.557	12.185	4499	ΔclpP/PclpPtrap.raw	F1		1.59		0.0001141	0.001004	8.25857e+06	12.21
FALSE	High	Sequest HT (A2)	Unambiguous	[R].IEKPGVYR.[G]		1	1	Q5ZRI4	Q5ZRI4	0	2	0.509	0	1	1	481.277	961.547	961.547	0.29	0.00014	HCD (High Energy Collision Dissociation)	MS2	12.6565	13.339	9.9939	2796	ΔclpP/PclpPwt.raw	F6		1.67		0.0005138	0.00412	11279293	10.05
FALSE	High	Sequest HT (A2)	Unambiguous	[K].AVSEEEFDR.[W]		1	1	Q5ZRI4	Q5ZRI4	0	2	0.8261	0	1	1	541.243	1081.48	1081.48	-1.13	-0.00061	HCD (High Energy Collision Dissociation)	MS2	16.5969	19.213	12.1304	4228	ΔclpP/PclpPwt.raw	F5		2.07		0	5.676e-05	2.76026e+06	12.13
FALSE	High	Sequest HT (A2)	Unambiguous	[R].DAIPGFMHEAWAR.[I]		1	1	Q5ZRI4	Q5ZRI4	0	3	0.7975	0	1	1	500.907	1500.71	1500.71	0.36	0.00018	HCD (High Energy Collision Dissociation)	MS2	25.7691	45	27.8405	14257	ΔclpP/PclpPwt.raw	F5		2.37		0	1.336e-07	342431	27.81
FALSE	High	Sequest HT (A2)	Unambiguous	[K].YAIAHSEDSHEDHGPEQGK.[G]		1	1	Q5ZRI5	Q5ZRI5	0	3	0.4758	0	1	1	702.975	2106.91	2106.91	-0.78	-0.00055	HCD (High Energy Collision Dissociation)	MS2	12.6514	45	10.0427	2706	ΔclpP/PclpPtrap.raw	F1		1.24		0.0005138	0.003694	259259	10.06
FALSE	High	Sequest HT (A2)	Unambiguous	[K].MEAVAYDEDKAK.[I]		1	1	Q5ZRI6	Q5ZRI6	1	2	0.7714	0	1	1	685.319	1369.63	1369.63	0.96	0.00065	HCD (High Energy Collision Dissociation)	MS2	0	45	10.8077	3513	ΔclpP/PclpPwt.raw	F6		2.1		0	0.000121
FALSE	High	Sequest HT (A2)	Unambiguous	[K].GLYDLQVDR.[S]		1	1	Q5ZRI7	Q5ZRI7	0	2	0.7389	0	1	1	539.78	1078.55	1078.55	-0.27	-0.00015	HCD (High Energy Collision Dissociation)	MS2	66.8347	42.779	20.0694	9865	ΔclpP/PclpPtrap.raw	F3		1.57		0.0001141	0.001273	4367355	20.18
FALSE	High	Sequest HT (A2)	Unambiguous	[K].GLYDLQVDR.[S]		1	1	Q5ZRI7	Q5ZRI7	0	2	0.7592	0	1	1	539.78	1078.55	1078.55	0.01	0	HCD (High Energy Collision Dissociation)	MS2	30.2551	13.39	20.1825	10161	ΔclpP/PclpPtrap.raw	F2		1.91		6.141e-05	0.0005684	10042953	20.28
FALSE	High	Sequest HT (A2)	Unambiguous	[K].GLYDLQVDR.[S]		1	1	Q5ZRI7	Q5ZRI7	0	2	0.7361	0	1	1	539.78	1078.55	1078.55	0.51	0.00027	HCD (High Energy Collision Dissociation)	MS2	68.7264	21.169	20.4454	10569	ΔclpP/PclpPtrap.raw	F1		1.44		0.0005138	0.003922	9580895	20.29
FALSE	High	Sequest HT (A2)	Unambiguous	[K].GLYDLQVDR.[S]		1	1	Q5ZRI7	Q5ZRI7	0	2	0.764	0	1	1	539.78	1078.55	1078.55	-0.25	-0.00014	HCD (High Energy Collision Dissociation)	MS2	54.4158	45	20.0706	9489	ΔclpP/PclpPwt.raw	F5		1.78		6.141e-05	0.0005315	2766948	20.17
FALSE	High	Sequest HT (A2)	Unambiguous	[K].GLYDLQVDR.[S]		1	1	Q5ZRI7	Q5ZRI7	0	2	0.7758	0	1	1	539.779	1078.55	1078.55	-2.03	-0.00109	HCD (High Energy Collision Dissociation)	MS2	53.3752	19.731	20.0758	9822	ΔclpP/PclpPwt.raw	F4		1.65		6.141e-05	0.0004836	5784666	20.19
FALSE	High	Sequest HT (A2)	Unambiguous	[R].EDLNAMDQAR.[A]		1	1	Q5ZRI9	Q5ZRI9	0	2	0.7426	0	1	1	581.761	1162.51	1162.52	-1.18	-0.00068	HCD (High Energy Collision Dissociation)	MS2	48.3865	45	12.7066	4922	ΔclpP/PclpPtrap.raw	F3		2.72		0	8.428e-06	1.46955e+06	12.69
FALSE	High	Sequest HT (A2)	Unambiguous	[R].ALLALDEEQQSQVAQLIIAK.[N]		1	1	Q5ZRI9	Q5ZRI9	0	3	0.7839	0	1	1	727.741	2181.21	2181.21	-1.77	-0.00129	HCD (High Energy Collision Dissociation)	MS2	0	45	36.4112	20662	ΔclpP/PclpPtrap.raw	F3		2.36		0	8.171e-06	145437	36.44
FALSE	High	Sequest HT (A2)	Unambiguous	[R].EDLNAMDQAR.[A]		1	1	Q5ZRI9	Q5ZRI9	0	2	0.7285	0	1	1	581.762	1162.52	1162.52	0.95	0.00055	HCD (High Energy Collision Dissociation)	MS2	59.8091	37.525	12.8117	4842	ΔclpP/PclpPtrap.raw	F2		2.91		0	1.056e-06	2.84473e+06	12.84
FALSE	High	Sequest HT (A2)	Unambiguous	[K].LAVTcLQPGK.[Y]	C5(Carbamidomethyl)	1	1	Q5ZRI9	Q5ZRI9	0	2	0.316	0	1	1	543.801	1086.6	1086.6	-1.8	-0.00098	HCD (High Energy Collision Dissociation)	MS2	40.7768	45	14.32	5846	ΔclpP/PclpPtrap.raw	F2		2.12		0	6.194e-05	1.62822e+06	14.34
FALSE	High	Sequest HT (A2)	Unambiguous	[R].GGMEEAPLNELAQSIK.[K]		1	1	Q5ZRI9	Q5ZRI9	0	2	0.5133	0	1	1	843.919	1686.83	1686.84	-3.62	-0.00306	HCD (High Energy Collision Dissociation)	MS2	43.9269	45	29.3141	16686	ΔclpP/PclpPtrap.raw	F2		1.5		0.0009127	0.008438
FALSE	High	Sequest HT (A2)	Unambiguous	[R].EDLNAMDQAR.[A]		1	1	Q5ZRI9	Q5ZRI9	0	2	0.7153	0	1	1	581.761	1162.51	1162.52	-0.97	-0.00057	HCD (High Energy Collision Dissociation)	MS2	41.9992	37.488	12.8101	5020	ΔclpP/PclpPtrap.raw	F1		2.81		0	4.356e-06	3.61348e+06	12.83
FALSE	High	Sequest HT (A2)	Unambiguous	[R].LHIEGVLR.[T]		1	1	Q5ZRJ0	Q5ZRJ0	0	2	0.7432	0	1	1	468.784	936.562	936.563	-0.91	-0.00043	HCD (High Energy Collision Dissociation)	MS2	55.7407	45	16.8085	7684	ΔclpP/PclpPtrap.raw	F3		1.48		0.0008804	0.008386	704146	16.79
FALSE	High	Sequest HT (A2)	Unambiguous	[K].QLLEHFPAK.[V]		1	1	Q5ZRJ0	Q5ZRJ0	0	3	0.3833	0	1	1	361.538	1082.6	1082.6	0.08	3e-05	HCD (High Energy Collision Dissociation)	MS2	80.9981	43.945	14.4568	6106	ΔclpP/PclpPtrap.raw	F3		1.2		0.0009476	0.01117	741762	14.52
FALSE	High	Sequest HT (A2)	Unambiguous	[R].ETFLFK.[A]		1	1	Q5ZRJ0	Q5ZRJ0	0	2	0.7049	0	1	1	392.715	784.423	784.424	-0.74	-0.00029	HCD (High Energy Collision Dissociation)	MS2	21.8472	45	18.8645	9053	ΔclpP/PclpPtrap.raw	F3		1.22		0.002902	0.04611	3.30799e+06	18.98
FALSE	High	Sequest HT (A2)	Unambiguous	[R].LAEAPSHGMPALQYDK.[S]		1	1	Q5ZRJ0	Q5ZRJ0	0	2	0.7915	0	1	1	864.424	1727.84	1727.84	-0.42	-0.00036	HCD (High Energy Collision Dissociation)	MS2	0	45	16.3371	7292	ΔclpP/PclpPtrap.raw	F2		2.35		0	2.654e-09	543971	16.32
FALSE	High	Sequest HT (A2)	Unambiguous	[R].DcLAEQAcLATTcGYDLIPGNEDLTVAEVSLMER.[N]	C2(Carbamidomethyl); C8(Carbamidomethyl); C13(Carbamidomethyl)	1	1	Q5ZRJ0	Q5ZRJ0	0	3	0.6853	0	1	1	1272.25	3814.74	3814.73	2.14	0.00272	HCD (High Energy Collision Dissociation)	MS2		45	46.9227	28639	ΔclpP/PclpPtrap.raw	F2		1.43		0.0009127	0.009331
FALSE	High	Sequest HT (A2)	Unambiguous	[R].LHIEGVLR.[T]		1	1	Q5ZRJ0	Q5ZRJ0	0	2	0.7571	0	1	1	468.785	936.562	936.563	-0.12	-5e-05	HCD (High Energy Collision Dissociation)	MS2	22.4854	45	15.091	6404	ΔclpP/PclpPtrap.raw	F2		1.77		0.008013	0.1474	1980394	15.22
FALSE	High	Sequest HT (A2)	Unambiguous	[R].ETFLFK.[A]		1	1	Q5ZRJ0	Q5ZRJ0	0	2	0.5645	0	1	1	392.715	784.422	784.424	-1.99	-0.00078	HCD (High Energy Collision Dissociation)	MS2	57.7335	26.194	18.8204	9156	ΔclpP/PclpPtrap.raw	F2		1.24		0.008696	0.1698	12210504	18.95
FALSE	High	Sequest HT (A2)	Unambiguous	[R].QLVHTTNDVLLR.[D]		1	1	Q5ZRJ0	Q5ZRJ0	0	3	0.5194	0	1	1	470.269	1408.79	1408.79	0.7	0.00033	HCD (High Energy Collision Dissociation)	MS2	50.3565	17.587	15.5629	7060	ΔclpP/PclpPwt.raw	F6		2.06		0	9.817e-05	1.43476e+06	15.57
FALSE	High	Sequest HT (A2)	Unambiguous	[K].QLLEHFPAK.[V]		1	1	Q5ZRJ0	Q5ZRJ0	0	3	0.48	0	1	1	361.538	1082.6	1082.6	-0.59	-0.00021	HCD (High Energy Collision Dissociation)	MS2	59.3884	28.702	14.5286	5883	ΔclpP/PclpPwt.raw	F5		1.25		0.002035	0.0321	762313	14.54
FALSE	High	Sequest HT (A2)	Unambiguous	[R].ETFLFK.[A]		1	1	Q5ZRJ0	Q5ZRJ0	0	2	0.7739	0	1	1	392.715	784.423	784.424	-0.67	-0.00026	HCD (High Energy Collision Dissociation)	MS2	34.6671	45	18.875	8706	ΔclpP/PclpPwt.raw	F5		1.15		0.006537	0.1196	2.46279e+06	18.97
FALSE	High	Sequest HT (A2)	Unambiguous	[R].ETFLFK.[A]		1	1	Q5ZRJ0	Q5ZRJ0	0	2	0.6642	0	1	1	392.715	784.423	784.424	-1.67	-0.00066	HCD (High Energy Collision Dissociation)	MS2	60.0049	36.126	18.9017	8962	ΔclpP/PclpPwt.raw	F4		1.34		0.009548	0.1866	1.33593e+06	18.95
FALSE	High	Sequest HT (A2)	Unambiguous	[K].AADQAGIQFR.[I]		1	1	Q5ZRJ2	Q5ZRJ2	0	2	0.5738	0	1	1	538.777	1076.55	1076.55	-2.17	-0.00117	HCD (High Energy Collision Dissociation)	MS2	61.5212	43.821	13.4637	5454	ΔclpP/PclpPtrap.raw	F3		1.83		6.141e-05	0.0004234	1.5395e+06	13.51
FALSE	High	Sequest HT (A2)	Unambiguous	[R].RDEAYIGVLIDDLITcGTQEPYR.[M]	C16(Carbamidomethyl)	1	1	Q5ZRJ2	Q5ZRJ2	1	3	0.5329	0	1	1	899.77	2697.29	2697.32	-8.88	-0.00799	HCD (High Energy Collision Dissociation)	MS2	33.7237	45	47.7855	27428	ΔclpP/PclpPtrap.raw	F3		1.52		0.0003205	0.003101	90295.9	47.93
FALSE	High	Sequest HT (A2)	Unambiguous	[R].KHENTLLPETLDYNDVVGLSSEVIQK.[L]		1	1	Q5ZRJ2	Q5ZRJ2	1	4	0.4306	0	1	1	736.136	2941.52	2941.52	2.87	0.00211	HCD (High Energy Collision Dissociation)	MS2	30.1074	45	34.8003	19649	ΔclpP/PclpPtrap.raw	F3		1.44		0.00132	0.02089	246111	35.09
FALSE	High	Sequest HT (A2)	Unambiguous	[K].AADQAGIQFR.[I]		1	1	Q5ZRJ2	Q5ZRJ2	0	2	0.7011	0	1	1	538.776	1076.55	1076.55	-2.44	-0.00131	HCD (High Energy Collision Dissociation)	MS2	43.8682	5.779	13.5132	5335	ΔclpP/PclpPtrap.raw	F2		1.74		6.141e-05	0.000392	3.37741e+06	13.51
FALSE	High	Sequest HT (A2)	Unambiguous	[K].DQELWcPR.[R]	C6(Carbamidomethyl)	1	1	Q5ZRJ2	Q5ZRJ2	0	2	0.6296	0	1	1	552.25	1103.49	1103.49	-0.68	-0.00038	HCD (High Energy Collision Dissociation)	MS2	77.5396	45	19.5091	9658	ΔclpP/PclpPtrap.raw	F2		2.16		0.0001642	0.001851	852384	19.5
FALSE	High	Sequest HT (A2)	Unambiguous	[R].DLDLPVGR.[L]		1	1	Q5ZRJ2	Q5ZRJ2	0	2	0.6423	0	1	1	442.747	884.487	884.484	3.43	0.00152	HCD (High Energy Collision Dissociation)	MS2	69.1326	45	19.274	8969	ΔclpP/PclpPwt.raw	F5		1.37		0.00358	0.05971
FALSE	High	Sequest HT (A2)	Unambiguous	[K].AADQAGIQFR.[I]		1	1	Q5ZRJ2	Q5ZRJ2	0	2	0.5556	0	1	1	538.774	1076.54	1076.55	-6.27	-0.00338	HCD (High Energy Collision Dissociation)	MS2	83.2436	45	13.5762	5282	ΔclpP/PclpPwt.raw	F5	Not Reliable	1.08		0.005902	0.1104
FALSE	High	Sequest HT (A2)	Unambiguous	[R].FDDIYLRK.[E]		1	1	Q5ZRJ4	Q5ZRJ4	1	3	0.3364	0	1	1	357.194	1069.57	1069.57	-1.53	-0.00055	HCD (High Energy Collision Dissociation)	MS2	46.3512	45	15.2106	6629	ΔclpP/PclpPtrap.raw	F3		1.07		0.004086	0.07362	523800	15.19
FALSE	High	Sequest HT (A2)	Unambiguous	[R].EKPDAHTAAQFVSK.[G]		1	1	Q5ZRJ4	Q5ZRJ4	0	2	0.7281	0	1	1	764.892	1528.78	1528.78	0.58	0.00044	HCD (High Energy Collision Dissociation)	MS2	0	45	11.606	3849	ΔclpP/PclpPtrap.raw	F2		2.17		0	1.317e-06	1.50735e+06	11.66
FALSE	High	Sequest HT (A2)	Unambiguous	[R].EKPDAHTAAQFVSK.[G]		1	1	Q5ZRJ4	Q5ZRJ4	0	3	0.7952	0	1	1	510.265	1528.78	1528.78	3.42	0.00174	HCD (High Energy Collision Dissociation)	MS2	17.3933	5.519	11.7053	3930	ΔclpP/PclpPtrap.raw	F2		1.66		6.141e-05	0.0006508	6883643	11.66
FALSE	High	Sequest HT (A2)	Unambiguous	[R].FDDIYLR.[K]		1	1	Q5ZRJ4	Q5ZRJ4	0	2	0.7983	0	1	1	471.24	941.472	941.473	-0.62	-0.00029	HCD (High Energy Collision Dissociation)	MS2	0	44.632	20.3178	10268	ΔclpP/PclpPtrap.raw	F2		2.33		0.0001642	0.001677	4.60171e+06	20.44
FALSE	High	Sequest HT (A2)	Unambiguous	[R].EKPDAHTAAQFVSK.[G]		1	1	Q5ZRJ4	Q5ZRJ4	0	2	0.7851	0	1	1	764.892	1528.78	1528.78	1.43	0.00109	HCD (High Energy Collision Dissociation)	MS2	15.9338	45	11.5573	3955	ΔclpP/PclpPtrap.raw	F1		2.42		0	6.318e-08	1.204e+06	11.58
FALSE	High	Sequest HT (A2)	Unambiguous	[R].EKPDAHTAAQFVSK.[G]		1	1	Q5ZRJ4	Q5ZRJ4	0	3	0.4368	0	1	1	510.265	1528.78	1528.78	2.61	0.00133	HCD (High Energy Collision Dissociation)	MS2	53.6527	5.78	11.6396	4025	ΔclpP/PclpPtrap.raw	F1		0.87		0.002201	0.03537	5.69772e+06	11.61
FALSE	High	Sequest HT (A2)	Unambiguous	[K].ESPEIPVTYVPAR.[N]		1	1	Q5ZRJ5	Q5ZRJ5	0	2	0.4943	0	1	1	729.386	1457.76	1457.76	0.37	0.00027	HCD (High Energy Collision Dissociation)	MS2	33.0951	45	21.0109	10491	ΔclpP/PclpPtrap.raw	F3		0.87		0.005075	0.09521	736238	21.12
FALSE	High	Sequest HT (A2)	Unambiguous	[K].ESPEIPVTYVPAR.[N]		1	1	Q5ZRJ5	Q5ZRJ5	0	2	0.7897	0	1	1	729.384	1457.76	1457.76	-1.25	-0.00091	HCD (High Energy Collision Dissociation)	MS2	0	45	21.107	10874	ΔclpP/PclpPtrap.raw	F2		2.14		0	9.078e-06	2.24637e+06	21.21
FALSE	High	Sequest HT (A2)	Unambiguous	[K].GSEQQQTVQLSSSSSEEEEPVHTTK.[V]		1	1	Q5ZRJ7	Q5ZRJ7	0	2	0.7772	0	1	1	1366.62	2732.24	2732.25	-2.75	-0.00375	HCD (High Energy Collision Dissociation)	MS2	0	45	12.6327	4864	ΔclpP/PclpPtrap.raw	F3		3.59		0	2.618e-10	1251559	12.61
FALSE	High	Sequest HT (A2)	Unambiguous	[K].GSEQQQTVQLSSSSSEEEEPVHTTK.[V]		1	1	Q5ZRJ7	Q5ZRJ7	0	3	0.734	0	1	1	911.423	2732.25	2732.25	1.4	0.00128	HCD (High Energy Collision Dissociation)	MS2	9.88584	45	12.5054	4766	ΔclpP/PclpPtrap.raw	F3		4.85		0	4.538e-16	32060090	12.62
FALSE	High	Sequest HT (A2)	Unambiguous	[R].SKKPSSNPEFTPVNDETFEEVRR.[N]		1	1	Q5ZRJ7	Q5ZRJ7	2	4	0.6087	0	1	1	674.084	2693.32	2693.32	-0.41	-0.00027	HCD (High Energy Collision Dissociation)	MS2	19.6406	44.079	20.148	9919	ΔclpP/PclpPtrap.raw	F3		2.3		0	9.298e-07	3.0806e+06	19.72
FALSE	High	Sequest HT (A2)	Unambiguous	[K].KPSSNPEFTPVNDETFEEVRR.[N]		1	1	Q5ZRJ7	Q5ZRJ7	1	4	0.5775	0	1	1	620.302	2478.19	2478.19	-0.75	-0.00046	HCD (High Energy Collision Dissociation)	MS2	17.3267	39.952	19.4273	9430	ΔclpP/PclpPtrap.raw	F3		2.84		0	0.0001101	3.02683e+06	19.57
FALSE	High	Sequest HT (A2)	Unambiguous	[K].VFAQPKDVTPEVVENPTSTVSLTGSK.[-]		1	1	Q5ZRJ7	Q5ZRJ7	1	3	0.5435	0	1	1	910.815	2730.43	2730.42	3.53	0.00321	HCD (High Energy Collision Dissociation)	MS2	64.1192	45	24.2647	12645	ΔclpP/PclpPtrap.raw	F3		1.38		6.141e-05	0.0004804	279597	24.32
FALSE	High	Sequest HT (A2)	Unambiguous	[R].SKKPSSNPEFTPVNDETFEEVR.[R]		1	1	Q5ZRJ7	Q5ZRJ7	1	4	0.551	0	1	1	635.06	2537.22	2537.22	0.81	0.00051	HCD (High Energy Collision Dissociation)	MS2	47.0155	45	20.4095	10089	ΔclpP/PclpPtrap.raw	F3		1.96		6.141e-05	0.0003554	436296	20.45
FALSE	High	Sequest HT (A2)	Unambiguous	[K].KPSSNPEFTPVNDETFEEVRR.[N]		1	1	Q5ZRJ7	Q5ZRJ7	1	3	0.6646	0	1	1	826.736	2478.19	2478.19	1.8	0.00149	HCD (High Energy Collision Dissociation)	MS2	18.322	45	19.4086	9419	ΔclpP/PclpPtrap.raw	F3		1.61		0.0005138	0.00448	1.91245e+06	19.56
FALSE	High	Sequest HT (A2)	Unambiguous	[R].NQFSGLSK.[G]		1	1	Q5ZRJ7	Q5ZRJ7	0	2	0.6321	0	1	1	440.73	880.452	880.452	-0.27	-0.00012	HCD (High Energy Collision Dissociation)	MS2	30.4341	8.611	11.3201	3833	ΔclpP/PclpPtrap.raw	F3		2.12		0.0005138	0.004008	9857083	11.36
FALSE	High	Sequest HT (A2)	Unambiguous	[K].DVTPEVVENPTSTVSLTGSK.[-]		1	1	Q5ZRJ7	Q5ZRJ7	0	2	0.4082	0	1	1	1030.53	2060.04	2060.04	2.72	0.0028	HCD (High Energy Collision Dissociation)	MS2	0	45	24.2925	12664	ΔclpP/PclpPtrap.raw	F3		0.49		0.001118	0.01466	4.16579e+06	24.61
FALSE	High	Sequest HT (A2)	Unambiguous	[K].DVTPEVVENPTSTVSLTGSK.[-]		1	1	Q5ZRJ7	Q5ZRJ7	0	2	0.87	0	1	1	1030.53	2060.05	2060.04	2.91	0.003	HCD (High Energy Collision Dissociation)	MS2	56.3074	45	24.5857	13345	ΔclpP/PclpPtrap.raw	F2		2.23		0	2.5e-05	4.22566e+06	24.8
FALSE	High	Sequest HT (A2)	Unambiguous	[K].KPSSNPEFTPVNDETFEEVR.[R]		1	1	Q5ZRJ7	Q5ZRJ7	0	3	0.6866	0	1	1	774.701	2322.09	2322.09	-0.39	-0.00031	HCD (High Energy Collision Dissociation)	MS2	0	45	21.196	10934	ΔclpP/PclpPtrap.raw	F2		2.17		0	9.533e-08	605346	21.21
FALSE	High	Sequest HT (A2)	Unambiguous	[K].GSEQQQTVQLSSSSSEEEEPVHTTK.[V]		1	1	Q5ZRJ7	Q5ZRJ7	0	3	0.6803	0	1	1	911.421	2732.25	2732.25	0.11	0.0001	HCD (High Energy Collision Dissociation)	MS2	17.5449	30.602	12.6823	4731	ΔclpP/PclpPtrap.raw	F2		4.63		0	2.143e-16	10845180	12.74
FALSE	High	Sequest HT (A2)	Unambiguous	[K].KPSSNPEFTPVNDETFEEVRR.[N]		1	1	Q5ZRJ7	Q5ZRJ7	1	3	0.5025	0	1	1	826.734	2478.19	2478.19	-0.73	-0.0006	HCD (High Energy Collision Dissociation)	MS2	28.0243	45	18.9522	9254	ΔclpP/PclpPtrap.raw	F2		2.03		0	1.958e-06	1528032	18.87
FALSE	High	Sequest HT (A2)	Unambiguous	[K].GSEQQQTVQLSSSSSEEEEPVHTTK.[V]		1	1	Q5ZRJ7	Q5ZRJ7	0	2	0.821	0	1	1	1366.63	2732.25	2732.25	0.27	0.00037	HCD (High Energy Collision Dissociation)	MS2		45	12.7397	4777	ΔclpP/PclpPtrap.raw	F2		1.62		6.141e-05	0.0003284	596368	12.74
FALSE	High	Sequest HT (A2)	Unambiguous	[K].GSEQQQTVQLSSSSSEEEEPVHTTK.[V]		1	1	Q5ZRJ7	Q5ZRJ7	0	2	0.8308	0	1	1	1366.63	2732.25	2732.25	0.56	0.00077	HCD (High Energy Collision Dissociation)	MS2	0	45	12.6633	4896	ΔclpP/PclpPtrap.raw	F1		3.25		0	8.025e-15	3096264	12.71
FALSE	High	Sequest HT (A2)	Unambiguous	[K].GSEQQQTVQLSSSSSEEEEPVHTTK.[V]		1	1	Q5ZRJ7	Q5ZRJ7	0	3	0.7606	0	1	1	911.421	2732.25	2732.25	-0.8	-0.00073	HCD (High Energy Collision Dissociation)	MS2	11.1954	7.848	12.6424	4878	ΔclpP/PclpPtrap.raw	F1		4.72		0	1.212e-13	54139212	12.72
FALSE	High	Sequest HT (A2)	Unambiguous	[K].KPSSNPEFTPVNDETFEEVR.[R]		1	1	Q5ZRJ7	Q5ZRJ7	0	3	0.7586	0	1	1	774.7	2322.08	2322.09	-1.87	-0.00144	HCD (High Energy Collision Dissociation)	MS2	0	45	21.1772	11142	ΔclpP/PclpPtrap.raw	F1		3.19		0	7.071e-09	1.04439e+06	21.19
FALSE	High	Sequest HT (A2)	Unambiguous	[K].DVTPEVVENPTSTVSLTGSK.[-]		1	1	Q5ZRJ7	Q5ZRJ7	0	2	0.453	0	1	1	1030.52	2060.04	2060.04	0.88	0.00091	HCD (High Energy Collision Dissociation)	MS2	0	45	24.5151	13648	ΔclpP/PclpPtrap.raw	F1		1.17		6.141e-05	0.0006574	11863289	24.81
FALSE	High	Sequest HT (A2)	Unambiguous	[K].KPSSNPEFTPVNDETFEEVRR.[N]		1	1	Q5ZRJ7	Q5ZRJ7	1	4	0.5145	0	1	1	620.302	2478.19	2478.19	-0.83	-0.00052	HCD (High Energy Collision Dissociation)	MS2	36.7902	9.217	18.6735	9230	ΔclpP/PclpPtrap.raw	F1		2.41		0.0005588	0.004966	5746492	18.82
FALSE	High	Sequest HT (A2)	Unambiguous	[R].SKKPSSNPEFTPVNDETFEEVRR.[N]		1	1	Q5ZRJ7	Q5ZRJ7	2	4	0.4647	0	1	1	674.084	2693.31	2693.32	-0.72	-0.00049	HCD (High Energy Collision Dissociation)	MS2	32.1858	6.025	17.4639	8329	ΔclpP/PclpPtrap.raw	F1		1.7		0.00132	0.01981	8529603	17.48
FALSE	High	Sequest HT (A2)	Unambiguous	[K].GSEQQQTVQLSSSSSEEEEPVHTTK.[V]		1	1	Q5ZRJ7	Q5ZRJ7	0	3	0.5	0	1	1	911.421	2732.25	2732.25	-0.13	-0.00012	HCD (High Energy Collision Dissociation)	MS2		45	12.6787	5064	ΔclpP/PclpPwt.raw	F6		1.38		0.0005588	0.005112	366714	12.69
FALSE	High	Sequest HT (A2)	Unambiguous	[K].DVTPEVVENPTSTVSLTGSK.[-]		1	1	Q5ZRJ7	Q5ZRJ7	0	2	0.7551	0	1	1	1030.53	2060.05	2060.04	6.7	0.0069	HCD (High Energy Collision Dissociation)	MS2	0	45	24.5527	13406	ΔclpP/PclpPwt.raw	F6		0.98		0.0007015	0.006072	444308	24.64
FALSE	High	Sequest HT (A2)	Unambiguous	[KR].LVLLPR.[ES]		1	1	Q5ZRJ8	Q5ZRJ8	0	2		0	1	2	355.749	710.491	710.492	-1.64	-0.00058	HCD (High Energy Collision Dissociation)	MS2	50.8185	45	15.3861	6741	ΔclpP/PclpPtrap.raw	F3		1.48		0.007586	0.1406	6.8122e+06	15.53
FALSE	High	Sequest HT (A2)	Unambiguous	[KR].LVLLPR.[ES]		1	1	Q5ZRJ8	Q5ZRJ8	0	2		0	1	2	355.749	710.491	710.492	-1.26	-0.00045	HCD (High Energy Collision Dissociation)	MS2	29.0703	45	15.1942	6474	ΔclpP/PclpPtrap.raw	F2		1.81		0.005463	0.1036	129629328	15.43
FALSE	High	Sequest HT (A2)	Unambiguous	[R].AYETNISAAELK.[A]		1	1	Q5ZRJ8	Q5ZRJ8	0	2	0.7908	0	1	1	655.339	1309.67	1309.66	5.14	0.00337	HCD (High Energy Collision Dissociation)	MS2	23.0193	45	16.6884	7761	ΔclpP/PclpPtrap.raw	F1		2.39		0	1.544e-06	2894392	16.74
FALSE	High	Sequest HT (A2)	Unambiguous	[KR].LVLLPR.[ES]		1	1	Q5ZRJ8	Q5ZRJ8	0	2		0	1	2	355.749	710.492	710.492	-0.98	-0.00035	HCD (High Energy Collision Dissociation)	MS2	36.0728	45	15.2284	6726	ΔclpP/PclpPtrap.raw	F1		1.73		0.003505	0.05757	147609056	15.44
FALSE	High	Sequest HT (A2)	Unambiguous	[KR].LVLLPR.[ES]		1	1	Q5ZRJ8	Q5ZRJ8	0	2		0	1	2	355.75	710.492	710.492	-0.1	-4e-05	HCD (High Energy Collision Dissociation)	MS2	50.3674	45	15.259	6843	ΔclpP/PclpPwt.raw	F6		1.71		0.002781	0.04233	25021842	15.45
FALSE	High	Sequest HT (A2)	Unambiguous	[KR].LVLLPR.[ES]		1	1	Q5ZRJ8	Q5ZRJ8	0	2		0	1	2	355.749	710.491	710.492	-1.43	-0.00051	HCD (High Energy Collision Dissociation)	MS2	35.9872	15.795	15.3675	6437	ΔclpP/PclpPwt.raw	F5		1.66		0.002943	0.04628	25125650	15.6
FALSE	High	Sequest HT (A2)	Unambiguous	[KR].LVLLPR.[ES]		1	1	Q5ZRJ8	Q5ZRJ8	0	2		0	1	2	355.75	710.492	710.492	-0.19	-7e-05	HCD (High Energy Collision Dissociation)	MS2	20.6006	31.662	15.3478	6489	ΔclpP/PclpPwt.raw	F4		1.56		0.003853	0.06575	9269483	15.51
FALSE	High	Sequest HT (A2)	Unambiguous	[R].GVSFDEFWDK.[A]		1	1	Q5ZRJ9	Q5ZRJ9	0	2	0.7565	0	1	1	615.278	1229.55	1229.55	1.72	0.00106	HCD (High Energy Collision Dissociation)	MS2	53.2959	45	30.4157	16695	ΔclpP/PclpPtrap.raw	F3		2.3		0	2.849e-05	982964	30.49
FALSE	High	Sequest HT (A2)	Unambiguous	[R].VDDLDLNFDDFVNR.[V]		1	1	Q5ZRJ9	Q5ZRJ9	0	2	0.7749	0	1	1	848.894	1696.78	1696.78	-0.7	-0.0006	HCD (High Energy Collision Dissociation)	MS2	0	45	36.2106	20529	ΔclpP/PclpPtrap.raw	F3		2.71		0	1.463e-07	340018	36.25
FALSE	High	Sequest HT (A2)	Unambiguous	[K].AFAIDYDYYHTTHSPENQALATTIFER.[L]		1	1	Q5ZRJ9	Q5ZRJ9	0	4	0.6243	0	1	1	794.368	3174.45	3174.48	-9.1	-0.00722	HCD (High Energy Collision Dissociation)	MS2	79.2472	45	32.0231	17823	ΔclpP/PclpPtrap.raw	F3		1.81		0	0.0002368
FALSE	High	Sequest HT (A2)	Unambiguous	[K].ESEHYFFDLPR.[Y]		1	1	Q5ZRJ9	Q5ZRJ9	0	3	0.6836	0	1	1	480.558	1439.66	1439.66	0.03	1e-05	HCD (High Energy Collision Dissociation)	MS2	47.9308	45	25.4486	13409	ΔclpP/PclpPtrap.raw	F3		1.77		6.141e-05	0.0004854	953711	25.58
FALSE	High	Sequest HT (A2)	Unambiguous	[K].ESLMTTPVKENTPVEDANLISIEDFAK.[V]		1	1	Q5ZRJ9	Q5ZRJ9	1	3	0.5678	0	1	1	997.834	2991.49	2991.49	0.41	0.00041	HCD (High Energy Collision Dissociation)	MS2	38.2798	45	33.6438	18904	ΔclpP/PclpPtrap.raw	F3		1.18		0.002781	0.04241	420706	33.53
FALSE	High	Sequest HT (A2)	Unambiguous	[R].TPTAVYTHGFLTVEGQK.[M]		1	1	Q5ZRJ9	Q5ZRJ9	0	3	0.53	0	1	1	616.987	1848.95	1848.95	-1.36	-0.00084	HCD (High Energy Collision Dissociation)	MS2	12.5297	45	20.4654	10384	ΔclpP/PclpPtrap.raw	F2		2		0	7.857e-08	620326	20.48
FALSE	High	Sequest HT (A2)	Unambiguous	[K].ESLMTTPVKENTPVEDANLISIEDFAK.[V]		1	1	Q5ZRJ9	Q5ZRJ9	1	3	0.6019	0	1	1	997.829	2991.47	2991.49	-5.03	-0.00501	HCD (High Energy Collision Dissociation)	MS2	49.4314	45	33.5342	19626	ΔclpP/PclpPtrap.raw	F2		2.06		0	3.072e-07
FALSE	High	Sequest HT (A2)	Unambiguous	[K].ASEEFLNSEPLHWDSIDKPLLNHR.[I]		1	1	Q5ZRJ9	Q5ZRJ9	0	4	0.7197	0	1	1	712.606	2847.4	2847.41	-1.21	-0.00086	HCD (High Energy Collision Dissociation)	MS2	71.3934	45	28.4451	16069	ΔclpP/PclpPtrap.raw	F2		3.46		0	6.534e-07	1.0493e+06	28.43
FALSE	High	Sequest HT (A2)	Unambiguous	[K].ESLMTTPVK.[E]		1	1	Q5ZRJ9	Q5ZRJ9	0	2	0.5829	0	1	1	503.267	1005.53	1005.53	-0.88	-0.00044	HCD (High Energy Collision Dissociation)	MS2	0	44.936	13.0628	5039	ΔclpP/PclpPtrap.raw	F2		1.75		0.0001141	0.0009174	1915285	13.03
FALSE	High	Sequest HT (A2)	Unambiguous	[R].KGHLQTEVTNK.[L]		1	1	Q5ZRJ9	Q5ZRJ9	1	3	0.6443	0	1	1	418.898	1254.68	1254.68	0.42	0.00018	HCD (High Energy Collision Dissociation)	MS2	64.2569	45	10.3676	2914	ΔclpP/PclpPtrap.raw	F2		1.94		0.0002674	0.002984	5.08967e+06	10.64
FALSE	High	Sequest HT (A2)	Unambiguous	[K].ESEHYFFDLPR.[Y]		1	1	Q5ZRJ9	Q5ZRJ9	0	3	0.8037	0	1	1	480.558	1439.66	1439.66	0.09	4e-05	HCD (High Energy Collision Dissociation)	MS2	18.9346	24.489	25.0281	14027	ΔclpP/PclpPtrap.raw	F1		2.19		0	0.0002639	2.32697e+06	25.08
FALSE	High	Sequest HT (A2)	Unambiguous	[K].IVNAEPVEGADK.[L]		1	1	Q5ZRJ9	Q5ZRJ9	0	2	0.8165	0	1	1	621.32	1241.63	1241.64	-3.19	-0.00198	HCD (High Energy Collision Dissociation)	MS2	0	28.306	11.1887	3663	ΔclpP/PclpPtrap.raw	F1		3.27		0	1.163e-08	2466213	11.17
FALSE	High	Sequest HT (A2)	Unambiguous	[R].GVSFDEFWDK.[A]		1	1	Q5ZRJ9	Q5ZRJ9	0	2	0.72	0	1	1	615.277	1229.55	1229.55	-0.3	-0.00018	HCD (High Energy Collision Dissociation)	MS2	28.7578	21.01	30.5954	18163	ΔclpP/PclpPtrap.raw	F1		2.25		0	9.085e-05	1.81433e+06	30.61
FALSE	High	Sequest HT (A2)	Unambiguous	[K].AYDAEELIGR.[L]		1	1	Q5ZRJ9	Q5ZRJ9	0	2	0.8706	0	1	1	568.783	1136.56	1136.56	0.87	0.0005	HCD (High Energy Collision Dissociation)	MS2	28.8332	8.967	20.6888	10763	ΔclpP/PclpPtrap.raw	F1		2.55		0	8.527e-06	4372480	20.7
FALSE	High	Sequest HT (A2)	Unambiguous	[R].KGHLQTEVTNK.[L]		1	1	Q5ZRJ9	Q5ZRJ9	1	3	0.6715	0	1	1	418.898	1254.68	1254.68	0.44	0.00019	HCD (High Energy Collision Dissociation)	MS2	72.1321	45	10.1138	2763	ΔclpP/PclpPtrap.raw	F1		2.77		0	0.0002295	876714	10.17
FALSE	High	Sequest HT (A2)	Unambiguous	[K].ASEEFLNSEPLHWDSIDKPLLNHR.[I]		1	1	Q5ZRJ9	Q5ZRJ9	0	4	0.4368	0	1	1	712.607	2847.4	2847.41	-0.59	-0.00042	HCD (High Energy Collision Dissociation)	MS2	58.892	45	28.2185	16416	ΔclpP/PclpPtrap.raw	F1		2.61		6.141e-05	0.0002846	1.5491e+06	28.38
FALSE	High	Sequest HT (A2)	Unambiguous	[K].AYDAEELIGR.[L]		1	1	Q5ZRJ9	Q5ZRJ9	0	2	0.8546	0	1	1	568.784	1136.56	1136.56	1.55	0.00088	HCD (High Energy Collision Dissociation)	MS2	50.3848	14.163	20.668	10650	ΔclpP/PclpPwt.raw	F6		2.27		0	5.872e-05	2.86015e+06	20.73
FALSE	High	Sequest HT (A2)	Unambiguous	[R].ESVIDAFVSR.[D]		1	1	Q5ZRJ9	Q5ZRJ9	0	2	0.6561	0	1	1	561.793	1122.58	1122.58	-0.5	-0.00028	HCD (High Energy Collision Dissociation)	MS2	44.6545	16.85	26.7222	14841	ΔclpP/PclpPwt.raw	F6		1.89		0	6.085e-06	2.96749e+06	26.81
FALSE	High	Sequest HT (A2)	Unambiguous	[K].ESEHYFFDLPR.[Y]		1	1	Q5ZRJ9	Q5ZRJ9	0	3	0.6944	0	1	1	480.558	1439.66	1439.66	0.54	0.00026	HCD (High Energy Collision Dissociation)	MS2	49.7608	34.553	25.2879	13876	ΔclpP/PclpPwt.raw	F6		2.16		6.141e-05	0.0005841	1263631	25.24
FALSE	High	Sequest HT (A2)	Unambiguous	[K].LYNDLLSAR.[E]		1	1	Q5ZRJ9	Q5ZRJ9	0	2	0.6082	0	1	1	532.789	1064.57	1064.57	-2.13	-0.00113	HCD (High Energy Collision Dissociation)	MS2	70.9824	17.23	19.6257	9894	ΔclpP/PclpPwt.raw	F6		1.94		0.0002152	0.002492	1.19488e+06	19.67
FALSE	High	Sequest HT (A2)	Unambiguous	[R].ESVIDAFVSR.[D]		1	1	Q5ZRJ9	Q5ZRJ9	0	2	0.6289	0	1	1	561.793	1122.58	1122.58	-0.82	-0.00046	HCD (High Energy Collision Dissociation)	MS2	22.7626	45	26.6358	13543	ΔclpP/PclpPwt.raw	F5		1.94		0	4.579e-06	1190050	26.77
FALSE	High	Sequest HT (A2)	Unambiguous	[R].VDDLDLNFDDFVNR.[V]		1	1	Q5ZRJ9	Q5ZRJ9	0	2	0.7431	0	1	1	848.894	1696.78	1696.78	-0.33	-0.00028	HCD (High Energy Collision Dissociation)	MS2	0	45	36.2768	19458	ΔclpP/PclpPwt.raw	F5		2.53		0	9.877e-07	180774	36.28
FALSE	High	Sequest HT (A2)	Unambiguous	[R].GVSFDEFWDK.[A]		1	1	Q5ZRJ9	Q5ZRJ9	0	2	0.7578	0	1	1	615.278	1229.55	1229.55	0.6	0.00037	HCD (High Energy Collision Dissociation)	MS2	23.8303	45	30.4715	15934	ΔclpP/PclpPwt.raw	F5		2.23		0	6.979e-06	494243	30.52
FALSE	High	Sequest HT (A2)	Unambiguous	[K].ESEHYFFDLPR.[Y]		1	1	Q5ZRJ9	Q5ZRJ9	0	3	0.6871	0	1	1	480.558	1439.66	1439.66	-0.24	-0.00012	HCD (High Energy Collision Dissociation)	MS2	22.5846	45	25.5989	12946	ΔclpP/PclpPwt.raw	F5		1.63		0.0001141	0.001036	535751	25.68
FALSE	High	Sequest HT (A2)	Unambiguous	[K].AFAIDYDYYHTTHSPENQALATTIFER.[L]		1	1	Q5ZRJ9	Q5ZRJ9	0	3	0.5444	0	1	1	1058.83	3174.48	3174.48	0.6	0.00064	HCD (High Energy Collision Dissociation)	MS2	0	45	32.6194	17249	ΔclpP/PclpPwt.raw	F5		0.9		0.001154	0.01709	147267	32.69
FALSE	High	Sequest HT (A2)	Unambiguous	[R].GVSFDEFWDK.[A]		1	1	Q5ZRJ9	Q5ZRJ9	0	2	0.7897	0	1	1	615.278	1229.55	1229.55	1.13	0.0007	HCD (High Energy Collision Dissociation)	MS2	51.7632	45	30.4545	17072	ΔclpP/PclpPwt.raw	F4		2.14		0	1.538e-05	734157	30.53
FALSE	High	Sequest HT (A2)	Unambiguous	[K].KAIFDEGTK.[A]		1	1	Q5ZRK6	Q5ZRK6	1	2	0.7191	0	1	1	504.771	1008.54	1008.54	-0.65	-0.00033	HCD (High Energy Collision Dissociation)	MS2	23.3033	39.134	10.4109	3113	ΔclpP/PclpPtrap.raw	F3		2.67		0	3.221e-06	4507668	10.45
FALSE	High	Sequest HT (A2)	Unambiguous	[R].NNQGEIYSIVEEK.[D]		1	1	Q5ZRK6	Q5ZRK6	0	2	0.615	0	1	1	761.872	1522.74	1522.74	-0.75	-0.00057	HCD (High Energy Collision Dissociation)	MS2	46.0251	45	20.6105	10219	ΔclpP/PclpPtrap.raw	F3		2		0	6.01e-06	5.03062e+06	20.75
FALSE	High	Sequest HT (A2)	Unambiguous	[K].NSFEVQGINNR.[Q]		1	1	Q5ZRK6	Q5ZRK6	0	2	0.9288	0	1	1	639.315	1277.62	1277.62	0.25	0.00016	HCD (High Energy Collision Dissociation)	MS2	6.11729	8.857	14.9138	6423	ΔclpP/PclpPtrap.raw	F3		2.67		0	1.723e-07	28869408	15.01
FALSE	High	Sequest HT (A2)	Unambiguous	[K].NVNVGAGTITcNYDGVNK.[H]	C11(Carbamidomethyl)	1	1	Q5ZRK6	Q5ZRK6	0	2	0.8077	0	1	1	948.449	1895.89	1895.89	-0.91	-0.00086	HCD (High Energy Collision Dissociation)	MS2	0	45	18.0862	8528	ΔclpP/PclpPtrap.raw	F3		1.3		0	0.0001202	2248798	18.22
FALSE	High	Sequest HT (A2)	Unambiguous	[K].IGNFVETKK.[A]		1	1	Q5ZRK6	Q5ZRK6	1	2	0.6779	0	1	1	518.296	1035.58	1035.58	0.5	0.00026	HCD (High Energy Collision Dissociation)	MS2	56.2702	14.805	10.4531	3142	ΔclpP/PclpPtrap.raw	F3		1.49		6.141e-05	0.0004031	7011384	10.51
FALSE	High	Sequest HT (A2)	Unambiguous	[K].GATLADANRFDLR.[G]		1	1	Q5ZRK6	Q5ZRK6	1	3	0.5146	0	1	1	473.917	1419.74	1419.73	1.38	0.00065	HCD (High Energy Collision Dissociation)	MS2	48.2334	36.309	18.0121	8474	ΔclpP/PclpPtrap.raw	F3		1.71		0.001287	0.01843	937648	18.11
FALSE	High	Sequest HT (A2)	Unambiguous	[K].TIYGWK.[R]		1	1	Q5ZRK6	Q5ZRK6	0	2	0.2	0	1	1	384.208	767.408	767.409	-0.27	-0.0001	HCD (High Energy Collision Dissociation)	MS2	57.7834	12.533	15.4971	6813	ΔclpP/PclpPtrap.raw	F3		1.25		0.004164	0.07721	2602377	15.48
FALSE	High	Sequest HT (A2)	Unambiguous	[R].NVPPDELTLTESR.[Q]		1	1	Q5ZRK6	Q5ZRK6	0	2	0.4362	0	1	1	735.878	1470.75	1470.74	3.59	0.00264	HCD (High Energy Collision Dissociation)	MS2	53.8591	45	17.6674	8243	ΔclpP/PclpPtrap.raw	F3		0.94		0.00469	0.08546	4.33968e+06	17.94
FALSE	High	Sequest HT (A2)	Unambiguous	[R].NNQGEIYSIVEEK.[D]		1	1	Q5ZRK6	Q5ZRK6	0	2	0.7174	0	1	1	761.873	1522.74	1522.74	0.44	0.00033	HCD (High Energy Collision Dissociation)	MS2	38.8922	45	20.6935	10557	ΔclpP/PclpPtrap.raw	F2		2.3		0	9.206e-08	11159198	20.84
FALSE	High	Sequest HT (A2)	Unambiguous	[R].NNQGEIYSIVEEKDANEQVK.[N]		1	1	Q5ZRK6	Q5ZRK6	1	3	0.7027	0	1	1	769.709	2307.11	2307.11	0.73	0.00056	HCD (High Energy Collision Dissociation)	MS2	0	45	19.767	9854	ΔclpP/PclpPtrap.raw	F2		4.07		0	3.967e-11	5010937	19.86
FALSE	High	Sequest HT (A2)	Unambiguous	[K].NVNVGAGTITcNYDGVNK.[H]	C11(Carbamidomethyl)	1	1	Q5ZRK6	Q5ZRK6	0	2	0.7993	0	1	1	948.45	1895.89	1895.89	0.69	0.00066	HCD (High Energy Collision Dissociation)	MS2	10.8768	45	18.2052	8672	ΔclpP/PclpPtrap.raw	F2		2.69		0	2.251e-09	8.15011e+06	18.33
FALSE	High	Sequest HT (A2)	Unambiguous	[R].NVPPDELTLTESR.[Q]		1	1	Q5ZRK6	Q5ZRK6	0	2	0.7422	0	1	1	735.874	1470.74	1470.74	-1.61	-0.00118	HCD (High Energy Collision Dissociation)	MS2	0	45	17.8294	8398	ΔclpP/PclpPtrap.raw	F2		2.25		0	6.655e-07	10545890	18.07
FALSE	High	Sequest HT (A2)	Unambiguous	[R].MYSDTPK.[V]		1	1	Q5ZRK6	Q5ZRK6	0	2	0.6667	0	1	1	421.192	841.376	841.376	0.43	0.00018	HCD (High Energy Collision Dissociation)	MS2	26.7533	45	9.334	2261	ΔclpP/PclpPtrap.raw	F2		0.75		0.001656	0.02681	110491	9.35
FALSE	High	Sequest HT (A2)	Unambiguous	[R].NVPPDELTLTESR.[Q]		1	1	Q5ZRK6	Q5ZRK6	0	2	0.8191	0	1	1	735.875	1470.74	1470.74	-0.4	-0.0003	HCD (High Energy Collision Dissociation)	MS2	0	45	17.802	8572	ΔclpP/PclpPtrap.raw	F1		2.82		0	1.261e-07	22904006	18.08
FALSE	High	Sequest HT (A2)	Unambiguous	[K].NVNVGAGTITcNYDGVNK.[H]	C11(Carbamidomethyl)	1	1	Q5ZRK6	Q5ZRK6	0	2	0.8527	0	1	1	948.45	1895.89	1895.89	0.43	0.00041	HCD (High Energy Collision Dissociation)	MS2	0	45	18.2005	8872	ΔclpP/PclpPtrap.raw	F1		3.19		0	5.778e-11	14595023	18.32
FALSE	High	Sequest HT (A2)	Unambiguous	[R].RNVPPDELTLTESR.[Q]		1	1	Q5ZRK6	Q5ZRK6	1	3	0.6364	0	1	1	542.953	1626.84	1626.84	-0.38	-0.00021	HCD (High Energy Collision Dissociation)	MS2	49.382	45	14.4748	6177	ΔclpP/PclpPtrap.raw	F1	Not Reliable	3.19		0	9.365e-06
FALSE	High	Sequest HT (A2)	Unambiguous	[K].NSFEVQGINNR.[Q]		1	1	Q5ZRK6	Q5ZRK6	0	2	0.9208	0	1	1	639.315	1277.62	1277.62	0.16	0.0001	HCD (High Energy Collision Dissociation)	MS2	4.82917	2.261	14.9635	6541	ΔclpP/PclpPtrap.raw	F1		3.03		0	4.076e-07	114477264	15.07
FALSE	High	Sequest HT (A2)	Unambiguous	[R].NNQGEIYSIVEEK.[D]		1	1	Q5ZRK6	Q5ZRK6	0	2	0.6186	0	1	1	761.873	1522.74	1522.74	-0.36	-0.00028	HCD (High Energy Collision Dissociation)	MS2	45.4921	15.933	20.676	10753	ΔclpP/PclpPtrap.raw	F1		2.15		0	8.04e-06	23109734	20.84
FALSE	High	Sequest HT (A2)	Unambiguous	[R].NNQGEIYSIVEEKDANEQVK.[N]		1	1	Q5ZRK6	Q5ZRK6	1	2	0.8984	0	1	1	1154.05	2307.1	2307.11	-3.61	-0.00416	HCD (High Energy Collision Dissociation)	MS2	0	45	19.7545	10058	ΔclpP/PclpPtrap.raw	F1		2.56		0	6.239e-07	1.38108e+06	19.85
FALSE	High	Sequest HT (A2)	Unambiguous	[R].NNQGEIYSIVEEKDANEQVK.[N]		1	1	Q5ZRK6	Q5ZRK6	1	3	0.1842	0	1	1	769.71	2307.11	2307.11	2.13	0.00164	HCD (High Energy Collision Dissociation)	MS2	29.323	45	19.6718	9994	ΔclpP/PclpPtrap.raw	F1		1.52		0.0008804	0.008035	14719457	19.86
FALSE	High	Sequest HT (A2)	Unambiguous	[K].KAIFDEGTK.[A]		1	1	Q5ZRK6	Q5ZRK6	1	2	0.7033	0	1	1	504.772	1008.54	1008.54	0.04	2e-05	HCD (High Energy Collision Dissociation)	MS2	39.5481	45	10.4129	3175	ΔclpP/PclpPwt.raw	F6	Not Reliable	3		0	1.28e-06
FALSE	High	Sequest HT (A2)	Unambiguous	[K].IGNFVETKK.[A]		1	1	Q5ZRK6	Q5ZRK6	1	2	0.8182	0	1	1	518.296	1035.58	1035.58	0.63	0.00033	HCD (High Energy Collision Dissociation)	MS2	7.44629	8.803	10.4112	3173	ΔclpP/PclpPwt.raw	F6		2.42		0	5.801e-06	5447902	10.42
FALSE	High	Sequest HT (A2)	Unambiguous	[R].NNQGEIYSIVEEKDANEQVK.[N]		1	1	Q5ZRK6	Q5ZRK6	1	3	0.7238	0	1	1	769.708	2307.11	2307.11	-0.59	-0.00045	HCD (High Energy Collision Dissociation)	MS2	11.4306	45	19.7219	9964	ΔclpP/PclpPwt.raw	F6		2.39		0	2.173e-06	4571262	19.89
FALSE	High	Sequest HT (A2)	Unambiguous	[R].NVPPDELTLTESR.[Q]		1	1	Q5ZRK6	Q5ZRK6	0	2	0.5405	0	1	1	735.879	1470.75	1470.74	5.55	0.00408	HCD (High Energy Collision Dissociation)	MS2	15.3647	45	21.9399	11571	ΔclpP/PclpPwt.raw	F6		1.48		0	0.0001907	570033	21.95
FALSE	High	Sequest HT (A2)	Unambiguous	[R].NVPPDELTLTESR.[Q]		1	1	Q5ZRK6	Q5ZRK6	0	2	0.7209	0	1	1	735.876	1470.74	1470.74	0.73	0.00053	HCD (High Energy Collision Dissociation)	MS2	5.75068	8.234	17.93	8645	ΔclpP/PclpPwt.raw	F6		2.15		0	3.32e-07	8560080	18.05
FALSE	High	Sequest HT (A2)	Unambiguous	[K].NSFEVQGINNR.[Q]		1	1	Q5ZRK6	Q5ZRK6	0	2	0.9313	0	1	1	639.315	1277.62	1277.62	-0.51	-0.00032	HCD (High Energy Collision Dissociation)	MS2	1.37902	2.115	14.9898	6683	ΔclpP/PclpPwt.raw	F6		2.91		0	1.995e-07	47351728	15.05
FALSE	High	Sequest HT (A2)	Unambiguous	[K].AIFDEGTK.[A]		1	1	Q5ZRK6	Q5ZRK6	0	2	0.7372	0	1	1	440.724	880.441	880.441	0.2	9e-05	HCD (High Energy Collision Dissociation)	MS2	5.37121	1.054	12.3877	4846	ΔclpP/PclpPwt.raw	F6		1.37		0.0001642	0.001704	42870236	12.37
FALSE	High	Sequest HT (A2)	Unambiguous	[K].IGNFVETK.[K]		1	1	Q5ZRK6	Q5ZRK6	0	2	0.4037	0	1	1	454.248	907.488	907.488	-0.34	-0.00015	HCD (High Energy Collision Dissociation)	MS2	66.0926	7.863	12.4145	4868	ΔclpP/PclpPwt.raw	F6		1.61		0.0003725	0.003191	73435040	12.27
FALSE	High	Sequest HT (A2)	Unambiguous	[K].TIYGWK.[R]		1	1	Q5ZRK6	Q5ZRK6	0	2	0.3247	0	1	1	384.209	767.41	767.409	1.57	0.0006	HCD (High Energy Collision Dissociation)	MS2	62.1741	11.527	15.475	6994	ΔclpP/PclpPwt.raw	F6		1.54		0.005826	0.1086	3.47748e+06	15.51
FALSE	High	Sequest HT (A2)	Unambiguous	[K].IGNFVETKK.[A]		1	1	Q5ZRK6	Q5ZRK6	1	2	0.7689	0	1	1	518.295	1035.58	1035.58	-0.16	-8e-05	HCD (High Energy Collision Dissociation)	MS2	16.3872	29.591	10.458	3014	ΔclpP/PclpPwt.raw	F5		2.25		0	7.635e-05	6773382	10.53
FALSE	High	Sequest HT (A2)	Unambiguous	[K].NVNVGAGTITcNYDGVNK.[H]	C11(Carbamidomethyl)	1	1	Q5ZRK6	Q5ZRK6	0	2	0.8101	0	1	1	948.449	1895.89	1895.89	-0.31	-0.0003	HCD (High Energy Collision Dissociation)	MS2	0	45	18.0624	8153	ΔclpP/PclpPwt.raw	F5		1.58		0	6.518e-05	3.5548e+06	18.18
FALSE	High	Sequest HT (A2)	Unambiguous	[R].NNQGEIYSIVEEK.[D]		1	1	Q5ZRK6	Q5ZRK6	0	2	0.751	0	1	1	761.874	1522.74	1522.74	1.4	0.00107	HCD (High Energy Collision Dissociation)	MS2	30.1609	45	20.6755	9872	ΔclpP/PclpPwt.raw	F5		2.57		0	4.836e-08	5.51007e+06	20.81
FALSE	High	Sequest HT (A2)	Unambiguous	[K].NSFEVQGINNR.[Q]		1	1	Q5ZRK6	Q5ZRK6	0	2	0.913	0	1	1	639.315	1277.62	1277.62	-0.69	-0.00044	HCD (High Energy Collision Dissociation)	MS2	4.42368	3.316	14.9132	6160	ΔclpP/PclpPwt.raw	F5		2.53		0	9.983e-07	35298840	14.98
FALSE	High	Sequest HT (A2)	Unambiguous	[K].AIFDEGTK.[A]		1	1	Q5ZRK6	Q5ZRK6	0	2	0.7716	0	1	1	440.724	880.441	880.441	-0.41	-0.00018	HCD (High Energy Collision Dissociation)	MS2	8.19051	3.391	12.2812	4350	ΔclpP/PclpPwt.raw	F5		1.62		6.141e-05	0.0005093	29072648	12.34
FALSE	High	Sequest HT (A2)	Unambiguous	[K].GATLADANRFDLR.[G]		1	1	Q5ZRK6	Q5ZRK6	1	3	0.337	0	1	1	473.917	1419.74	1419.73	0.86	0.00041	HCD (High Energy Collision Dissociation)	MS2	43.1015	34.4	18.0799	8166	ΔclpP/PclpPwt.raw	F5		1.84		0.0001642	0.002376	1.56346e+06	18.16
FALSE	High	Sequest HT (A2)	Unambiguous	[K].TIYGWK.[R]		1	1	Q5ZRK6	Q5ZRK6	0	2	0.3355	0	1	1	384.207	767.408	767.409	-1.35	-0.00052	HCD (High Energy Collision Dissociation)	MS2	31.1883	9.458	15.4363	6481	ΔclpP/PclpPwt.raw	F5		1.55		0.00103	0.01321	6363389	15.47
FALSE	High	Sequest HT (A2)	Unambiguous	[R].NNQGEIYSIVEEKDANEQVK.[N]		1	1	Q5ZRK6	Q5ZRK6	1	3	0.4261	0	1	1	769.711	2307.12	2307.11	3.26	0.00251	HCD (High Energy Collision Dissociation)	MS2	13.2217	45	19.808	9315	ΔclpP/PclpPwt.raw	F5		1.15		0.008777	0.1703	3.34236e+06	19.96
FALSE	High	Sequest HT (A2)	Unambiguous	[K].NSFEVQGINNR.[Q]		1	1	Q5ZRK6	Q5ZRK6	0	2	0.8709	0	1	1	639.315	1277.62	1277.62	-1.21	-0.00077	HCD (High Energy Collision Dissociation)	MS2	0	26.488	14.9636	6260	ΔclpP/PclpPwt.raw	F4		3.33		0	5.05e-07	11585183	15.04
FALSE	High	Sequest HT (A2)	Unambiguous	[R].NNQGEIYSIVEEK.[D]		1	1	Q5ZRK6	Q5ZRK6	0	2	0.7622	0	1	1	761.873	1522.74	1522.74	0.7	0.00053	HCD (High Energy Collision Dissociation)	MS2	12.1453	38.784	20.734	10301	ΔclpP/PclpPwt.raw	F4		3.07		0	3.865e-09	2.31875e+06	20.77
FALSE	High	Sequest HT (A2)	Unambiguous	[R].NVPPDELTLTESR.[Q]		1	1	Q5ZRK6	Q5ZRK6	0	2	0.6063	0	1	1	735.876	1470.74	1470.74	0.58	0.00043	HCD (High Energy Collision Dissociation)	MS2		45	17.8036	8153	ΔclpP/PclpPwt.raw	F4		1.6		0.0001141	0.0008018	3.05081e+06	18.01
FALSE	High	Sequest HT (A2)	Unambiguous	[K].AIFDEGTK.[A]		1	1	Q5ZRK6	Q5ZRK6	0	2	0.6414	0	1	1	440.724	880.44	880.441	-1.28	-0.00056	HCD (High Energy Collision Dissociation)	MS2	48.5703	8.486	12.3211	4436	ΔclpP/PclpPwt.raw	F4		1.45		0.0009476	0.01151	6887396	12.38
FALSE	High	Sequest HT (A2)	Unambiguous	[K].TIYGWK.[R]		1	1	Q5ZRK6	Q5ZRK6	0	2	0.3148	0	1	1	384.208	767.408	767.409	-0.59	-0.00023	HCD (High Energy Collision Dissociation)	MS2	33.6514	38.901	15.4096	6529	ΔclpP/PclpPwt.raw	F4		1.62		0.004086	0.07452	3.351e+06	15.48
FALSE	High	Sequest HT (A2)	Unambiguous	[R].DKGESVTcLNNLK.[N]	C8(Carbamidomethyl)	1	1	Q5ZRK7	Q5ZRK7	1	3	0.7583	0	1	1	493.248	1477.73	1477.73	-0.62	-0.0003	HCD (High Energy Collision Dissociation)	MS2	29.1751	4.46	13.3761	5387	ΔclpP/PclpPtrap.raw	F3		2.4		0	0.0001758	9331993	13.4
FALSE	High	Sequest HT (A2)	Unambiguous	[K].TEATDEEDEEHSSENTHTL.[-]		1	1	Q5ZRK7	Q5ZRK7	0	2	0.8033	0	1	1	1087.44	2173.87	2173.86	1.13	0.00123	HCD (High Energy Collision Dissociation)	MS2	0	45	11.3802	3884	ΔclpP/PclpPtrap.raw	F3		1.83		0	7.918e-06
FALSE	High	Sequest HT (A2)	Unambiguous	[R].TIQGMTESQFERPTVK.[Q]		1	1	Q5ZRK7	Q5ZRK7	0	2	0.8009	0	1	1	926.461	1851.91	1851.93	-7.11	-0.00658	HCD (High Energy Collision Dissociation)	MS2	38.7742	45	17.3159	8004	ΔclpP/PclpPtrap.raw	F3		2.11		0	4.897e-08	440408	17.37
FALSE	High	Sequest HT (A2)	Unambiguous	[K].DSGNDEADLLSINALIDTAR.[I]		1	1	Q5ZRK7	Q5ZRK7	0	2	0.7459	0	1	1	1052.01	2103.01	2103.02	-5.24	-0.00551	HCD (High Energy Collision Dissociation)	MS2	0	45	41.2231	23835	ΔclpP/PclpPtrap.raw	F3		1.85		0	1.688e-05	550640	41.35
FALSE	High	Sequest HT (A2)	Unambiguous	[K].DSGNDEADLLSINALIDTAR.[I]		1	1	Q5ZRK7	Q5ZRK7	0	3	0.5887	0	1	1	701.678	2103.02	2103.02	0.44	0.00031	HCD (High Energy Collision Dissociation)	MS2	79.2685	45	41.3271	23902	ΔclpP/PclpPtrap.raw	F3		2.31		0	2.21e-05	140094	41.36
FALSE	High	Sequest HT (A2)	Unambiguous	[K].NVIDKLEESIVLFK.[D]		1	1	Q5ZRK7	Q5ZRK7	1	2	0.6893	0	1	1	823.973	1646.94	1646.94	0.91	0.00075	HCD (High Energy Collision Dissociation)	MS2	77.8729	45	40.2219	23172	ΔclpP/PclpPtrap.raw	F3		1.77		0	0.0002238	152567	40.26
FALSE	High	Sequest HT (A2)	Unambiguous	[K].FDFDLLNK.[A]		1	1	Q5ZRK7	Q5ZRK7	0	2	0.6746	0	1	1	506.261	1011.51	1011.51	-0.8	-0.0004	HCD (High Energy Collision Dissociation)	MS2	31.2761	45	29.4514	16028	ΔclpP/PclpPtrap.raw	F3		2.09		6.141e-05	0.0005563	3.78867e+06	29.56
FALSE	High	Sequest HT (A2)	Unambiguous	[K].KTEATDEEDEEHSSENTHTL.[-]		1	1	Q5ZRK7	Q5ZRK7	1	4	0.5389	0	1	1	576.246	2301.96	2301.96	0.62	0.00036	HCD (High Energy Collision Dissociation)	MS2	38.0752	45	10.4121	3114	ΔclpP/PclpPtrap.raw	F3		1.93		0.0005138	0.00377	927828	10.43
FALSE	High	Sequest HT (A2)	Unambiguous	[R].TIQGMTESQFERPTVK.[Q]		1	1	Q5ZRK7	Q5ZRK7	0	3	0.482	0	1	1	617.981	1851.93	1851.93	1.45	0.0009	HCD (High Energy Collision Dissociation)	MS2	39.106	15.456	17.3108	8000	ΔclpP/PclpPtrap.raw	F3		1.39		0.001154	0.01603	1.86973e+06	17.36
FALSE	High	Sequest HT (A2)	Unambiguous	[-].MNIFLK.[V]		1	1	Q5ZRK7	Q5ZRK7	0	2	0.5119	0	1	1	383.22	765.432	765.433	-0.42	-0.00016	HCD (High Energy Collision Dissociation)	MS2	29.7297	23.906	19.2583	9315	ΔclpP/PclpPtrap.raw	F3		1.68		0.001656	0.02682	2.6134e+06	19.27
FALSE	High	Sequest HT (A2)	Unambiguous	[R].DKGESVTcLNNLK.[N]	C8(Carbamidomethyl)	1	1	Q5ZRK7	Q5ZRK7	1	2	0.3961	0	1	1	739.366	1477.72	1477.73	-4.95	-0.00366	HCD (High Energy Collision Dissociation)	MS2	39.8212	45	13.2755	5322	ΔclpP/PclpPtrap.raw	F3		1.54		0.002287	0.03592	9346998	13.38
FALSE	High	Sequest HT (A2)	Unambiguous	[R].INPSHNLEEQRK.[R]		1	1	Q5ZRK7	Q5ZRK7	1	4	0.1485	0	1	1	366.945	1464.76	1464.76	1.01	0.00037	HCD (High Energy Collision Dissociation)	MS2	56.116	37.674	10.1245	2887	ΔclpP/PclpPtrap.raw	F3		1.01		0.004919	0.09125	429886	10.1
FALSE	High	Sequest HT (A2)	Unambiguous	[R].ALQVLQDLAQDNQNAIKK.[D]		1	1	Q5ZRK7	Q5ZRK7	1	3	0.7955	0	1	1	670.703	2010.09	2010.1	-1.68	-0.00112	HCD (High Energy Collision Dissociation)	MS2	40.3084	14.204	23.6035	12668	ΔclpP/PclpPtrap.raw	F2		3.96		0	4.484e-10	2.90657e+06	23.65
FALSE	High	Sequest HT (A2)	Unambiguous	[R].ALQVLQDLAQDNQNAIK.[K]		1	1	Q5ZRK7	Q5ZRK7	0	2	0.8032	0	1	1	941.51	1882.01	1882	5.19	0.00488	HCD (High Energy Collision Dissociation)	MS2	0	45	28.4174	16051	ΔclpP/PclpPtrap.raw	F2		3.15		0	2.462e-11	741481	28.43
FALSE	High	Sequest HT (A2)	Unambiguous	[R].INPSHNLEEQR.[K]		1	1	Q5ZRK7	Q5ZRK7	0	3	0.8105	0	1	1	446.225	1336.66	1336.66	-0.22	-0.0001	HCD (High Energy Collision Dissociation)	MS2	26.7361	6.208	10.2485	2820	ΔclpP/PclpPtrap.raw	F2		2.85		0	3.728e-07	7.27142e+06	10.26
FALSE	High	Sequest HT (A2)	Unambiguous	[R].TIQGMTESQFERPTVK.[Q]		1	1	Q5ZRK7	Q5ZRK7	0	2	0.732	0	1	1	926.467	1851.93	1851.93	0.2	0.00019	HCD (High Energy Collision Dissociation)	MS2	0	45	17.0661	7830	ΔclpP/PclpPtrap.raw	F2		1.94		0	9.311e-09	2.44903e+06	17.18
FALSE	High	Sequest HT (A2)	Unambiguous	[R].TIQGMTESQFERPTVK.[Q]		1	1	Q5ZRK7	Q5ZRK7	0	3	0.7543	0	1	1	617.98	1851.93	1851.93	-0.6	-0.00037	HCD (High Energy Collision Dissociation)	MS2	35.5763	13.991	17.075	7837	ΔclpP/PclpPtrap.raw	F2		2.89		0	4.083e-08	10029238	17.17
FALSE	High	Sequest HT (A2)	Unambiguous	[K].KTEATDEEDEEHSSENTHTL.[-]		1	1	Q5ZRK7	Q5ZRK7	1	3	0.7214	0	1	1	767.991	2301.96	2301.96	-0.25	-0.00019	HCD (High Energy Collision Dissociation)	MS2	0	32.554	10.3149	2871	ΔclpP/PclpPtrap.raw	F2		3.23		0	4.673e-08	6.19233e+06	10.36
FALSE	High	Sequest HT (A2)	Unambiguous	[K].KTEATDEEDEEHSSENTHTL.[-]		1	1	Q5ZRK7	Q5ZRK7	1	4	0.6943	0	1	1	576.245	2301.96	2301.96	-0.86	-0.0005	HCD (High Energy Collision Dissociation)	MS2	19.4506	34.467	10.3187	2875	ΔclpP/PclpPtrap.raw	F2		3.14		0	3.224e-07	2.50576e+06	10.36
FALSE	High	Sequest HT (A2)	Unambiguous	[K].LSELSANLK.[W]		1	1	Q5ZRK7	Q5ZRK7	0	2	0.704	0	1	1	487.78	974.553	974.552	0.9	0.00044	HCD (High Energy Collision Dissociation)	MS2	34.1067	7.742	13.5357	5354	ΔclpP/PclpPtrap.raw	F2		2.77		0	4.932e-05	1.80161e+06	13.24
FALSE	High	Sequest HT (A2)	Unambiguous	[R].DKGESVTcLNNLK.[N]	C8(Carbamidomethyl)	1	1	Q5ZRK7	Q5ZRK7	1	2	0.7712	0	1	1	739.367	1477.73	1477.73	-2.63	-0.00194	HCD (High Energy Collision Dissociation)	MS2	0	35.53	13.3539	5213	ΔclpP/PclpPtrap.raw	F2		3.89		0	1.19e-10	5.45729e+06	13.24
FALSE	High	Sequest HT (A2)	Unambiguous	[K].FDFDLLNK.[A]		1	1	Q5ZRK7	Q5ZRK7	0	2	0.639	0	1	1	506.259	1011.51	1011.51	-3.72	-0.00188	HCD (High Energy Collision Dissociation)	MS2	27.6984	45	29.4708	16798	ΔclpP/PclpPtrap.raw	F2		2.05		6.141e-05	0.0007778	4846834	29.6
FALSE	High	Sequest HT (A2)	Unambiguous	[K].TEATDEEDEEHSSENTHTL.[-]		1	1	Q5ZRK7	Q5ZRK7	0	3	0.7607	0	1	1	725.291	2173.86	2173.86	-2.29	-0.00166	HCD (High Energy Collision Dissociation)	MS2	22.7972	9.709	11.4731	3748	ΔclpP/PclpPtrap.raw	F2		1.63		6.141e-05	0.000298
FALSE	High	Sequest HT (A2)	Unambiguous	[K].NVIDKLEESIVLFK.[D]		1	1	Q5ZRK7	Q5ZRK7	1	3	0.7889	0	1	1	549.65	1646.94	1646.94	-0.57	-0.00031	HCD (High Energy Collision Dissociation)	MS2	27.9691	45	39.3386	23541	ΔclpP/PclpPtrap.raw	F2		1.8		6.141e-05	0.000338	1.18453e+06	39.48
FALSE	High	Sequest HT (A2)	Unambiguous	[K].KTEATDEEDEEHSSENTHTL.[-]		1	1	Q5ZRK7	Q5ZRK7	1	2	0.8613	0	1	1	1151.48	2301.96	2301.96	-0.91	-0.00105	HCD (High Energy Collision Dissociation)	MS2	0	45	10.3566	2905	ΔclpP/PclpPtrap.raw	F2		1.73		6.141e-05	0.0003322
FALSE	High	Sequest HT (A2)	Unambiguous	[-].MNIFLK.[V]		1	1	Q5ZRK7	Q5ZRK7	0	2	0.5647	0	1	1	383.22	765.432	765.433	-1.18	-0.00045	HCD (High Energy Collision Dissociation)	MS2	47.4475	45	18.9715	9269	ΔclpP/PclpPtrap.raw	F2		1.7		0.001154	0.01744	5659697	19.17
FALSE	High	Sequest HT (A2)	Unambiguous	[K].KFDFDLLNK.[A]		1	1	Q5ZRK7	Q5ZRK7	1	3	0.6782	0	1	1	380.541	1139.61	1139.61	0.26	0.0001	HCD (High Energy Collision Dissociation)	MS2	21.35	45	24.2964	13136	ΔclpP/PclpPtrap.raw	F2		2.02		0.001996	0.03103	1.13109e+06	24.17
FALSE	High	Sequest HT (A2)	Unambiguous	[R].ALQVLQDLAQDNQNAIK.[K]		1	1	Q5ZRK7	Q5ZRK7	0	2	0.793	0	1	1	941.505	1882	1882	-0.4	-0.00037	HCD (High Energy Collision Dissociation)	MS2	0	45	28.4012	16550	ΔclpP/PclpPtrap.raw	F1		2.85		0	3.283e-09	514224	28.43
FALSE	High	Sequest HT (A2)	Unambiguous	[R].ALQVLQDLAQDNQNAIKK.[D]		1	1	Q5ZRK7	Q5ZRK7	1	3	0.7569	0	1	1	670.703	2010.09	2010.1	-1.44	-0.00096	HCD (High Energy Collision Dissociation)	MS2	36.7787	29.09	23.5411	12927	ΔclpP/PclpPtrap.raw	F1		4.32		0	6.125e-11	2916632	23.63
FALSE	High	Sequest HT (A2)	Unambiguous	[R].TIQGMTESQFERPTVK.[Q]		1	1	Q5ZRK7	Q5ZRK7	0	3	0.544	0	1	1	617.98	1851.93	1851.93	0	0	HCD (High Energy Collision Dissociation)	MS2	46.6993	12.176	17.0804	8045	ΔclpP/PclpPtrap.raw	F1		1.82		0	1.483e-05	8.34048e+06	17.19
FALSE	High	Sequest HT (A2)	Unambiguous	[R].DKGESVTcLNNLK.[N]	C8(Carbamidomethyl)	1	1	Q5ZRK7	Q5ZRK7	1	2	0.8094	0	1	1	739.369	1477.73	1477.73	-0.18	-0.00014	HCD (High Energy Collision Dissociation)	MS2	27.4747	20.951	13.3713	5426	ΔclpP/PclpPtrap.raw	F1		3.41		0	7.669e-10	10615453	13.27
FALSE	High	Sequest HT (A2)	Unambiguous	[R].FGVEFNTAVR.[T]		1	1	Q5ZRK7	Q5ZRK7	0	2	0.66	0	1	1	570.295	1139.58	1139.58	-1.39	-0.00079	HCD (High Energy Collision Dissociation)	MS2	31.736	9.25	21.2775	11214	ΔclpP/PclpPtrap.raw	F1		2		0	0.0001265	2.69893e+06	21.31
FALSE	High	Sequest HT (A2)	Unambiguous	[R].INPSHNLEEQR.[K]		1	1	Q5ZRK7	Q5ZRK7	0	3	0.7696	0	1	1	446.225	1336.66	1336.66	0.59	0.00026	HCD (High Energy Collision Dissociation)	MS2	24.8813	6.027	10.145	2789	ΔclpP/PclpPtrap.raw	F1		2.3		0	1.529e-06	18826578	10.2
FALSE	High	Sequest HT (A2)	Unambiguous	[K].KTEATDEEDEEHSSENTHTL.[-]		1	1	Q5ZRK7	Q5ZRK7	1	3	0.8037	0	1	1	767.991	2301.96	2301.96	-0.78	-0.0006	HCD (High Energy Collision Dissociation)	MS2	0	45	10.3041	2924	ΔclpP/PclpPtrap.raw	F1		2.14		0	2.982e-05	5.15536e+06	10.36
FALSE	High	Sequest HT (A2)	Unambiguous	[K].KTEATDEEDEEHSSENTHTL.[-]		1	1	Q5ZRK7	Q5ZRK7	1	2	0.7895	0	1	1	1151.48	2301.96	2301.96	-1.67	-0.00193	HCD (High Energy Collision Dissociation)	MS2	0	45	10.3718	2979	ΔclpP/PclpPtrap.raw	F1		2.09		0	3.614e-06
FALSE	High	Sequest HT (A2)	Unambiguous	[K].FDFDLLNK.[A]		1	1	Q5ZRK7	Q5ZRK7	0	2	0.657	0	1	1	506.261	1011.51	1011.51	0.15	8e-05	HCD (High Energy Collision Dissociation)	MS2	19.2314	45	29.4884	17358	ΔclpP/PclpPtrap.raw	F1		2.07		6.141e-05	0.0006217	5.19676e+06	29.6
FALSE	High	Sequest HT (A2)	Unambiguous	[K].TEATDEEDEEHSSENTHTL.[-]		1	1	Q5ZRK7	Q5ZRK7	0	3	0.6772	0	1	1	725.292	2173.86	2173.86	-1.54	-0.00112	HCD (High Energy Collision Dissociation)	MS2	55.4628	36.242	11.51	3913	ΔclpP/PclpPtrap.raw	F1		1.58		0.0001141	0.001099
FALSE	High	Sequest HT (A2)	Unambiguous	[K].KTEATDEEDEEHSSENTHTL.[-]		1	1	Q5ZRK7	Q5ZRK7	1	4	0.5769	0	1	1	576.243	2301.95	2301.96	-3.12	-0.00179	HCD (High Energy Collision Dissociation)	MS2	30.1196	17.146	10.3528	2964	ΔclpP/PclpPtrap.raw	F1		1.3		0.0005138	0.003937	2040982	10.36
FALSE	High	Sequest HT (A2)	Unambiguous	[K].KFDFDLLNK.[A]		1	1	Q5ZRK7	Q5ZRK7	1	3	0.7243	0	1	1	380.541	1139.61	1139.61	-0.65	-0.00025	HCD (High Energy Collision Dissociation)	MS2	71.47	45	24.0392	13290	ΔclpP/PclpPtrap.raw	F1		1.85		0.00103	0.01332	917714	24.16
FALSE	High	Sequest HT (A2)	Unambiguous	[-].MNIFLK.[V]		1	1	Q5ZRK7	Q5ZRK7	0	2	0.4639	0	1	1	383.22	765.432	765.433	-1.25	-0.00048	HCD (High Energy Collision Dissociation)	MS2	3.27402	22.551	19.1164	9570	ΔclpP/PclpPtrap.raw	F1		1.66		0.002781	0.04263	4655408	19.13
FALSE	High	Sequest HT (A2)	Unambiguous	[K].FDFDLLNK.[A]		1	1	Q5ZRK7	Q5ZRK7	0	2	0.6917	0	1	1	506.261	1011.51	1011.51	0.21	0.00011	HCD (High Energy Collision Dissociation)	MS2	11.2884	43.913	29.4974	16781	ΔclpP/PclpPwt.raw	F6		2.4		0	0.0002423	2091798	29.56
FALSE	High	Sequest HT (A2)	Unambiguous	[R].TIQGMTESQFERPTVK.[Q]		1	1	Q5ZRK7	Q5ZRK7	0	2	0.7381	0	1	1	926.467	1851.93	1851.93	-0.63	-0.00059	HCD (High Energy Collision Dissociation)	MS2	60.6355	45	17.3002	8196	ΔclpP/PclpPwt.raw	F6		2.1		0	2.393e-08	654670	17.27
FALSE	High	Sequest HT (A2)	Unambiguous	[R].TGIDYEIR.[T]		1	1	Q5ZRK7	Q5ZRK7	0	2	0.6895	0	1	1	483.748	966.489	966.489	-0.22	-0.00011	HCD (High Energy Collision Dissociation)	MS2	22.0648	12.862	15.5137	7022	ΔclpP/PclpPwt.raw	F6		2.19		0	0.0001076	14711988	15.63
FALSE	High	Sequest HT (A2)	Unambiguous	[-].MNIFLK.[V]		1	1	Q5ZRK7	Q5ZRK7	0	2	0.5355	0	1	1	383.218	765.429	765.433	-4.37	-0.00167	HCD (High Energy Collision Dissociation)	MS2	0	45	19.0767	9495	ΔclpP/PclpPwt.raw	F6		1.55		0.007316	0.1345	966020	19.2
FALSE	High	Sequest HT (A2)	Unambiguous	[K].KTEATDEEDEEHSSENTHTL.[-]		1	1	Q5ZRK7	Q5ZRK7	1	4	0.7279	0	1	1	576.246	2301.96	2301.96	1.18	0.00068	HCD (High Energy Collision Dissociation)	MS2	19.2337	45	10.411	2986	ΔclpP/PclpPwt.raw	F5		3.05		0	2.793e-06	2.4926e+06	10.44
FALSE	High	Sequest HT (A2)	Unambiguous	[R].INPSHNLEEQR.[K]		1	1	Q5ZRK7	Q5ZRK7	0	2	0.7471	0	1	1	668.834	1336.66	1336.66	-0.49	-0.00033	HCD (High Energy Collision Dissociation)	MS2	19.9837	45	10.1749	2826	ΔclpP/PclpPwt.raw	F5		1.74		0	4.62e-05	6652482	10.3
FALSE	High	Sequest HT (A2)	Unambiguous	[R].INPSHNLEEQR.[K]		1	1	Q5ZRK7	Q5ZRK7	0	3	0.7814	0	1	1	446.225	1336.66	1336.66	-0.81	-0.00036	HCD (High Energy Collision Dissociation)	MS2	15.3997	9.687	10.2227	2860	ΔclpP/PclpPwt.raw	F5		2.15		0	1.196e-05	13460283	10.31
FALSE	High	Sequest HT (A2)	Unambiguous	[K].KFDFDLLNK.[A]		1	1	Q5ZRK7	Q5ZRK7	1	2	0.693	0	1	1	570.308	1139.61	1139.61	0.04	2e-05	HCD (High Energy Collision Dissociation)	MS2	29.5673	45	24.7738	12472	ΔclpP/PclpPwt.raw	F5		2.28		0	2.778e-05	1.97114e+06	24.89
FALSE	High	Sequest HT (A2)	Unambiguous	[R].ALQVLQDLAQDNQNAIKK.[D]		1	1	Q5ZRK7	Q5ZRK7	1	3	0.7656	0	1	1	670.706	2010.1	2010.1	2.58	0.00173	HCD (High Energy Collision Dissociation)	MS2	47.3278	42.027	23.8407	11911	ΔclpP/PclpPwt.raw	F5		3.37		0	3.066e-12	1.68688e+06	23.97
FALSE	High	Sequest HT (A2)	Unambiguous	[R].TIQGMTESQFERPTVK.[Q]		1	1	Q5ZRK7	Q5ZRK7	0	2	0.8024	0	1	1	926.467	1851.93	1851.93	-0.61	-0.00057	HCD (High Energy Collision Dissociation)	MS2	32.9477	45	17.4026	7722	ΔclpP/PclpPwt.raw	F5		2.48		0	1.439e-06	1095279	17.46
FALSE	High	Sequest HT (A2)	Unambiguous	[K].DSGNDEADLLSINALIDTAR.[I]		1	1	Q5ZRK7	Q5ZRK7	0	2	0.7653	0	1	1	1052.02	2103.03	2103.02	2.43	0.00256	HCD (High Energy Collision Dissociation)	MS2	0	45	41.4134	22374	ΔclpP/PclpPwt.raw	F5		1.96		0	1.066e-06	827731	41.55
FALSE	High	Sequest HT (A2)	Unambiguous	[K].FDFDLLNK.[A]		1	1	Q5ZRK7	Q5ZRK7	0	2	0.6349	0	1	1	506.261	1011.52	1011.51	0.7	0.00035	HCD (High Energy Collision Dissociation)	MS2	22.3129	45	29.47	15295	ΔclpP/PclpPwt.raw	F5		1.89		0	0.0002573	1.32982e+06	29.54
FALSE	High	Sequest HT (A2)	Unambiguous	[K].TEATDEEDEEHSSENTHTL.[-]		1	1	Q5ZRK7	Q5ZRK7	0	3	0.8261	0	1	1	725.293	2173.86	2173.86	-0.14	-0.0001	HCD (High Energy Collision Dissociation)	MS2	17.3547	24.855	11.396	3662	ΔclpP/PclpPwt.raw	F5		2.3		6.141e-05	0.0005338	3.08498e+06	11.43
FALSE	High	Sequest HT (A2)	Unambiguous	[R].TIQGMTESQFERPTVK.[Q]		1	1	Q5ZRK7	Q5ZRK7	0	3	0.496	0	1	1	617.979	1851.92	1851.93	-2.65	-0.00164	HCD (High Energy Collision Dissociation)	MS2	40.2885	26.271	17.3482	7682	ΔclpP/PclpPwt.raw	F5		1.25		0.0001141	0.0008263	3.81477e+06	17.46
FALSE	High	Sequest HT (A2)	Unambiguous	[K].DSGNDEADLLSINALIDTAR.[I]		1	1	Q5ZRK7	Q5ZRK7	0	3	0.3521	0	1	1	701.68	2103.03	2103.02	3.09	0.00217	HCD (High Energy Collision Dissociation)	MS2	53.2856	45	41.4351	22386	ΔclpP/PclpPwt.raw	F5		0.71		0.0001141	0.001378	312854	41.56
FALSE	High	Sequest HT (A2)	Unambiguous	[K].NVIDKLEESIVLFK.[D]		1	1	Q5ZRK7	Q5ZRK7	1	2	0.7434	0	1	1	823.975	1646.94	1646.94	3.28	0.0027	HCD (High Energy Collision Dissociation)	MS2	33.1737	45	40.6978	22007	ΔclpP/PclpPwt.raw	F5		1.52		0.002201	0.03536	425780	40.91
FALSE	High	Sequest HT (A2)	Unambiguous	[-].MNIFLK.[V]		1	1	Q5ZRK7	Q5ZRK7	0	2	0.4214	0	1	1	383.22	765.432	765.433	-0.4	-0.00015	HCD (High Energy Collision Dissociation)	MS2	27.378	35.835	19.2473	8949	ΔclpP/PclpPwt.raw	F5		1.4		0.002499	0.03799	1.76208e+06	19.28
FALSE	High	Sequest HT (A2)	Unambiguous	[K].KFDFDLLNK.[A]		1	1	Q5ZRK7	Q5ZRK7	1	3	0.66	0	1	1	380.541	1139.61	1139.61	-1.15	-0.00044	HCD (High Energy Collision Dissociation)	MS2	73.3599	45	24.8522	12516	ΔclpP/PclpPwt.raw	F5		1.5		0.002781	0.04345	382569	24.93
FALSE	High	Sequest HT (A2)	Unambiguous	[K].DSGNDEADLLSINALIDTAR.[I]		1	1	Q5ZRK7	Q5ZRK7	0	2	0.8588	0	1	1	1052.01	2103.01	2103.02	-3.5	-0.00368	HCD (High Energy Collision Dissociation)	MS2	0	45	41.4232	24412	ΔclpP/PclpPwt.raw	F4		1.77		0	8.015e-06	339217	41.54
FALSE	High	Sequest HT (A2)	Unambiguous	[R].INPSHNLEEQR.[K]		1	1	Q5ZRK7	Q5ZRK7	0	2	0.7725	0	1	1	668.834	1336.66	1336.66	-0.18	-0.00012	HCD (High Energy Collision Dissociation)	MS2	27.4377	45	10.2933	2833	ΔclpP/PclpPwt.raw	F4		1.89		0	3.061e-06	1161108	10.38
FALSE	High	Sequest HT (A2)	Unambiguous	[K].KFDFDLLNK.[A]		1	1	Q5ZRK7	Q5ZRK7	1	2	0.4817	0	1	1	570.308	1139.61	1139.61	-0.63	-0.00036	HCD (High Energy Collision Dissociation)	MS2	35.6012	44.764	24.8189	13180	ΔclpP/PclpPwt.raw	F4		2.18		6.141e-05	0.0005107	640248	24.83
FALSE	High	Sequest HT (A2)	Unambiguous	[K].FDFDLLNK.[A]		1	1	Q5ZRK7	Q5ZRK7	0	2	0.6617	0	1	1	506.262	1011.52	1011.51	2.64	0.00133	HCD (High Energy Collision Dissociation)	MS2	46.8667	45	29.4351	16343	ΔclpP/PclpPwt.raw	F4		2.01		6.141e-05	0.0004142	1.259e+06	29.5
FALSE	High	Sequest HT (A2)	Unambiguous	[K].KTEATDEEDEEHSSENTHTL.[-]		1	1	Q5ZRK7	Q5ZRK7	1	3	0.6957	0	1	1	767.992	2301.96	2301.96	1.12	0.00086	HCD (High Energy Collision Dissociation)	MS2	24.5803	45	10.4146	2926	ΔclpP/PclpPwt.raw	F4		2.07		6.141e-05	0.0005147	605886	10.44
FALSE	High	Sequest HT (A2)	Unambiguous	[K].VEMNQYATGHTLK.[E]		1	1	Q5ZRK8	Q5ZRK8	0	3	0.6891	0	1	1	497.914	1491.73	1491.73	0.21	0.00011	HCD (High Energy Collision Dissociation)	MS2	33.0596	5.14	12.357	4650	ΔclpP/PclpPtrap.raw	F3		2.38		0	0.000161	9734808	12.39
FALSE	High	Sequest HT (A2)	Unambiguous	[K].TSHGYEPSPGFIQK.[A]		1	1	Q5ZRK8	Q5ZRK8	0	3	0.5991	0	1	1	516.588	1547.75	1547.75	0.23	0.00012	HCD (High Energy Collision Dissociation)	MS2	42.1468	14.279	13.4422	5436	ΔclpP/PclpPtrap.raw	F3		2.17		0	6.49e-05	13174355	13.55
FALSE	High	Sequest HT (A2)	Unambiguous	[R].GLILETYGAGNAQNNDPR.[F]		1	1	Q5ZRK8	Q5ZRK8	0	2	0.6688	0	1	1	951.967	1902.93	1902.93	-1.7	-0.00162	HCD (High Energy Collision Dissociation)	MS2	16.3102	45	21.2723	10672	ΔclpP/PclpPtrap.raw	F3		1.6		0	0.0001017	994075	21.38
FALSE	High	Sequest HT (A2)	Unambiguous	[K].HQDMPDYVIK.[E]		1	1	Q5ZRK8	Q5ZRK8	0	2	0.5025	0	1	1	623.304	1245.6	1245.59	5.64	0.00352	HCD (High Energy Collision Dissociation)	MS2	41.2958	8.728	14.4734	6119	ΔclpP/PclpPtrap.raw	F3		2.03		0.0001141	0.001449	17976904	14.62
FALSE	High	Sequest HT (A2)	Unambiguous	[K].NLEIPEIK.[K]		1	1	Q5ZRK8	Q5ZRK8	0	2	0.6127	0	1	1	478.277	955.547	955.546	0.99	0.00047	HCD (High Energy Collision Dissociation)	MS2	16.6221	29.396	20.2559	9983	ΔclpP/PclpPtrap.raw	F3		2.04		0.0005138	0.003875	4.28483e+06	20.56
FALSE	High	Sequest HT (A2)	Unambiguous	[K].EAGLISGHDMTPEAAHcK.[L]	C17(Carbamidomethyl)	1	1	Q5ZRK8	Q5ZRK8	0	2	0.7934	0	1	1	962.437	1923.87	1923.87	-1.39	-0.00134	HCD (High Energy Collision Dissociation)	MS2	0	45	12.9541	5113	ΔclpP/PclpPtrap.raw	F3		1.21		0.002704	0.04064	487402	12.98
FALSE	High	Sequest HT (A2)	Unambiguous	[K].NLEIPEIKK.[L]		1	1	Q5ZRK8	Q5ZRK8	1	3	0.4148	0	1	1	361.885	1083.64	1083.64	-1.18	-0.00043	HCD (High Energy Collision Dissociation)	MS2	61.4236	31.78	14.856	6388	ΔclpP/PclpPtrap.raw	F3		1.76		0.007975	0.1466	6801758	15.18
FALSE	High	Sequest HT (A2)	Unambiguous	[K].EAGLISGHDMTPEAAHcK.[L]	C17(Carbamidomethyl)	1	1	Q5ZRK8	Q5ZRK8	0	3	0.8114	0	1	1	641.961	1923.87	1923.87	-0.49	-0.00032	HCD (High Energy Collision Dissociation)	MS2	21.9242	32.185	12.6179	4675	ΔclpP/PclpPtrap.raw	F2		4.03		0	2.191e-11	6.3139e+06	12.68
FALSE	High	Sequest HT (A2)	Unambiguous	[K].TSHGYEPSPGFIQK.[A]		1	1	Q5ZRK8	Q5ZRK8	0	2	0.6748	0	1	1	774.381	1547.75	1547.75	3.19	0.00247	HCD (High Energy Collision Dissociation)	MS2	64.9729	45	13.093	5064	ΔclpP/PclpPtrap.raw	F2		2.86		0	1.744e-08	2.81922e+06	13.2
FALSE	High	Sequest HT (A2)	Unambiguous	[K].VEMNQYATGHTLK.[E]		1	1	Q5ZRK8	Q5ZRK8	0	2	0.7621	0	1	1	746.367	1491.73	1491.73	0.15	0.00011	HCD (High Energy Collision Dissociation)	MS2	0	45	12.2992	4428	ΔclpP/PclpPtrap.raw	F2		3.11		0	9.625e-09	4.377e+06	12.36
FALSE	High	Sequest HT (A2)	Unambiguous	[R].GVIIINcTQcHQGK.[V]	C7(Carbamidomethyl); C10(Carbamidomethyl)	1	1	Q5ZRK8	Q5ZRK8	0	2	0.8282	0	1	1	814.406	1627.8	1627.8	0.36	0.00029	HCD (High Energy Collision Dissociation)	MS2	0	45	12.2497	4391	ΔclpP/PclpPtrap.raw	F2		2.91		0	2.63e-09	2.08126e+06	12.26
FALSE	High	Sequest HT (A2)	Unambiguous	[K].ALADIPALK.[H]		1	1	Q5ZRK8	Q5ZRK8	0	2	0.9479	0	1	1	456.282	911.556	911.556	0.04	2e-05	HCD (High Energy Collision Dissociation)	MS2	34.9816	15.428	19.4446	9610	ΔclpP/PclpPtrap.raw	F2		1.92		0	0.0001999	12202753	19.68
FALSE	High	Sequest HT (A2)	Unambiguous	[K].EAGLISGHDMTPEAAHcK.[L]	C17(Carbamidomethyl)	1	1	Q5ZRK8	Q5ZRK8	0	4	0.4941	0	1	1	481.724	1923.87	1923.87	1.88	0.0009	HCD (High Energy Collision Dissociation)	MS2	48.4438	21.445	12.6603	4712	ΔclpP/PclpPtrap.raw	F2		2.55		6.141e-05	0.0003527	2442846	12.68
FALSE	High	Sequest HT (A2)	Unambiguous	[K].HQDMPDYVIK.[E]		1	1	Q5ZRK8	Q5ZRK8	0	3	0.5682	0	1	1	415.869	1245.59	1245.59	0.47	0.00019	HCD (High Energy Collision Dissociation)	MS2	75.062	29.929	14.2599	5800	ΔclpP/PclpPtrap.raw	F2		1.76		0.0002674	0.002973	2.3481e+06	14.26
FALSE	High	Sequest HT (A2)	Unambiguous	[K].LLYLLSK.[N]		1	1	Q5ZRK8	Q5ZRK8	0	2	1	0	1	1	425.275	849.544	849.544	-0.87	-0.00037	HCD (High Energy Collision Dissociation)	MS2	37.1401	45	22.1134	11595	ΔclpP/PclpPtrap.raw	F2		1.8		0.0005138	0.004685	850754	22.19
FALSE	High	Sequest HT (A2)	Unambiguous	[K].NLEIPEIKK.[L]		1	1	Q5ZRK8	Q5ZRK8	1	3	0.5417	0	1	1	361.885	1083.64	1083.64	-0.61	-0.00022	HCD (High Energy Collision Dissociation)	MS2	34.5115	9.889	15.078	6396	ΔclpP/PclpPtrap.raw	F2		1.68		0.0009476	0.01058	4200948	15.09
FALSE	High	Sequest HT (A2)	Unambiguous	[K].NLEIPEIK.[K]		1	1	Q5ZRK8	Q5ZRK8	0	2	0.5737	0	1	1	478.277	955.546	955.546	0.33	0.00016	HCD (High Energy Collision Dissociation)	MS2	46.9082	12.998	20.4851	10398	ΔclpP/PclpPtrap.raw	F2		1.9		0.003222	0.05247	4.10341e+06	20.49
FALSE	High	Sequest HT (A2)	Unambiguous	[R].FLSLLK.[E]		1	1	Q5ZRK8	Q5ZRK8	0	2	0.3831	0	1	1	360.736	720.464	720.465	-2.08	-0.00075	HCD (High Energy Collision Dissociation)	MS2	11.1592	45	21.1102	10877	ΔclpP/PclpPtrap.raw	F2		1.54		0.00358	0.06022	1401499	21.14
FALSE	High	Sequest HT (A2)	Unambiguous	[K].EYQPLLDSSNMTVTEWNR.[I]		1	1	Q5ZRK8	Q5ZRK8	0	2	0.7831	0	1	1	1092.01	2183.01	2183.01	-0.83	-0.0009	HCD (High Energy Collision Dissociation)	MS2	0	45	31.1093	18542	ΔclpP/PclpPtrap.raw	F1		2.72		0	9.042e-09	1398619	31.22
FALSE	High	Sequest HT (A2)	Unambiguous	[K].EAGLISGHDMTPEAAHcK.[L]	C17(Carbamidomethyl)	1	1	Q5ZRK8	Q5ZRK8	0	3	0.8219	0	1	1	641.961	1923.87	1923.87	-0.21	-0.00014	HCD (High Energy Collision Dissociation)	MS2	7.26476	7.6	12.565	4809	ΔclpP/PclpPtrap.raw	F1		3.93		0	2.488e-10	15423717	12.63
FALSE	High	Sequest HT (A2)	Unambiguous	[K].EAGLISGHDMTPEAAHcK.[L]	C17(Carbamidomethyl)	1	1	Q5ZRK8	Q5ZRK8	0	2	0.8107	0	1	1	962.436	1923.86	1923.87	-2.46	-0.00237	HCD (High Energy Collision Dissociation)	MS2	0	44.584	12.5802	4821	ΔclpP/PclpPtrap.raw	F1		4.12		0	2.538e-12	1.67583e+06	12.64
FALSE	High	Sequest HT (A2)	Unambiguous	[K].HQDMPDYVIK.[E]		1	1	Q5ZRK8	Q5ZRK8	0	2	0.6236	0	1	1	623.301	1245.6	1245.59	1.64	0.00102	HCD (High Energy Collision Dissociation)	MS2	14.1419	1.053	14.3489	6084	ΔclpP/PclpPtrap.raw	F1		2.71		0	1.281e-06	62042904	14.26
FALSE	High	Sequest HT (A2)	Unambiguous	[K].TSHGYEPSPGFIQK.[A]		1	1	Q5ZRK8	Q5ZRK8	0	2	0.7314	0	1	1	774.38	1547.75	1547.75	3.02	0.00234	HCD (High Energy Collision Dissociation)	MS2	12.4478	40.348	13.1173	5260	ΔclpP/PclpPtrap.raw	F1		3.76		0	6.4e-09	10134471	13.23
FALSE	High	Sequest HT (A2)	Unambiguous	[R].GVIIINcTQcHQGK.[V]	C7(Carbamidomethyl); C10(Carbamidomethyl)	1	1	Q5ZRK8	Q5ZRK8	0	2	0.8333	0	1	1	814.406	1627.8	1627.8	-0.02	-2e-05	HCD (High Energy Collision Dissociation)	MS2	0	44.093	12.2316	4539	ΔclpP/PclpPtrap.raw	F1		3.06		0	2.559e-08	3.21379e+06	12.27
FALSE	High	Sequest HT (A2)	Unambiguous	[K].ALADIPALK.[H]		1	1	Q5ZRK8	Q5ZRK8	0	2	0.9735	0	1	1	456.282	911.556	911.556	-0.04	-2e-05	HCD (High Energy Collision Dissociation)	MS2	30.9638	6.26	19.4618	9835	ΔclpP/PclpPtrap.raw	F1		2.26		0	6.854e-05	24305222	19.7
FALSE	High	Sequest HT (A2)	Unambiguous	[R].GVIIINcTQcHQGK.[V]	C7(Carbamidomethyl); C10(Carbamidomethyl)	1	1	Q5ZRK8	Q5ZRK8	0	3	0.6897	0	1	1	543.271	1627.8	1627.8	-3	-0.00163	HCD (High Energy Collision Dissociation)	MS2	24.9808	9.729	12.2472	4551	ΔclpP/PclpPtrap.raw	F1		2.32		0	4.953e-06	5296128	12.26
FALSE	High	Sequest HT (A2)	Unambiguous	[K].HQDMPDYVIK.[E]		1	1	Q5ZRK8	Q5ZRK8	0	3	0.5933	0	1	1	415.869	1245.59	1245.59	-0.38	-0.00016	HCD (High Energy Collision Dissociation)	MS2	26.6826	3.631	14.2333	6005	ΔclpP/PclpPtrap.raw	F1		2.09		0.0001141	0.001376	6.21674e+06	14.28
FALSE	High	Sequest HT (A2)	Unambiguous	[K].EAGLISGHDMTPEAAHcK.[L]	C17(Carbamidomethyl)	1	1	Q5ZRK8	Q5ZRK8	0	4	0.5272	0	1	1	481.722	1923.87	1923.87	-0.72	-0.00035	HCD (High Energy Collision Dissociation)	MS2	48.8977	5.242	12.6417	4877	ΔclpP/PclpPtrap.raw	F1		1.84		0.0001642	0.001671	4.42772e+06	12.65
FALSE	High	Sequest HT (A2)	Unambiguous	[K].NLEIPEIKK.[L]		1	1	Q5ZRK8	Q5ZRK8	1	3	0.35	0	1	1	361.885	1083.64	1083.64	-1.6	-0.00058	HCD (High Energy Collision Dissociation)	MS2	41.4681	17.052	14.8157	6440	ΔclpP/PclpPtrap.raw	F1		1.8		0.0005138	0.003799	12978120	15.09
FALSE	High	Sequest HT (A2)	Unambiguous	[K].LLYLLSK.[N]		1	1	Q5ZRK8	Q5ZRK8	0	2	1	0	1	1	425.276	849.544	849.544	0.06	3e-05	HCD (High Energy Collision Dissociation)	MS2	22.7907	45	22.0969	11825	ΔclpP/PclpPtrap.raw	F1		1.77		0.0007015	0.005929	734235	22.17
FALSE	High	Sequest HT (A2)	Unambiguous	[K].TSHGYEPSPGFIQK.[A]		1	1	Q5ZRK8	Q5ZRK8	0	3	0.5636	0	1	1	516.588	1547.75	1547.75	-0.47	-0.00024	HCD (High Energy Collision Dissociation)	MS2	40.101	1.767	13.1642	5296	ΔclpP/PclpPtrap.raw	F1		1.65		0.0008804	0.008282	16088459	13.21
FALSE	High	Sequest HT (A2)	Unambiguous	[K].VEMNQYATGHTLK.[E]		1	1	Q5ZRK8	Q5ZRK8	0	3	0.4173	0	1	1	497.914	1491.73	1491.73	0.44	0.00022	HCD (High Energy Collision Dissociation)	MS2	50.2371	1.84	12.4277	4698	ΔclpP/PclpPtrap.raw	F1		1.27		0.002623	0.03906	29225322	12.37
FALSE	High	Sequest HT (A2)	Unambiguous	[R].FLSLLK.[E]		1	1	Q5ZRK8	Q5ZRK8	0	2	0.3475	0	1	1	360.736	720.464	720.465	-1.56	-0.00056	HCD (High Energy Collision Dissociation)	MS2	5.53258	45	21.0935	11080	ΔclpP/PclpPtrap.raw	F1		1.18		0.006537	0.1203	1.62278e+06	21.14
FALSE	High	Sequest HT (A2)	Unambiguous	[K].EAGLISGHDMTPEAAHcK.[L]	C17(Carbamidomethyl)	1	1	Q5ZRK8	Q5ZRK8	0	2	0.8019	0	1	1	962.437	1923.87	1923.87	-0.74	-0.00071	HCD (High Energy Collision Dissociation)	MS2		45	12.7339	5105	ΔclpP/PclpPwt.raw	F6		2.07		0	1.798e-08	628370	12.8
FALSE	High	Sequest HT (A2)	Unambiguous	[K].EAGLISGHDMTPEAAHcK.[L]	C17(Carbamidomethyl)	1	1	Q5ZRK8	Q5ZRK8	0	3	0.7182	0	1	1	641.96	1923.87	1923.87	-1.38	-0.00088	HCD (High Energy Collision Dissociation)	MS2	27.6983	45	12.7009	5078	ΔclpP/PclpPwt.raw	F6		3.3		0	8.332e-10	5.15395e+06	12.81
FALSE	High	Sequest HT (A2)	Unambiguous	[R].GVIIINcTQcHQGK.[V]	C7(Carbamidomethyl); C10(Carbamidomethyl)	1	1	Q5ZRK8	Q5ZRK8	0	2	0.8605	0	1	1	814.407	1627.81	1627.8	1.49	0.00122	HCD (High Energy Collision Dissociation)	MS2	0	45	12.2337	4722	ΔclpP/PclpPwt.raw	F6		2.94		0	2.093e-09	1.73231e+06	12.26
FALSE	High	Sequest HT (A2)	Unambiguous	[K].VEMNQYATGHTLK.[E]		1	1	Q5ZRK8	Q5ZRK8	0	2	0.8	0	1	1	746.366	1491.73	1491.73	-0.26	-0.0002	HCD (High Energy Collision Dissociation)	MS2	0	45	12.4656	4913	ΔclpP/PclpPwt.raw	F6		3.45		0	7.167e-09	5503508	12.39
FALSE	High	Sequest HT (A2)	Unambiguous	[K].HQDMPDYVIK.[E]		1	1	Q5ZRK8	Q5ZRK8	0	2	0.5245	0	1	1	623.303	1245.6	1245.59	4.44	0.00277	HCD (High Energy Collision Dissociation)	MS2	62.0687	5.103	14.4708	6312	ΔclpP/PclpPwt.raw	F6		2.65		0	8.126e-06	25642366	14.35
FALSE	High	Sequest HT (A2)	Unambiguous	[K].TSHGYEPSPGFIQK.[A]		1	1	Q5ZRK8	Q5ZRK8	0	2	0.5897	0	1	1	774.378	1547.75	1547.75	0.05	4e-05	HCD (High Energy Collision Dissociation)	MS2	0	45	13.582	5709	ΔclpP/PclpPwt.raw	F6		3.12		0	1.743e-09	8621542	13.45
FALSE	High	Sequest HT (A2)	Unambiguous	[K].EYQPLLDSSNMTVTEWNR.[I]		1	1	Q5ZRK8	Q5ZRK8	0	2	0.8892	0	1	1	1092	2183	2183.01	-2.18	-0.00238	HCD (High Energy Collision Dissociation)	MS2	0	45	31.2466	18064	ΔclpP/PclpPwt.raw	F6		4.24		0	3.558e-13	1.38437e+06	31.19
FALSE	High	Sequest HT (A2)	Unambiguous	[K].TSHGYEPSPGFIQK.[A]		1	1	Q5ZRK8	Q5ZRK8	0	3	0.4682	0	1	1	516.587	1547.75	1547.75	-1.78	-0.00092	HCD (High Energy Collision Dissociation)	MS2	46.5077	42.082	13.3234	5546	ΔclpP/PclpPwt.raw	F6		1.73		6.141e-05	0.0003304	18254416	13.46
FALSE	High	Sequest HT (A2)	Unambiguous	[K].ALADIPALK.[H]		1	1	Q5ZRK8	Q5ZRK8	0	2	0.9648	0	1	1	456.282	911.557	911.556	1.19	0.00054	HCD (High Energy Collision Dissociation)	MS2	31.3802	6.565	19.5254	9816	ΔclpP/PclpPwt.raw	F6		1.99		6.141e-05	0.0004224	11059477	19.66
FALSE	High	Sequest HT (A2)	Unambiguous	[K].NLEIPEIKK.[L]		1	1	Q5ZRK8	Q5ZRK8	1	3	0.4742	0	1	1	361.885	1083.64	1083.64	-0.96	-0.00035	HCD (High Energy Collision Dissociation)	MS2	54.1125	45	14.8156	6557	ΔclpP/PclpPwt.raw	F6		2.13		0.0001642	0.002239	4816104	15.04
FALSE	High	Sequest HT (A2)	Unambiguous	[K].NLEIPEIK.[K]		1	1	Q5ZRK8	Q5ZRK8	0	2	0.217	0	1	1	478.279	955.552	955.546	6.01	0.00287	HCD (High Energy Collision Dissociation)	MS2	25.1365	43.993	20.1835	10289	ΔclpP/PclpPwt.raw	F6		2.12		0.0005138	0.004428	6080496	20.59
FALSE	High	Sequest HT (A2)	Unambiguous	[K].LLYLLSK.[N]		1	1	Q5ZRK8	Q5ZRK8	0	2	1	0	1	1	425.276	849.546	849.544	1.46	0.00062	HCD (High Energy Collision Dissociation)	MS2	37.2279	45	22.1359	11712	ΔclpP/PclpPwt.raw	F6		1.92		0.0007015	0.006135	548074	22.19
FALSE	High	Sequest HT (A2)	Unambiguous	[K].HQDMPDYVIK.[E]		1	1	Q5ZRK8	Q5ZRK8	0	3	0.6649	0	1	1	415.869	1245.59	1245.59	0.12	5e-05	HCD (High Energy Collision Dissociation)	MS2	41.0046	3.9	14.322	6210	ΔclpP/PclpPwt.raw	F6		1.94		0.0009476	0.01073	6.11948e+06	14.33
FALSE	High	Sequest HT (A2)	Unambiguous	[R].FLSLLK.[E]		1	1	Q5ZRK8	Q5ZRK8	0	2	0.4015	0	1	1	360.735	720.463	720.465	-3.31	-0.00119	HCD (High Energy Collision Dissociation)	MS2	37.6233	45	21.1354	10967	ΔclpP/PclpPwt.raw	F6		1.37		0.003853	0.06767	1.17978e+06	21.2
FALSE	High	Sequest HT (A2)	Unambiguous	[K].EAGLISGHDMTPEAAHcK.[L]	C17(Carbamidomethyl)	1	1	Q5ZRK8	Q5ZRK8	0	3	0.8313	0	1	1	641.961	1923.87	1923.87	0.04	3e-05	HCD (High Energy Collision Dissociation)	MS2	0	45	12.9236	4862	ΔclpP/PclpPwt.raw	F5		4.15		0	2.228e-11	1.83605e+06	12.98
FALSE	High	Sequest HT (A2)	Unambiguous	[R].GLILETYGAGNAQNNDPR.[F]		1	1	Q5ZRK8	Q5ZRK8	0	2	0.6495	0	1	1	951.968	1902.93	1902.93	-0.43	-0.00041	HCD (High Energy Collision Dissociation)	MS2	0	45	21.3299	10299	ΔclpP/PclpPwt.raw	F5		0.97		0	2.955e-05	640734	21.46
FALSE	High	Sequest HT (A2)	Unambiguous	[K].HQDMPDYVIK.[E]		1	1	Q5ZRK8	Q5ZRK8	0	2	0.5869	0	1	1	623.301	1245.59	1245.59	1.4	0.00087	HCD (High Energy Collision Dissociation)	MS2	23.7635	11.92	14.5207	5877	ΔclpP/PclpPwt.raw	F5		3.51		0	1.084e-07	15301663	14.61
FALSE	High	Sequest HT (A2)	Unambiguous	[K].TSHGYEPSPGFIQK.[A]		1	1	Q5ZRK8	Q5ZRK8	0	2	0.6898	0	1	1	774.38	1547.75	1547.75	2.7	0.00209	HCD (High Energy Collision Dissociation)	MS2	0	45	13.5013	5229	ΔclpP/PclpPwt.raw	F5		2.74		0	2.36e-07	2.48026e+06	13.54
FALSE	High	Sequest HT (A2)	Unambiguous	[K].TSHGYEPSPGFIQK.[A]		1	1	Q5ZRK8	Q5ZRK8	0	3	0.636	0	1	1	516.588	1547.75	1547.75	0.56	0.00029	HCD (High Energy Collision Dissociation)	MS2	20.7904	7.569	13.5147	5239	ΔclpP/PclpPwt.raw	F5		2.83		0	5.014e-06	7842194	13.55
FALSE	High	Sequest HT (A2)	Unambiguous	[K].EYQPLLDSSNMTVTEWNR.[I]		1	1	Q5ZRK8	Q5ZRK8	0	2	0.6324	0	1	1	1092.01	2183.01	2183.01	-0.18	-0.00019	HCD (High Energy Collision Dissociation)	MS2	0	45	31.0926	16335	ΔclpP/PclpPwt.raw	F5		1.36		0	2.33e-06	219766	31.12
FALSE	High	Sequest HT (A2)	Unambiguous	[K].VEMNQYATGHTLK.[E]		1	1	Q5ZRK8	Q5ZRK8	0	3	0.7	0	1	1	497.914	1491.73	1491.73	0.72	0.00036	HCD (High Energy Collision Dissociation)	MS2	44.0931	3.378	12.462	4501	ΔclpP/PclpPwt.raw	F5		1.9		6.141e-05	0.0002898	7.39978e+06	12.48
FALSE	High	Sequest HT (A2)	Unambiguous	[K].LLYLLSK.[N]		1	1	Q5ZRK8	Q5ZRK8	0	2	1	0	1	1	425.275	849.543	849.544	-1.26	-0.00053	HCD (High Energy Collision Dissociation)	MS2	44.3966	45	22.3857	10989	ΔclpP/PclpPwt.raw	F5		1.47		0.0001141	0.0008881	206795	22.32
FALSE	High	Sequest HT (A2)	Unambiguous	[K].HQDMPDYVIK.[E]		1	1	Q5ZRK8	Q5ZRK8	0	3	0.6541	0	1	1	415.87	1245.6	1245.59	1.99	0.00083	HCD (High Energy Collision Dissociation)	MS2	50.9398	10.543	14.6685	5983	ΔclpP/PclpPwt.raw	F5		1.85		0.0001141	0.001235	4033777	14.6
FALSE	High	Sequest HT (A2)	Unambiguous	[K].NLEIPEIK.[K]		1	1	Q5ZRK8	Q5ZRK8	0	2	0.5838	0	1	1	478.276	955.546	955.546	-0.23	-0.00011	HCD (High Energy Collision Dissociation)	MS2	32.5034	45	20.2117	9585	ΔclpP/PclpPwt.raw	F5		1.73		0.001287	0.01842	2.49266e+06	20.57
FALSE	High	Sequest HT (A2)	Unambiguous	[K].NLEIPEIKK.[L]		1	1	Q5ZRK8	Q5ZRK8	1	3	0.3523	0	1	1	361.885	1083.64	1083.64	-0.38	-0.00014	HCD (High Energy Collision Dissociation)	MS2	45.9273	8.611	15.152	6310	ΔclpP/PclpPwt.raw	F5		0.88		0.003384	0.0553	3.10697e+06	15.15
FALSE	High	Sequest HT (A2)	Unambiguous	[R].FLSLLK.[E]		1	1	Q5ZRK8	Q5ZRK8	0	2	0.3187	0	1	1	360.736	720.465	720.465	-0.86	-0.00031	HCD (High Energy Collision Dissociation)	MS2	68.0801	45	21.3323	10301	ΔclpP/PclpPwt.raw	F5		0.91		0.009313	0.1808	459937	21.42
FALSE	High	Sequest HT (A2)	Unambiguous	[K].TSHGYEPSPGFIQK.[A]		1	1	Q5ZRK8	Q5ZRK8	0	3	0.4269	0	1	1	516.587	1547.75	1547.75	-0.94	-0.00049	HCD (High Energy Collision Dissociation)	MS2	67.6694	43.536	13.4305	5193	ΔclpP/PclpPwt.raw	F4		2.53		0	0.0002445	6409509	13.48
FALSE	High	Sequest HT (A2)	Unambiguous	[K].HQDMPDYVIK.[E]		1	1	Q5ZRK8	Q5ZRK8	0	2	0.6703	0	1	1	623.301	1245.59	1245.59	1.15	0.00071	HCD (High Energy Collision Dissociation)	MS2	0	39.435	14.3563	5848	ΔclpP/PclpPwt.raw	F4		3.67		0	8.124e-08	3.71119e+06	14.33
FALSE	High	Sequest HT (A2)	Unambiguous	[K].TSHGYEPSPGFIQK.[A]		1	1	Q5ZRK8	Q5ZRK8	0	2	0.7824	0	1	1	774.381	1547.76	1547.75	3.99	0.00308	HCD (High Energy Collision Dissociation)	MS2	0	36.75	13.4803	5231	ΔclpP/PclpPwt.raw	F4		4.32		0	2.683e-10	2.21629e+06	13.46
FALSE	High	Sequest HT (A2)	Unambiguous	[K].ALADIPALK.[H]		1	1	Q5ZRK8	Q5ZRK8	0	2	0.9327	0	1	1	456.282	911.557	911.556	0.84	0.00038	HCD (High Energy Collision Dissociation)	MS2	49.3439	45	19.4311	9349	ΔclpP/PclpPwt.raw	F4		2.08		6.141e-05	0.0007143	2.47024e+06	19.62
FALSE	High	Sequest HT (A2)	Unambiguous	[K].EYQPLLDSSNMTVTEWNR.[I]		1	1	Q5ZRK8	Q5ZRK8	0	2	0.7157	0	1	1	1092.01	2183	2183.01	-1.82	-0.00198	HCD (High Energy Collision Dissociation)	MS2	0	45	31.0858	17512	ΔclpP/PclpPwt.raw	F4		1.02		0.0002152	0.00254	502599	31.5
FALSE	High	Sequest HT (A2)	Unambiguous	[R].GLILETYGAGNAQNNDPR.[F]		1	1	Q5ZRK8	Q5ZRK8	0	2	0.736	0	1	1	951.968	1902.93	1902.93	-1.38	-0.00131	HCD (High Energy Collision Dissociation)	MS2	0	45	21.3359	10734	ΔclpP/PclpPwt.raw	F4		1.25		0.0008804	0.007679	312983	21.38
FALSE	High	Sequest HT (A2)	Unambiguous	[K].VEMNQYATGHTLK.[E]		1	1	Q5ZRK8	Q5ZRK8	0	3	0.5435	0	1	1	497.914	1491.73	1491.73	0.12	6e-05	HCD (High Energy Collision Dissociation)	MS2	53.3047	6.914	12.3541	4464	ΔclpP/PclpPwt.raw	F4		1.38		0.001531	0.02291	2.55273e+06	12.35
FALSE	High	Sequest HT (A2)	Unambiguous	[R].FLSLLK.[E]		1	1	Q5ZRK8	Q5ZRK8	0	2	0.2804	0	1	1	360.736	720.465	720.465	-0.45	-0.00016	HCD (High Energy Collision Dissociation)	MS2	52.1113	45	21.2717	10683	ΔclpP/PclpPwt.raw	F4		1.07		0.009468	0.1863	354323	21.38
FALSE	High	Sequest HT (A2)	Unambiguous	[R].HGSEPLVIGQK.[Q]		1	1	Q5ZRK9	Q5ZRK9	0	2	0.715	0	1	1	582.822	1164.64	1164.64	0.08	4e-05	HCD (High Energy Collision Dissociation)	MS2	37.4024	9.906	11.1167	3679	ΔclpP/PclpPtrap.raw	F3		2.14		0	1.468e-06	2404393	11.1
FALSE	High	Sequest HT (A2)	Unambiguous	[R].ELHEEVGLDKGDVEILGSTR.[R]		1	1	Q5ZRK9	Q5ZRK9	1	3	0.1333	0	1	1	732.708	2196.11	2196.11	-2.13	-0.00156	HCD (High Energy Collision Dissociation)	MS2	50.3456	45	22.2143	11297	ΔclpP/PclpPtrap.raw	F3		0.6		0.004994	0.09382	174302	22.3
FALSE	High	Sequest HT (A2)	Unambiguous	[R].HGSEPLVIGQK.[Q]		1	1	Q5ZRK9	Q5ZRK9	0	2	0.7083	0	1	1	582.822	1164.64	1164.64	0.44	0.00025	HCD (High Energy Collision Dissociation)	MS2	18.446	45	10.8231	3290	ΔclpP/PclpPtrap.raw	F2		4.08		0	3.492e-09	2990479	10.85
FALSE	High	Sequest HT (A2)	Unambiguous	[R].LDLSDSPEFDSWR.[W]		1	1	Q5ZRK9	Q5ZRK9	0	2	0.6111	0	1	1	783.856	1566.7	1566.71	-1.73	-0.00136	HCD (High Energy Collision Dissociation)	MS2	55.0898	45	30.8842	18380	ΔclpP/PclpPtrap.raw	F1		2.16		0	7.831e-07	1.0513e+06	30.91
FALSE	High	Sequest HT (A2)	Unambiguous	[R].HGSEPLVIGQK.[Q]		1	1	Q5ZRK9	Q5ZRK9	0	2	0.6594	0	1	1	582.822	1164.64	1164.64	0.03	1e-05	HCD (High Energy Collision Dissociation)	MS2	27.2552	41.92	10.838	3388	ΔclpP/PclpPtrap.raw	F1		4.11		0	2.64e-09	5647475	10.88
FALSE	High	Sequest HT (A2)	Unambiguous	[R].HGSEPLVIGQK.[Q]		1	1	Q5ZRK9	Q5ZRK9	0	3	0.6976	0	1	1	388.884	1164.64	1164.64	0.49	0.00019	HCD (High Energy Collision Dissociation)	MS2	37.8295	45	10.831	3379	ΔclpP/PclpPtrap.raw	F1		2.91		0	0.0001208	2206069	10.87
FALSE	High	Sequest HT (A2)	Unambiguous	[R].ELHEEVGLDKGDVEILGSTR.[R]		1	1	Q5ZRK9	Q5ZRK9	1	3	0.2692	0	1	1	732.711	2196.12	2196.11	1.64	0.0012	HCD (High Energy Collision Dissociation)	MS2	33.0114	24.898	21.39	11298	ΔclpP/PclpPtrap.raw	F1		1.56		0.0008804	0.008049	734202	21.43
FALSE	High	Sequest HT (A2)	Unambiguous	[R].HGSEPLVIGQK.[Q]		1	1	Q5ZRK9	Q5ZRK9	0	2	0.758	0	1	1	582.822	1164.64	1164.64	-0.59	-0.00035	HCD (High Energy Collision Dissociation)	MS2	46.9609	31.902	10.955	3652	ΔclpP/PclpPwt.raw	F6		3.43		0	4.924e-08	2.48818e+06	10.96
FALSE	High	Sequest HT (A2)	Unambiguous	[R].LDLSDSPEFDSWR.[W]		1	1	Q5ZRK9	Q5ZRK9	0	2	0.6393	0	1	1	783.854	1566.7	1566.71	-3.54	-0.00277	HCD (High Energy Collision Dissociation)	MS2	23.1022	45	30.7585	16109	ΔclpP/PclpPwt.raw	F5		1.22		0.002413	0.03729	318838	30.81
FALSE	High	Sequest HT (A2)	Unambiguous	[K].ALEEEGLGGLIR.[A]		1	1	Q5ZRL0	Q5ZRL0	0	2	0.7932	0	1	1	628.845	1256.68	1256.68	-1.42	-0.00089	HCD (High Energy Collision Dissociation)	MS2	32.9098	45	24.5363	12825	ΔclpP/PclpPtrap.raw	F3		2.37		0	6.777e-06	1.06488e+06	24.66
FALSE	High	Sequest HT (A2)	Unambiguous	[K].NAEYVLIATEGLNK.[Q]		1	1	Q5ZRL0	Q5ZRL0	0	2	0.8042	0	1	1	767.907	1534.81	1534.81	-3.13	-0.0024	HCD (High Energy Collision Dissociation)	MS2	0	45	26.5454	14729	ΔclpP/PclpPtrap.raw	F2		3.37		0	1.123e-08	509517	26.58
FALSE	High	Sequest HT (A2)	Unambiguous	[K].SLLAEFK.[Q]		1	1	Q5ZRL0	Q5ZRL0	0	2	0.6627	0	1	1	404.233	807.46	807.461	-1.72	-0.00069	HCD (High Energy Collision Dissociation)	MS2	6.52419	33.381	19.9202	9967	ΔclpP/PclpPtrap.raw	F2		1.66		0.003141	0.05143	2917230	19.99
FALSE	High	Sequest HT (A2)	Unambiguous	[K].ALEEEGLGGLIR.[A]		1	1	Q5ZRL0	Q5ZRL0	0	2	0.7749	0	1	1	628.847	1256.69	1256.68	1.55	0.00097	HCD (High Energy Collision Dissociation)	MS2	31.6528	16.291	24.6776	13772	ΔclpP/PclpPtrap.raw	F1		2.31		0	5.373e-06	3.1196e+06	24.72
FALSE	High	Sequest HT (A2)	Unambiguous	[R].ITLDHPDVFLIQVR.[A]		1	1	Q5ZRL0	Q5ZRL0	0	3	0.2769	0	1	1	555.983	1665.93	1665.93	1.27	0.0007	HCD (High Energy Collision Dissociation)	MS2	75.7062	45	30.0764	17775	ΔclpP/PclpPtrap.raw	F1		1.3		0.0005138	0.004383	209452	30.06
FALSE	High	Sequest HT (A2)	Unambiguous	[K].SLLAEFK.[Q]		1	1	Q5ZRL0	Q5ZRL0	0	2	0.6686	0	1	1	404.234	807.46	807.461	-1.17	-0.00047	HCD (High Energy Collision Dissociation)	MS2	43.1036	45	19.8877	10161	ΔclpP/PclpPtrap.raw	F1		1.72		0.0009476	0.01096	3.23025e+06	19.95
FALSE	High	Sequest HT (A2)	Unambiguous	[R].SEVPFMSR.[D]		1	1	Q5ZRL0	Q5ZRL0	0	2	0.4855	0	1	1	476.731	952.455	952.456	-0.86	-0.00041	HCD (High Energy Collision Dissociation)	MS2	70.5839	6.273	17.0442	8018	ΔclpP/PclpPtrap.raw	F1		1.38		0.00132	0.01872	4058808	17.04
FALSE	High	Sequest HT (A2)	Unambiguous	[K].NAEYVLIATEGLNK.[Q]		1	1	Q5ZRL0	Q5ZRL0	0	2	0.7964	0	1	1	767.908	1534.81	1534.81	-1.17	-0.0009	HCD (High Energy Collision Dissociation)	MS2	36.907	45	26.6209	14769	ΔclpP/PclpPwt.raw	F6		2.8		0	5.167e-08	470043	26.61
FALSE	High	Sequest HT (A2)	Unambiguous	[R].SEVPFMSR.[D]		1	1	Q5ZRL0	Q5ZRL0	0	2	0.6478	0	1	1	476.732	952.457	952.456	1.49	0.00071	HCD (High Energy Collision Dissociation)	MS2	54.6071	19.377	17.0221	8000	ΔclpP/PclpPwt.raw	F6		1.59		0.0009903	0.01312	2.36608e+06	17.02
FALSE	High	Sequest HT (A2)	Unambiguous	[K].ALEEEGLGGLIR.[A]		1	1	Q5ZRL0	Q5ZRL0	0	2	0.7788	0	1	1	628.846	1256.68	1256.68	-0.54	-0.00034	HCD (High Energy Collision Dissociation)	MS2	30.7986	45	24.574	12348	ΔclpP/PclpPwt.raw	F5		2.08		0	1.414e-05	917750	24.66
FALSE	High	Sequest HT (A2)	Unambiguous	[K].SLLAEFK.[Q]		1	1	Q5ZRL0	Q5ZRL0	0	2	0.6154	0	1	1	404.234	807.46	807.461	-0.8	-0.00032	HCD (High Energy Collision Dissociation)	MS2	41.0627	45	20.4113	9710	ΔclpP/PclpPwt.raw	F5		1.43		0.002413	0.03648	979173	20.38
FALSE	High	Sequest HT (A2)	Unambiguous	[K].SVPLPDIIR.[N]		1	1	Q5ZRL4	Q5ZRL4	0	2	0.8553	0	1	1	505.305	1009.6	1009.6	-2.31	-0.00117	HCD (High Energy Collision Dissociation)	MS2	73.4505	45	23.0843	11850	ΔclpP/PclpPtrap.raw	F3		1.52		0.001154	0.01671	604771	23.1
FALSE	High	Sequest HT (A2)	Unambiguous	[K].SVPLPDIIR.[N]		1	1	Q5ZRL4	Q5ZRL4	0	2	0.8616	0	1	1	505.306	1009.6	1009.6	0.04	2e-05	HCD (High Energy Collision Dissociation)	MS2	68.3818	45	23.2715	12434	ΔclpP/PclpPtrap.raw	F2		1.59		0.0002152	0.002799	1.14833e+06	23.18
FALSE	High	Sequest HT (A2)	Unambiguous	[K].SVPLPDIIR.[N]		1	1	Q5ZRL4	Q5ZRL4	0	2	0.9059	0	1	1	505.306	1009.6	1009.6	0.39	0.00019	HCD (High Energy Collision Dissociation)	MS2	57.5513	45	23.222	12685	ΔclpP/PclpPtrap.raw	F1		1.7		0.0002152	0.002628	1.63855e+06	23.18
FALSE	High	Sequest HT (A2)	Unambiguous	[R].SALHEADILAK.[D]		1	1	Q5ZRL8	Q5ZRL8	0	2	0.631	0	1	1	584.321	1167.63	1167.64	-2.49	-0.00145	HCD (High Energy Collision Dissociation)	MS2	0	45	14.4616	6109	ΔclpP/PclpPtrap.raw	F3		2.52		0	4.214e-05	689308	14.51
FALSE	High	Sequest HT (A2)	Unambiguous	[R].SALHEADILAK.[D]		1	1	Q5ZRL8	Q5ZRL8	0	2	0.6324	0	1	1	584.322	1167.64	1167.64	0.59	0.00034	HCD (High Energy Collision Dissociation)	MS2	36.7413	45	14.553	5898	ΔclpP/PclpPwt.raw	F5		2.04		0	4.21e-05	516243	14.55
FALSE	High	Sequest HT (A2)	Unambiguous	[K].LMTEGGcNQNEATR.[L]	C7(Carbamidomethyl)	1	1	Q5ZRL9	Q5ZRL9	0	2	0.7845	0	1	1	790.843	1580.68	1580.68	-0.72	-0.00057	HCD (High Energy Collision Dissociation)	MS2	0	45	10.387	3094	ΔclpP/PclpPtrap.raw	F3		1.81		0	1.411e-07	319186	10.42
FALSE	High	Sequest HT (A2)	Unambiguous	[R].VDITPEKDTVSDNKPNIFGAAITFGK.[S]		1	1	Q5ZRL9	Q5ZRL9	1	3	0.4706	0	1	1	926.485	2777.44	2777.44	2.08	0.00192	HCD (High Energy Collision Dissociation)	MS2	76.3383	45	28.5503	15421	ΔclpP/PclpPtrap.raw	F3		0.85		0.008422	0.1635
FALSE	High	Sequest HT (A2)	Unambiguous	[R].VDITPEKDTVSDNKPNIFGAAITFGK.[S]		1	1	Q5ZRL9	Q5ZRL9	1	3	0.5662	0	1	1	926.479	2777.42	2777.44	-4.24	-0.00392	HCD (High Energy Collision Dissociation)	MS2	78.991	45	28.1113	16336	ΔclpP/PclpPtrap.raw	F1		2.72		0	1.25e-05	861456	28.14
FALSE	High	Sequest HT (A2)	Unambiguous	[K].ENTNFVQWAK.[E]		1	1	Q5ZRL9	Q5ZRL9	0	2	0.6459	0	1	1	618.804	1236.6	1236.6	0.51	0.00031	HCD (High Energy Collision Dissociation)	MS2	24.5301	45	20.1821	10370	ΔclpP/PclpPtrap.raw	F1		2.09		6.141e-05	0.0004572	2.56956e+06	20.12
FALSE	High	Sequest HT (A2)	Unambiguous	[K].QQILSNIQPLTSEQR.[V]		1	1	Q5ZRL9	Q5ZRL9	0	2	0.6717	0	1	1	877.969	1754.93	1754.94	-5.48	-0.00481	HCD (High Energy Collision Dissociation)	MS2	26.0365	45	21.7789	11591	ΔclpP/PclpPtrap.raw	F1		1.98		0.0009903	0.01233	573061	21.82
FALSE	High	Sequest HT (A2)	Unambiguous	[K].LMTEGGcNQNEATR.[L]	C7(Carbamidomethyl)	1	1	Q5ZRL9	Q5ZRL9	0	2	0.8038	0	1	1	790.844	1580.68	1580.68	0.59	0.00047	HCD (High Energy Collision Dissociation)	MS2	0	45	10.5129	3264	ΔclpP/PclpPwt.raw	F6		2.09		0	7.026e-09	415674	10.52
FALSE	High	Sequest HT (A2)	Unambiguous	[R].VDITPEKDTVSDNKPNIFGAAITFGK.[S]		1	1	Q5ZRL9	Q5ZRL9	1	3	0.6159	0	1	1	926.486	2777.44	2777.44	2.98	0.00276	HCD (High Energy Collision Dissociation)	MS2	0	45	28.5332	14691	ΔclpP/PclpPwt.raw	F5		1.64		0	0.0001377	308438	28.58
FALSE	High	Sequest HT (A2)	Unambiguous	[R].LNSSEKENLIK.[K]		1	1	Q5ZRL9	Q5ZRL9	1	3	0.4351	0	1	1	425.568	1274.69	1274.7	-4.32	-0.00183	HCD (High Energy Collision Dissociation)	MS2	27.3635	45	10.5878	3106	ΔclpP/PclpPwt.raw	F5		1.54		6.141e-05	0.0003778	715472	10.55
FALSE	High	Sequest HT (A2)	Unambiguous	[R].EIcESILMDEPNLK.[Q]	C3(Carbamidomethyl)	1	1	Q5ZRL9	Q5ZRL9	0	2	0.3643	0	1	1	845.897	1690.79	1690.8	-9.88	-0.00835	HCD (High Energy Collision Dissociation)	MS2	39.4663	45	26.9704	13741	ΔclpP/PclpPwt.raw	F5		1.29		0.0008804	0.007436	267013	27.04
FALSE	High	Sequest HT (A2)	Unambiguous	[K].GGNPAAASDLVR.[W]		1	2	Q5ZRL9	Q5ZVF2; Q5ZRL9	0	2	0.6667	0	1	1	564.294	1127.58	1127.58	-0.42	-0.00024	HCD (High Energy Collision Dissociation)	MS2	45.3715	45	12.2771	4754	ΔclpP/PclpPwt.raw	F6		1.89		0	0.0001811	2.03232e+06	12.34
FALSE	High	Sequest HT (A2)	Unambiguous	[K].GGNPAAASDLVR.[W]		1	2	Q5ZRL9	Q5ZVF2; Q5ZRL9	0	2	0.856	0	1	1	564.296	1127.58	1127.58	3.01	0.0017	HCD (High Energy Collision Dissociation)	MS2	50.8929	32.499	12.3034	4369	ΔclpP/PclpPwt.raw	F5		2.57		0	5.546e-07	314932	11.89
FALSE	High	Sequest HT (A2)	Unambiguous	[K].EALGNATENQIK.[V]		1	1	Q5ZRM2	Q5ZRM2	0	2	0.7092	0	1	1	644.329	1287.65	1287.65	-3.13	-0.00201	HCD (High Energy Collision Dissociation)	MS2	43.5355	45	11.745	4159	ΔclpP/PclpPtrap.raw	F3		2.51		0	9.191e-07	4.61247e+06	11.8
FALSE	High	Sequest HT (A2)	Unambiguous	[R].NPGVYSDELGR.[W]		1	1	Q5ZRM2	Q5ZRM2	0	2	0.8322	0	1	1	603.788	1206.57	1206.57	-4.34	-0.00262	HCD (High Energy Collision Dissociation)	MS2	0	45	14.1261	5880	ΔclpP/PclpPtrap.raw	F3		2.92		0	7.54e-06	15217973	14.28
FALSE	High	Sequest HT (A2)	Unambiguous	[-].MEQLDDKVADNVQQK.[I]		1	1	Q5ZRM2	Q5ZRM2	1	3	0.5336	0	1	1	587.621	1760.85	1760.85	0.71	0.00042	HCD (High Energy Collision Dissociation)	MS2	21.6944	45	12.8945	5065	ΔclpP/PclpPtrap.raw	F3		2.53		0	1.311e-05	2858672	12.96
FALSE	High	Sequest HT (A2)	Unambiguous	[-].MEQLDDKVADNVQQK.[I]		1	1	Q5ZRM2	Q5ZRM2	1	2	0.5973	0	1	1	880.931	1760.86	1760.85	4.04	0.00356	HCD (High Energy Collision Dissociation)	MS2	0	45	12.9077	5074	ΔclpP/PclpPtrap.raw	F3		2.26		0	2.82e-05	991930	12.96
FALSE	High	Sequest HT (A2)	Unambiguous	[R].KEALGNATENQIK.[V]		1	1	Q5ZRM2	Q5ZRM2	1	3	0.7349	0	1	1	472.588	1415.75	1415.75	0.25	0.00012	HCD (High Energy Collision Dissociation)	MS2	38.4017	14.875	10.4713	3158	ΔclpP/PclpPtrap.raw	F3		2.49		0	5.525e-05	4379177	10.52
FALSE	High	Sequest HT (A2)	Unambiguous	[K].VEHDILTLAR.[K]		1	1	Q5ZRM2	Q5ZRM2	0	3	0.6681	0	1	1	389.556	1166.65	1166.65	0.46	0.00018	HCD (High Energy Collision Dissociation)	MS2	30.0373	45	16.8777	7718	ΔclpP/PclpPtrap.raw	F3		2.29		0	0.0001066	3.64932e+06	17.02
FALSE	High	Sequest HT (A2)	Unambiguous	[R].DYVTPDDIHVIAHDVLR.[H]		1	1	Q5ZRM2	Q5ZRM2	0	3	0.8188	0	1	1	660.008	1978.01	1978	3.85	0.00254	HCD (High Energy Collision Dissociation)	MS2	9.79131	45	29.9715	16367	ΔclpP/PclpPtrap.raw	F3		2.98		0	3.979e-07	264621	29.94
FALSE	High	Sequest HT (A2)	Unambiguous	[K].VQSALLEAMAER.[Q]		1	1	Q5ZRM2	Q5ZRM2	0	2	0.8017	0	1	1	659.346	1317.68	1317.68	0.98	0.00064	HCD (High Energy Collision Dissociation)	MS2	28.5247	25.517	24.0195	12487	ΔclpP/PclpPtrap.raw	F3		3.43		0	1.223e-07	2.78519e+06	24.08
FALSE	High	Sequest HT (A2)	Unambiguous	[K].VHTSEALENYLVQLVVATR.[N]		1	1	Q5ZRM2	Q5ZRM2	0	3	0.7546	0	1	1	714.723	2142.16	2142.16	0.01	1e-05	HCD (High Energy Collision Dissociation)	MS2	63.689	45	42.0659	24393	ΔclpP/PclpPtrap.raw	F3		2.73		0	1.088e-07	292804	42.3
FALSE	High	Sequest HT (A2)	Unambiguous	[R].LLIALLADGHLLVEGAPGLAK.[T]		1	1	Q5ZRM2	Q5ZRM2	0	3	0.9141	0	1	1	695.421	2084.25	2084.25	0.47	0.00033	HCD (High Energy Collision Dissociation)	MS2	21.76	45	41.1831	23807	ΔclpP/PclpPtrap.raw	F3		3.26		0	5.477e-09	199417	41.19
FALSE	High	Sequest HT (A2)	Unambiguous	[R].ATIALDR.[C]		1	1	Q5ZRM2	Q5ZRM2	0	2	0.4839	0	1	1	380.222	759.436	759.436	-0.07	-3e-05	HCD (High Energy Collision Dissociation)	MS2	29.2372	2.259	11.3304	3842	ΔclpP/PclpPtrap.raw	F3		2.17		6.141e-05	0.0006512	14845324	11.32
FALSE	High	Sequest HT (A2)	Unambiguous	[R].KEALGNATENQIK.[V]		1	1	Q5ZRM2	Q5ZRM2	1	2	0.782	0	1	1	708.379	1415.75	1415.75	1.46	0.00104	HCD (High Energy Collision Dissociation)	MS2	0	45	10.4444	3134	ΔclpP/PclpPtrap.raw	F3		1.33		0.0001642	0.001907	3.27193e+06	10.52
FALSE	High	Sequest HT (A2)	Unambiguous	[K].VHTSEALENYLVQLVVATR.[N]		1	1	Q5ZRM2	Q5ZRM2	0	3	0.7764	0	1	1	714.722	2142.15	2142.16	-2.31	-0.00165	HCD (High Energy Collision Dissociation)	MS2	80.9339	45	41.1711	24779	ΔclpP/PclpPtrap.raw	F2		4.16		0	1.085e-08	701809	41.3
FALSE	High	Sequest HT (A2)	Unambiguous	[R].KEALGNATENQIK.[V]		1	1	Q5ZRM2	Q5ZRM2	1	3	0.8046	0	1	1	472.588	1415.75	1415.75	-0.6	-0.00028	HCD (High Energy Collision Dissociation)	MS2	15.4008	30.717	10.3628	2910	ΔclpP/PclpPtrap.raw	F2		3.07		0	6.827e-07	2742210	10.42
FALSE	High	Sequest HT (A2)	Unambiguous	[R].KEALGNATENQIK.[V]		1	1	Q5ZRM2	Q5ZRM2	1	2	0.8055	0	1	1	708.377	1415.75	1415.75	-1.02	-0.00072	HCD (High Energy Collision Dissociation)	MS2	0	45	10.3702	2916	ΔclpP/PclpPtrap.raw	F2		3.29		0	1.48e-11	1.42944e+06	10.42
FALSE	High	Sequest HT (A2)	Unambiguous	[K].VEHDILTLAR.[K]		1	1	Q5ZRM2	Q5ZRM2	0	2	0.7909	0	1	1	583.83	1166.65	1166.65	-0.86	-0.0005	HCD (High Energy Collision Dissociation)	MS2	43.7178	45	16.4495	7376	ΔclpP/PclpPtrap.raw	F2		2.63		0	0.0002611	2341537	16.5
FALSE	High	Sequest HT (A2)	Unambiguous	[-].MEQLDDKVADNVQQK.[I]		1	1	Q5ZRM2	Q5ZRM2	1	3	0.5993	0	1	1	587.621	1760.85	1760.85	0.15	9e-05	HCD (High Energy Collision Dissociation)	MS2	22.6774	34.873	13.0358	5017	ΔclpP/PclpPtrap.raw	F2		2.72		0	1.538e-07	2.57491e+06	13.03
FALSE	High	Sequest HT (A2)	Unambiguous	[-].MEQLDDKVADNVQQK.[I]		1	1	Q5ZRM2	Q5ZRM2	1	2	0.717	0	1	1	880.928	1760.85	1760.85	0.02	2e-05	HCD (High Energy Collision Dissociation)	MS2	0	45	12.9827	4980	ΔclpP/PclpPtrap.raw	F2		3.11		0	4.133e-08	1.47201e+06	13.02
FALSE	High	Sequest HT (A2)	Unambiguous	[K].ELSDVVEGDFHR.[I]		1	1	Q5ZRM2	Q5ZRM2	0	2	0.7846	0	1	1	701.834	1402.66	1402.66	1.17	0.00082	HCD (High Energy Collision Dissociation)	MS2	0	45	19.0686	9335	ΔclpP/PclpPtrap.raw	F2		3.25		0	6.344e-06	3.53962e+06	19.17
FALSE	High	Sequest HT (A2)	Unambiguous	[R].DYVTPDDIHVIAHDVLR.[H]		1	1	Q5ZRM2	Q5ZRM2	0	3	0.7248	0	1	1	660.006	1978	1978	-0.39	-0.00026	HCD (High Energy Collision Dissociation)	MS2	14.0274	45	29.3352	17248	ΔclpP/PclpPtrap.raw	F1		3.27		0	6.716e-08	1.15054e+06	29.5
FALSE	High	Sequest HT (A2)	Unambiguous	[R].DYVTPDDIHVIAHDVLR.[H]		1	1	Q5ZRM2	Q5ZRM2	0	2	0.7005	0	1	1	989.506	1978	1978	0.63	0.00062	HCD (High Energy Collision Dissociation)	MS2		45	29.47	17344	ΔclpP/PclpPtrap.raw	F1		1.87		0	0.0001041
FALSE	High	Sequest HT (A2)	Unambiguous	[K].EALGNATENQIK.[V]		1	1	Q5ZRM2	Q5ZRM2	0	2	0.6546	0	1	1	644.331	1287.65	1287.65	0.39	0.00025	HCD (High Energy Collision Dissociation)	MS2	17.145	4.956	11.8984	4248	ΔclpP/PclpPtrap.raw	F1		1.94		0	6.209e-06	9104798	11.89
FALSE	High	Sequest HT (A2)	Unambiguous	[K].VHTSEALENYLVQLVVATR.[N]		1	1	Q5ZRM2	Q5ZRM2	0	3	0.818	0	1	1	714.727	2142.17	2142.16	5.65	0.00403	HCD (High Energy Collision Dissociation)	MS2	21.628	45	41.1817	25656	ΔclpP/PclpPtrap.raw	F1		4.34		0	5.068e-11	1.34428e+06	41.37
FALSE	High	Sequest HT (A2)	Unambiguous	[K].VEHDILTLAR.[K]		1	1	Q5ZRM2	Q5ZRM2	0	2	0.6335	0	1	1	583.83	1166.65	1166.65	-0.69	-0.0004	HCD (High Energy Collision Dissociation)	MS2	59.3266	45	16.3471	7509	ΔclpP/PclpPtrap.raw	F1		1.91		0	3.652e-05	3.28517e+06	16.43
FALSE	High	Sequest HT (A2)	Unambiguous	[R].NPGVYSDELGR.[W]		1	1	Q5ZRM2	Q5ZRM2	0	2	0.871	0	1	1	603.79	1206.57	1206.57	-2.62	-0.00158	HCD (High Energy Collision Dissociation)	MS2	8.41742	30.755	14.2197	5996	ΔclpP/PclpPtrap.raw	F1		3.41		0	1.342e-07	23446546	14.34
FALSE	High	Sequest HT (A2)	Unambiguous	[-].MEQLDDKVADNVQQK.[I]		1	1	Q5ZRM2	Q5ZRM2	1	3	0.7212	0	1	1	587.621	1760.85	1760.85	-0.66	-0.00039	HCD (High Energy Collision Dissociation)	MS2	0	20.002	12.981	5152	ΔclpP/PclpPtrap.raw	F1		3.12		0	1.661e-07	6.40775e+06	13.01
FALSE	High	Sequest HT (A2)	Unambiguous	[-].MEQLDDKVADNVQQK.[I]		1	1	Q5ZRM2	Q5ZRM2	1	2	0.642	0	1	1	880.928	1760.85	1760.85	0.4	0.00035	HCD (High Energy Collision Dissociation)	MS2	0	45	12.9245	5106	ΔclpP/PclpPtrap.raw	F1		3.52		0	1.897e-09	3659695	12.99
FALSE	High	Sequest HT (A2)	Unambiguous	[K].ELSDVVEGDFHR.[I]		1	1	Q5ZRM2	Q5ZRM2	0	2	0.7933	0	1	1	701.833	1402.66	1402.66	-0.12	-8e-05	HCD (High Energy Collision Dissociation)	MS2	39.8308	45	19.0624	9533	ΔclpP/PclpPtrap.raw	F1		3		0	8.267e-06	4550273	19.17
FALSE	High	Sequest HT (A2)	Unambiguous	[R].KEALGNATENQIK.[V]		1	1	Q5ZRM2	Q5ZRM2	1	2	0.8408	0	1	1	708.377	1415.75	1415.75	-1.48	-0.00105	HCD (High Energy Collision Dissociation)	MS2	0	45	10.3331	2947	ΔclpP/PclpPtrap.raw	F1		4.9		0	2.124e-15	6947390	10.39
FALSE	High	Sequest HT (A2)	Unambiguous	[R].LLIALLADGHLLVEGAPGLAK.[T]		1	1	Q5ZRM2	Q5ZRM2	0	3	1	0	1	1	695.423	2084.25	2084.25	2.7	0.00188	HCD (High Energy Collision Dissociation)	MS2	59.3097	45	41.0669	25573	ΔclpP/PclpPtrap.raw	F1		1.26		0.0009476	0.01176
FALSE	High	Sequest HT (A2)	Unambiguous	[R].KEALGNATENQIK.[V]		1	1	Q5ZRM2	Q5ZRM2	1	2	0.8134	0	1	1	708.378	1415.75	1415.75	-0.05	-3e-05	HCD (High Energy Collision Dissociation)	MS2	8.0519	45	10.4062	3169	ΔclpP/PclpPwt.raw	F6		3.59		0	1.271e-12	1.52667e+06	10.44
FALSE	High	Sequest HT (A2)	Unambiguous	[R].NPGVYSDELGR.[W]		1	1	Q5ZRM2	Q5ZRM2	0	2	0.7637	0	1	1	603.791	1206.58	1206.57	0.54	0.00033	HCD (High Energy Collision Dissociation)	MS2	24.9407	17.477	14.2421	6146	ΔclpP/PclpPwt.raw	F6		2.92		0	2.337e-06	9258517	14.33
FALSE	High	Sequest HT (A2)	Unambiguous	[K].ELSDVVEGDFHR.[I]		1	1	Q5ZRM2	Q5ZRM2	0	3	0.5	0	1	1	468.224	1402.66	1402.66	-1.46	-0.00068	HCD (High Energy Collision Dissociation)	MS2	60.8663	23.452	19.0622	9484	ΔclpP/PclpPwt.raw	F6		1.58		0.0002152	0.002562	2.41182e+06	19.13
FALSE	High	Sequest HT (A2)	Unambiguous	[K].VEHDILTLAR.[K]		1	1	Q5ZRM2	Q5ZRM2	0	3	0.5385	0	1	1	389.555	1166.65	1166.65	-0.99	-0.00039	HCD (High Energy Collision Dissociation)	MS2	37.6302	33.006	16.5224	7700	ΔclpP/PclpPwt.raw	F6		2.08		0.0005138	0.004485	2.29135e+06	16.65
FALSE	High	Sequest HT (A2)	Unambiguous	[-].MEQLDDKVADNVQQK.[I]		1	1	Q5ZRM2	Q5ZRM2	1	2	0.3139	0	1	1	880.928	1760.85	1760.85	0.04	4e-05	HCD (High Energy Collision Dissociation)	MS2		45	13.0699	5381	ΔclpP/PclpPwt.raw	F6		1.37		0.001287	0.01812	531950	13.02
FALSE	High	Sequest HT (A2)	Unambiguous	[K].VHTSEALENYLVQLVVATR.[N]		1	1	Q5ZRM2	Q5ZRM2	0	3	0.7414	0	1	1	714.723	2142.15	2142.16	-0.37	-0.00027	HCD (High Energy Collision Dissociation)	MS2	37.3379	45	43.1069	23241	ΔclpP/PclpPwt.raw	F5		1.74		0	5.147e-05	332324	43.51
FALSE	High	Sequest HT (A2)	Unambiguous	[-].MEQLDDKVADNVQQK.[I]		1	1	Q5ZRM2	Q5ZRM2	1	2	0.4082	0	1	1	880.926	1760.85	1760.85	-1.56	-0.00137	HCD (High Energy Collision Dissociation)	MS2	22.4867	45	12.9641	4894	ΔclpP/PclpPwt.raw	F5		1.47		0	0.0001362	724730	13
FALSE	High	Sequest HT (A2)	Unambiguous	[R].KEALGNATENQIK.[V]		1	1	Q5ZRM2	Q5ZRM2	1	3	0.7189	0	1	1	472.588	1415.75	1415.75	-0.12	-6e-05	HCD (High Energy Collision Dissociation)	MS2	43.5796	16.238	10.5041	3049	ΔclpP/PclpPwt.raw	F5		2.49		0	8.352e-05	3052251	10.55
FALSE	High	Sequest HT (A2)	Unambiguous	[R].KEALGNATENQIK.[V]		1	1	Q5ZRM2	Q5ZRM2	1	2	0.8	0	1	1	708.377	1415.75	1415.75	-1.38	-0.00098	HCD (High Energy Collision Dissociation)	MS2	22.1144	45	10.5055	3050	ΔclpP/PclpPwt.raw	F5		3.15		0	1.084e-11	1.8301e+06	10.56
FALSE	High	Sequest HT (A2)	Unambiguous	[R].NPGVYSDELGR.[W]		1	1	Q5ZRM2	Q5ZRM2	0	2	0.8333	0	1	1	603.79	1206.57	1206.57	-2.21	-0.00133	HCD (High Energy Collision Dissociation)	MS2	18.1029	45	14.1832	5645	ΔclpP/PclpPwt.raw	F5		2.94		0	6.117e-07	7.22335e+06	14.29
FALSE	High	Sequest HT (A2)	Unambiguous	[K].VQSALLEAMAER.[Q]		1	1	Q5ZRM2	Q5ZRM2	0	2	0.7862	0	1	1	659.346	1317.69	1317.68	1.72	0.00113	HCD (High Energy Collision Dissociation)	MS2	28.2836	33.194	24.0613	12040	ΔclpP/PclpPwt.raw	F5		3.04		0	1.704e-07	1.58679e+06	24.12
FALSE	High	Sequest HT (A2)	Unambiguous	[R].DYVTPDDIHVIAHDVLR.[H]		1	1	Q5ZRM2	Q5ZRM2	0	3	0.7026	0	1	1	660.007	1978.01	1978	1.26	0.00083	HCD (High Energy Collision Dissociation)	MS2	24.5062	45	29.9057	15576	ΔclpP/PclpPwt.raw	F5		1.95		0	3.885e-06	510255	30.05
FALSE	High	Sequest HT (A2)	Unambiguous	[K].ELSDVVEGDFHR.[I]		1	1	Q5ZRM2	Q5ZRM2	0	3	0.5714	0	1	1	468.223	1402.66	1402.66	-3.34	-0.00156	HCD (High Energy Collision Dissociation)	MS2	63.8754	45	18.9864	8776	ΔclpP/PclpPwt.raw	F5		1.82		0.0001141	0.0009426	2170906	19.11
FALSE	High	Sequest HT (A2)	Unambiguous	[K].VEHDILTLAR.[K]		1	1	Q5ZRM2	Q5ZRM2	0	3	0.8276	0	1	1	389.556	1166.65	1166.65	-0.69	-0.00027	HCD (High Energy Collision Dissociation)	MS2	49.9721	25.229	17.1468	7544	ΔclpP/PclpPwt.raw	F5		2.03		0.0001141	0.00141	1.83084e+06	17.22
FALSE	High	Sequest HT (A2)	Unambiguous	[R].LLIALLADGHLLVEGAPGLAK.[T]		1	1	Q5ZRM2	Q5ZRM2	0	3	0.734	0	1	1	695.421	2084.25	2084.25	0.64	0.00045	HCD (High Energy Collision Dissociation)	MS2	12.5538	45	42.0884	22713	ΔclpP/PclpPwt.raw	F5		0.94		0.004245	0.07889	100835	42.28
FALSE	High	Sequest HT (A2)	Unambiguous	[R].NPGVYSDELGR.[W]		1	1	Q5ZRM2	Q5ZRM2	0	2	0.8602	0	1	1	603.79	1206.57	1206.57	-2.63	-0.00159	HCD (High Energy Collision Dissociation)	MS2	52.7645	45	14.2517	5778	ΔclpP/PclpPwt.raw	F4		3.29		0	6.341e-07	4.46106e+06	14.32
FALSE	High	Sequest HT (A2)	Unambiguous	[K].ELSDVVEGDFHR.[I]		1	1	Q5ZRM2	Q5ZRM2	0	2	0.8069	0	1	1	701.833	1402.66	1402.66	-0.41	-0.00029	HCD (High Energy Collision Dissociation)	MS2	0	45	19.0934	9102	ΔclpP/PclpPwt.raw	F4		2.59		0	3.757e-06	1.10276e+06	19.14
FALSE	High	Sequest HT (A2)	Unambiguous	[R].KEALGNATENQIK.[V]		1	1	Q5ZRM2	Q5ZRM2	1	3	0.716	0	1	1	472.588	1415.75	1415.75	1.29	0.00061	HCD (High Energy Collision Dissociation)	MS2	13.745	22.72	10.5071	3002	ΔclpP/PclpPwt.raw	F4		2.43		0	1.884e-05	1.34066e+06	10.53
FALSE	High	Sequest HT (A2)	Unambiguous	[R].KEALGNATENQIK.[V]		1	1	Q5ZRM2	Q5ZRM2	1	2	0.8013	0	1	1	708.379	1415.75	1415.75	0.91	0.00065	HCD (High Energy Collision Dissociation)	MS2	0	45	10.5102	3005	ΔclpP/PclpPwt.raw	F4		2.97		0	4.238e-10	759819	10.53
FALSE	High	Sequest HT (A2)	Unambiguous	[R].MLSDALMR.[L]		1	1	Q5ZRM3	Q5ZRM3	0	2	0.5882	0	1	1	468.734	936.461	936.464	-3.54	-0.00166	HCD (High Energy Collision Dissociation)	MS2	45.962	45	17.954	8480	ΔclpP/PclpPtrap.raw	F2		1.87		0.0003725	0.00318	1.78098e+06	17.94
FALSE	High	Sequest HT (A2)	Unambiguous	[R].GMDFAEVR.[N]		1	1	Q5ZRM3	Q5ZRM3	0	2	0.7849	0	1	1	462.716	924.426	924.424	1.21	0.00056	HCD (High Energy Collision Dissociation)	MS2	54.008	6.646	16.3871	7330	ΔclpP/PclpPtrap.raw	F2		1.72		0.0005138	0.003735	9284299	16.44
FALSE	High	Sequest HT (A2)	Unambiguous	[R].IEQLNDQFKR.[L]		1	1	Q5ZRM3	Q5ZRM3	1	3	0.6124	0	1	1	430.898	1290.68	1290.68	0.01	0	HCD (High Energy Collision Dissociation)	MS2	55.0124	10.12	12.4897	4571	ΔclpP/PclpPtrap.raw	F2		1.78		0.0009127	0.0096	3.0772e+06	12.48
FALSE	High	Sequest HT (A2)	Unambiguous	[R].GMDFAEVR.[N]		1	1	Q5ZRM3	Q5ZRM3	0	2	0.7744	0	1	1	462.716	924.425	924.424	0.43	0.0002	HCD (High Energy Collision Dissociation)	MS2	55.6489	6.028	16.4536	7590	ΔclpP/PclpPtrap.raw	F1		1.64		0.0009127	0.009093	7279340	16.46
FALSE	High	Sequest HT (A2)	Unambiguous	[R].AAEQFVEDR.[V]		1	1	Q5ZRM4	Q5ZRM4	0	2	0.7419	0	1	1	532.755	1064.5	1064.5	1.32	0.00071	HCD (High Energy Collision Dissociation)	MS2	50.7206	5.12	12.0708	4238	ΔclpP/PclpPtrap.raw	F2		2.48		0	0.0002234	1193508	12.51
FALSE	High	Sequest HT (A2)	Unambiguous	[R].ADENLNPLFQR.[F]		1	1	Q5ZRM5	Q5ZRM5	0	2	0.7448	0	1	1	658.835	1316.66	1316.66	2.96	0.00195	HCD (High Energy Collision Dissociation)	MS2	26.4833	45	21.7896	11024	ΔclpP/PclpPtrap.raw	F3		2.86		0	6.911e-06	774821	21.8
FALSE	High	Sequest HT (A2)	Unambiguous	[R].VLLLDMSDK.[M]		1	1	Q5ZRM5	Q5ZRM5	0	2	0.5191	0	1	1	517.284	1033.56	1033.56	1.74	0.0009	HCD (High Energy Collision Dissociation)	MS2	34.3543	9.151	22.9647	12205	ΔclpP/PclpPtrap.raw	F2		1.31		0.0007015	0.005762
FALSE	High	Sequest HT (A2)	Unambiguous	[R].ADENLNPLFQR.[F]		1	1	Q5ZRM5	Q5ZRM5	0	2	0.5	0	1	1	658.835	1316.66	1316.66	3.22	0.00212	HCD (High Energy Collision Dissociation)	MS2	40.2539	45	21.8391	11634	ΔclpP/PclpPtrap.raw	F1		2.32		0	5.05e-06	1.9428e+06	21.89
FALSE	High	Sequest HT (A2)	Unambiguous	[R].VLLLDMSDK.[M]		1	1	Q5ZRM5	Q5ZRM5	0	2	0.7633	0	1	1	517.286	1033.56	1033.56	4.89	0.00253	HCD (High Energy Collision Dissociation)	MS2	43.2409	9.749	22.9792	12505	ΔclpP/PclpPtrap.raw	F1		1.69		0.0001642	0.001671
FALSE	High	Sequest HT (A2)	Unambiguous	[K].NEDIPLWR.[D]		1	1	Q5ZRM5	Q5ZRM5	0	2	0.7488	0	1	1	521.77	1042.53	1042.53	1.14	0.00059	HCD (High Energy Collision Dissociation)	MS2	46.3886	45	22.6163	12060	ΔclpP/PclpPwt.raw	F6		2.07		6.141e-05	0.0003553	825246	22.64
FALSE	High	Sequest HT (A2)	Unambiguous	[R].ADENLNPLFQR.[F]		1	1	Q5ZRM5	Q5ZRM5	0	2	0.7117	0	1	1	658.837	1316.67	1316.66	6.01	0.00395	HCD (High Energy Collision Dissociation)	MS2	43.5998	45	21.7697	10609	ΔclpP/PclpPwt.raw	F5		2.22		0	4.818e-05	494966	21.82
FALSE	High	Sequest HT (A2)	Unambiguous	[K].DFVILGTER.[H]		1	1	Q5ZRM7	Q5ZRM7	0	2	0.4964	0	1	1	525.284	1049.56	1049.56	-1.61	-0.00085	HCD (High Energy Collision Dissociation)	MS2	58.6396	45	24.1525	12571	ΔclpP/PclpPtrap.raw	F3		1.39		0.00103	0.01394	457040	24.25
FALSE	High	Sequest HT (A2)	Unambiguous	[K].DFVILGTER.[H]		1	1	Q5ZRM7	Q5ZRM7	0	2	0.3898	0	1	1	525.284	1049.56	1049.56	-1.25	-0.00065	HCD (High Energy Collision Dissociation)	MS2	59.4484	42.186	24.3145	12846	ΔclpP/PclpPwt.raw	F4		1.18		0.007316	0.1346	512454	24.32
FALSE	High	Sequest HT (A2)	Unambiguous	[R].DNGQDDVFVHFR.[S]		1	1	Q5ZRN0	Q5ZRN0	0	2	0.656	0	1	1	724.835	1448.66	1448.66	5.33	0.00386	HCD (High Energy Collision Dissociation)	MS2	76.0448	45	21.798	11030	ΔclpP/PclpPtrap.raw	F3		1.25		0	0.0001096	336525	21.9
FALSE	High	Sequest HT (A2)	Unambiguous	[R].DNGQDDVFVHFR.[S]		1	1	Q5ZRN0	Q5ZRN0	0	3	0.6494	0	1	1	483.558	1448.66	1448.66	2.67	0.00129	HCD (High Energy Collision Dissociation)	MS2	35.4885	45	21.8125	11041	ΔclpP/PclpPtrap.raw	F3		1.54		6.141e-05	0.0002762	767104	21.89
FALSE	High	Sequest HT (A2)	Unambiguous	[R].DNGQDDVFVHFR.[S]		1	1	Q5ZRN0	Q5ZRN0	0	3	0.6215	0	1	1	483.558	1448.66	1448.66	3.78	0.00182	HCD (High Energy Collision Dissociation)	MS2	12.5368	45	21.7864	11358	ΔclpP/PclpPtrap.raw	F2		2.14		0	5.862e-06	683820	21.81
FALSE	High	Sequest HT (A2)	Unambiguous	[R].VEFLVTK.[G]		1	1	Q5ZRN0	Q5ZRN0	0	2	0.3772	0	1	1	418.25	835.493	835.492	0.91	0.00038	HCD (High Energy Collision Dissociation)	MS2	29.9874	36.912	16.0975	7116	ΔclpP/PclpPtrap.raw	F2		1.67		0.001154	0.01668	3.43139e+06	16.03
[truncated: 19,469 more rows]

## Sheet: CsrA representive peptide
Checked	Confidence	Identifying Node	PSM Ambiguity	Annotated Sequence	Modifications	# Protein Groups	# Proteins	Master Protein Accessions	Protein Accessions	# Missed Cleavages	Charge	DeltaScore	DeltaCn	Rank	Search Engine Rank	m/z [Da]	MH+ [Da]	Theo. MH+ [Da]	DeltaM [ppm]	Deltam/z [Da]	Activation Type	MS Order	Isolation Interference [%]	Ion Inject Time [ms]	RT [min]	First Scan	Spectrum File	File ID	Quan Info	XCorr	Marked as	Percolator q-Value	Percolator PEP	Precursor Abundance	Apex RT [min]
[truncated: 2 more rows]

[truncated: 2 more sheets: IHFB representive peptide, ClpP representive peptide]
